# Supplementary material for: Cytosolic sorting platform complexes shuttle type III secretion system effectors to the injectisome in Yersinia enterocolitica
Source: Nat Microbiol. 2024 Jan 3;9(1):185–99. doi: 10.1038/s41564-023-01545-1 (PMC10769875; doi:10.1038/s41564-023-01545-1)
Supplement: Supplementary file 5 — Raw data and statistical analysis of sptPALM measurements in Y. enterocolitica. Fractions of measured trajectories in indicated mjd ranges (centre of bin given in nm) and statistical analysis. Three colour gradient coding applied to visualize single values (green, 0; via yellow to red, highest value) and cumulative values (blue, 0; via white, 0.5 to red, 1). Table (a) relates to Fig. 1, (b) Fig. 2, (c) Fig. 3 and (d) Supplementary Fig. 10. [file 41564_2023_1545_MOESM5_ESM.xlsx]

## Sheet: a) Fig 1 - pYV-
bin center	SctQ (-)	SctQ (+)	SctL (-)	SctL (+)	SctN (-)	SctN (+)	PAmCherry		cumulative	SctQ (-)	SctQ (+)	SctL (-)	SctL (+)	SctN (-)	SctN (+)	PAmCherry		Diff. SctQ (+/-)	Difference sum	Diff. SctL (+/-)	Difference sum	Diff. SctN (+/-)	Difference sum		Squared diff. SctQ (+/-)	Squared diff. sum	Squared diff. SctL (+/-)	Squared diff. sum	Squanred diiff. SctN (+/-)	Squared diff. sum			Correlations SctQ	r^2	Correlations SctQ	r^2	Correlations SctQ	r^2
37.5	9.89865e-05	-0.000142228	2.09292e-05	-6.61644e-05	7.77342e-05	-5.06404e-05	0			9.89957e-05	-0.000142238	2.09377e-05	-6.61583e-05	7.77808e-05	-5.06389e-05	0		0.000241234	4.61556	8.7096e-05	4.43282	0.00012842	0.486275		5.81936e-08	0.41535	7.58571e-09	0.413039	1.64916e-08	0.00339731		single	0.951716	0.905763	0.951817	0.905956	0.991876	0.983818
42.5	0.000227408	0.000298725	0.000117941	0.000159758	2.13923e-05	5.61592e-06	0.000828173			0.000326425	0.000156508	0.000138926	9.35849e-05	9.91859e-05	-4.50231e-05	0.00082975		0.000169916	avg	4.53412e-05	avg	0.000144209	avg		2.88715e-08	avg	2.05582e-09	avg	2.07962e-08	avg		cumul.	0.99484	0.989707	0.994457	0.988946	0.999954	0.999907
47.5	0.000229823	0.000466014	0.000287411	0.000402484	2.4699e-05	5.56966e-05	0.000755331			0.00055627	0.000622555	0.000426454	0.000496032	0.0001239	1.06719e-05	0.00158652		6.62856e-05	0.0349663	6.95781e-05	0.033582	0.000113228	0.0036839		4.39378e-09	0.00314659	4.84111e-09	0.00312908	1.28205e-08	2.57372e-05
52.5	0.000170556	0.000468973	0.00048344	0.000624199	5.01276e-05	0.000102361	0.000669513			0.000726841	0.00109156	0.00091009	0.00112017	0.000174057	0.00011303	0.00225731		0.00036472		0.000210083		6.10272e-05			1.33021e-07		4.41349e-08		3.72432e-09
57.5	9.63133e-05	0.000391662	0.000673721	0.000803821	7.31234e-05	0.000147213	0.000616083			0.000823163	0.00148325	0.00158408	0.00192392	0.000247225	0.000260239	0.00287456		0.000660088		0.000339836		1.30145e-05			4.35716e-07		1.15488e-07		1.69377e-10
62.5	3.84236e-05	0.000295565	0.000837824	0.000934223	8.01949e-05	0.000190936	0.000618709			0.000861591	0.00177884	0.00242225	0.00285805	0.000327468	0.000451169	0.00349445		0.000917247		0.000435808		0.000123702			8.41341e-07		1.89929e-07		1.53021e-08
67.5	1.5065e-05	0.000222289	0.000965479	0.00101945	6.70061e-05	0.000233528	0.000683101			0.000876657	0.00200114	0.00338812	0.00387741	0.000394514	0.00068469	0.00417885		0.00112448		0.000489291		0.000290176			1.26446e-06		2.39406e-07		8.42022e-08
72.5	3.34993e-05	0.000196264	0.00105486	0.00107194	3.64679e-05	0.000274538	0.000800749			0.000910159	0.00219742	0.00444341	0.00494924	0.000431004	0.00095922	0.00498112		0.00128726		0.000505838		0.000528217			1.65704e-06		2.55872e-07		2.79013e-07
77.5	9.23041e-05	0.000227447	0.00111087	0.00110973	-3.17009e-06	0.000313305	0.000952665			0.00100247	0.00242488	0.00555472	0.00605887	0.000427832	0.00127252	0.0059356		0.00142241		0.000504146		0.000844684			2.02325e-06		2.54164e-07		7.13492e-07
82.5	0.000183605	0.000314017	0.00114341	0.00115371	-4.02277e-05	0.000349187	0.00111312			0.00118609	0.00273892	0.0066986	0.00721247	0.00038758	0.00162169	0.00705083		0.00155283		0.000513876		0.00123411			2.41127e-06		2.64068e-07		1.52304e-06
87.5	0.000295309	0.000445074	0.00116568	0.00122479	-6.15027e-05	0.000381803	0.00125336			0.00148143	0.00318403	0.00786474	0.00843715	0.00032604	0.00200348	0.00830658		0.0017026		0.000572407		0.00167744			2.89884e-06		3.2765e-07		2.81382e-06
92.5	0.000345799	0.000635049	0.00121921	0.0014586	-4.09094e-05	0.00037887	0.00134539			0.00182726	0.00381912	0.00908445	0.00989561	0.000285106	0.00238234	0.00965453		0.00199186		0.000811165		0.00209724			3.9675e-06		6.57989e-07		4.3984e-06
97.5	0.000484811	0.000739223	0.00119843	0.00177104	6.70711e-05	0.000378656	0.00152398			0.00231212	0.0045584	0.0102834	0.0116665	0.000352218	0.00276099	0.0111814		0.00224628		0.00138312		0.00240877			5.04576e-06		1.91302e-06		5.80218e-06
102.5	0.000660646	0.000879703	0.00129659	0.00175097	0.000157537	0.000441755	0.00117639			0.00297283	0.00543816	0.0115805	0.0134173	0.000509849	0.00320273	0.01236		0.00246534		0.00183681		0.00269288			6.07788e-06		3.37389e-06		7.25161e-06
107.5	0.000693966	0.000867291	0.00145597	0.00191741	0.000395308	0.000585621	0.000689888			0.00366686	0.00630551	0.013037	0.0153345	0.000905395	0.00378834	0.0130512		0.00263866		0.00229749		0.00288294			6.96251e-06		5.27845e-06		8.31134e-06
112.5	0.000650251	0.000920302	0.00172858	0.00212741	0.000463262	0.00058437	0.00104154			0.00431717	0.00722588	0.0147663	0.0174617	0.00136894	0.00437269	0.0140948		0.00290871		0.00269542		0.00300375			8.4606e-06		7.26531e-06		9.02253e-06
117.5	0.000750957	0.00103756	0.00194892	0.00250537	0.000509123	0.000569945	0.000317846			0.00506819	0.00826351	0.016716	0.0199669	0.00187836	0.00494262	0.0144132		0.00319532		0.00325085		0.00306425			1.021e-05		1.0568e-05		9.38965e-06
122.5	0.000737003	0.00107856	0.00218418	0.00289241	0.00061447	0.000592528	-5.34979e-05			0.00580527	0.00934215	0.0189011	0.022859	0.0024932	0.00553513	0.0143596		0.00353688		0.00395792		0.00304192			1.25095e-05		1.56651e-05		9.25331e-06
127.5	0.00084503	0.00116192	0.00227358	0.00288319	0.000616723	0.000806164	0.000293357			0.00665037	0.0105042	0.0211756	0.0257419	0.0031103	0.00634127	0.0146535		0.00385378		0.00456635		0.00323097			1.48516e-05		2.08515e-05		1.04392e-05
132.5	0.000903092	0.00122925	0.00245185	0.00333574	0.000719969	0.00109683	0.000818267			0.00755355	0.0117335	0.0236284	0.0290774	0.0038307	0.00743806	0.0154734		0.00417994		0.00544893		0.00360737			1.74719e-05		2.96909e-05		1.30131e-05
137.5	0.00107187	0.0012455	0.00227256	0.00382461	0.000872084	0.000967903	0.0014909			0.00862552	0.0129791	0.0259019	0.0329016	0.0047033	0.00840594	0.0169671		0.00435355		0.00699971		0.00370263			1.89534e-05		4.8996e-05		1.37095e-05
142.5	0.00104834	0.00131014	0.00214138	0.00427036	0.000592009	0.000672432	0.00230929			0.00967396	0.0142893	0.0280442	0.0371716	0.00529567	0.00907835	0.0192808		0.00461534		0.00912743		0.00378268			2.13014e-05		8.33099e-05		1.43087e-05
147.5	0.00112563	0.00138738	0.00232096	0.00474279	0.0004893	0.000839329	0.00269812			0.0107997	0.0156768	0.0303661	0.0419139	0.00578526	0.00991765	0.021984		0.00487709		0.0115479		0.00413239			2.3786e-05		0.000133354		1.70767e-05
152.5	0.00110599	0.00147961	0.00268174	0.00549721	0.000524323	0.000871032	0.00291956			0.0119058	0.0171565	0.0330489	0.0474106	0.0063099	0.0107887	0.0249092		0.00525071		0.0143618		0.00447876			2.757e-05		0.00020626		2.00593e-05
157.5	0.000964063	0.00155724	0.00311232	0.00656631	0.000679361	0.000984392	0.00367878			0.0128699	0.0187138	0.0361625	0.0539763	0.00698967	0.011773	0.0285949		0.00584391		0.0178139		0.00478336			3.41513e-05		0.000317334		2.28805e-05
162.5	0.000951763	0.00163253	0.00361434	0.00737438	0.0011342	0.00161235	0.00290017			0.0138218	0.0203465	0.0397783	0.06135	0.00812455	0.0133853	0.0315006		0.00652471		0.0215718		0.00526077			4.25718e-05		0.000465341		2.76757e-05
167.5	0.00120313	0.00179826	0.00432219	0.00835608	0.00168866	0.00217301	0.00249631			0.015025	0.0221449	0.0441022	0.0697053	0.00981422	0.0155583	0.0340017		0.00711985		0.0256031		0.00574405			5.06923e-05		0.00065552		3.29941e-05
172.5	0.0014002	0.00194896	0.00449496	0.00911028	0.00218607	0.00277381	0.0023501			0.0164254	0.024094	0.048599	0.0788148	0.0120016	0.018332	0.0363563		0.00766862		0.0302158		0.00633039			5.88077e-05		0.000912993		4.00739e-05
177.5	0.00156913	0.00190639	0.00488905	0.00982992	0.00311001	0.00344563	0.00283703			0.0179946	0.0260005	0.05349	0.0886438	0.0151135	0.0217775	0.0391987		0.00800587		0.0351538		0.00666404			6.40939e-05		0.00123579		4.44095e-05
182.5	0.00166176	0.0019505	0.0058679	0.00998637	0.00373529	0.00418358	0.00213641			0.0196565	0.0279511	0.0593603	0.0986292	0.018851	0.025961	0.0413392		0.00829459		0.0392689		0.00710997			6.88003e-05		0.00154205		5.05517e-05
187.5	0.00186254	0.00202247	0.00660446	0.0102691	0.00416876	0.0046506	0.00215821			0.0215193	0.0299738	0.0659674	0.108897	0.0230223	0.0306115	0.0435015		0.00845449		0.0429299		0.00758917			7.14784e-05		0.00184298		5.75955e-05
192.5	0.00193177	0.00224566	0.00688335	0.0108038	0.00462221	0.00483861	0.00243223			0.0234512	0.0322196	0.0728536	0.1197	0.0276473	0.0354499	0.0459383		0.00876837		0.0468465		0.00780265			7.68842e-05		0.0021946		6.08814e-05
197.5	0.00233078	0.00269024	0.00708626	0.0111508	0.0050409	0.00475776	0.00322985			0.0257822	0.03491	0.0799427	0.13085	0.0326912	0.0402075	0.0491743		0.00912779		0.0509072		0.00751634			8.33166e-05		0.00259154		5.64954e-05
202.5	0.00241475	0.00286421	0.0070311	0.0112217	0.00554007	0.0051116	0.00363447			0.0281972	0.0377744	0.0869766	0.14207	0.0382346	0.045319	0.0528157		0.00957723		0.0550938		0.0070844			9.17234e-05		0.00303533		5.01887e-05
207.5	0.00258513	0.00308574	0.00734494	0.0113614	0.00572428	0.00543193	0.00378684			0.0307825	0.0408604	0.0943246	0.153431	0.0439623	0.0507508	0.0566098		0.0100778		0.0591063		0.00678846			0.000101563		0.00349355		4.60832e-05
212.5	0.00273647	0.0034343	0.00829987	0.0122307	0.00613729	0.00580256	0.00460517			0.0335193	0.0442949	0.102628	0.16566	0.0501033	0.0565532	0.0612237		0.0107756		0.0630326		0.00644988			0.000116115		0.00397311		4.1601e-05
217.5	0.00290597	0.00391728	0.00963978	0.0134718	0.00620052	0.0057672	0.00339751			0.0364255	0.0482125	0.112271	0.179131	0.0563075	0.0623202	0.0646277		0.011787		0.0668595		0.00601268			0.000138932		0.00447019		3.61524e-05
222.5	0.00319412	0.00458119	0.0109364	0.0151678	0.00618837	0.00600819	0.00328346			0.0396199	0.052794	0.123212	0.194297	0.0624996	0.0683282	0.0679174		0.0131741		0.0710851		0.00582861			0.000173556		0.00505309		3.39727e-05
227.5	0.00367454	0.0055547	0.0126545	0.017382	0.00636726	0.00662403	0.00319014			0.0432948	0.0583491	0.135872	0.211678	0.0688707	0.074952	0.0711136		0.0150543		0.0758058		0.00608137			0.000226631		0.00574652		3.6983e-05
232.5	0.00421298	0.00660225	0.01426	0.0194013	0.00719527	0.0080749	0.00337506			0.0475082	0.0649518	0.150138	0.231077	0.0760703	0.0830267	0.0744951		0.0174436		0.0809395		0.00695645			0.000304279		0.0065512		4.83922e-05
237.5	0.00489198	0.0075227	0.0156883	0.0213624	0.00824147	0.00945431	0.00313169			0.0524006	0.072475	0.165832	0.252438	0.0843167	0.0924807	0.0776327		0.0200744		0.0866052		0.00816407			0.000402982		0.00750046		6.66521e-05
242.5	0.00664105	0.00841715	0.0162455	0.0234786	0.00922566	0.0104809	0.00316999			0.0590423	0.0808928	0.182084	0.275914	0.0935479	0.102961	0.0808088		0.0218505		0.0938296		0.00941343			0.000477443		0.00880399		8.86126e-05
247.5	0.00736766	0.00994667	0.0175208	0.025627	0.0107745	0.0117169	0.00324859			0.0664106	0.0908401	0.199612	0.301539	0.104329	0.114678	0.0840635		0.0244295		0.101926		0.010349			0.0005968		0.010389		0.000107101
252.5	0.00817472	0.0111095	0.0197187	0.0274601	0.0126268	0.0128608	0.00363905			0.0745861	0.10195	0.219339	0.328996	0.116963	0.127538	0.0877095		0.0273643		0.109657		0.010575			0.000748806		0.0120247		0.00011183
257.5	0.00846574	0.0129901	0.0221853	0.0294416	0.0146834	0.0137777	0.00453687			0.0830526	0.114941	0.241533	0.358435	0.131655	0.141316	0.092255		0.0318888		0.116902		0.00966009			0.00101689		0.013666		9.33173e-05
262.5	0.00941145	0.0146147	0.0249408	0.031051	0.0166216	0.0149756	0.00407973			0.092465	0.129557	0.266484	0.389483	0.148287	0.156291	0.0963425		0.0370921		0.122999		0.00800362			0.00137583		0.0151287		6.4058e-05
267.5	0.0109861	0.0162814	0.0275847	0.0319925	0.0173391	0.015538	0.00443416			0.103452	0.14584	0.29408	0.421473	0.165637	0.171828	0.100785		0.0423875		0.127393		0.00619158			0.0017967		0.0162289		3.83357e-05
272.5	0.0120918	0.0181673	0.0288479	0.0326089	0.0192972	0.0165038	0.00572682			0.115545	0.164008	0.32294	0.454078	0.184945	0.188332	0.106523		0.0484632		0.131139		0.00338619			0.00234868		0.0171974		1.14663e-05
277.5	0.0138003	0.0203312	0.0302683	0.0333233	0.021328	0.0178512	0.00737248			0.129347	0.184341	0.35322	0.487399	0.206286	0.206182	0.113909		0.0549943		0.134178		0.000103917			0.00302437		0.0180039		1.07988e-08
282.5	0.0148521	0.0226589	0.0320396	0.0333888	0.0225174	0.019195	0.00836531			0.1442	0.207001	0.385273	0.520784	0.228817	0.225377	0.122291		0.0628014		0.135512		0.00344041			0.00394401		0.0183634		1.18364e-05
287.5	0.016843	0.0244134	0.0330334	0.0335752	0.0238559	0.0208143	0.00897442			0.161045	0.231417	0.41832	0.554356	0.252687	0.24619	0.131282		0.070372		0.136037		0.00649701			0.00495221		0.018506		4.22111e-05
292.5	0.0185446	0.0263492	0.0336385	0.0330916	0.0243257	0.0225578	0.0100812			0.179591	0.257768	0.451972	0.587445	0.277028	0.268747	0.141382		0.0781766		0.135473		0.00828012			0.00611159		0.018353		6.85604e-05
297.5	0.020037	0.0282613	0.0334466	0.0326161	0.0246419	0.0247412	0.0115052			0.19963	0.286031	0.485432	0.620058	0.301684	0.293488	0.152909		0.086401		0.134626		0.00819636			0.00746514		0.0181242		6.71804e-05
302.5	0.0210621	0.0291784	0.0322829	0.0312208	0.0245722	0.0267086	0.0114701			0.220694	0.315211	0.517728	0.651276	0.326271	0.320196	0.164401		0.0945174		0.133548		0.00607556			0.00893354		0.0178351		3.69124e-05
307.5	0.0223171	0.0302675	0.0308126	0.029437	0.0248089	0.0278284	0.0136119			0.243013	0.345481	0.548553	0.68071	0.351095	0.348023	0.178039		0.102468		0.132157		0.00307172			0.0104997		0.0174655		9.43547e-06
312.5	0.0233782	0.0305871	0.0296367	0.0278019	0.0251627	0.0296401	0.0137257			0.266393	0.37607	0.578202	0.708509	0.376273	0.377663	0.191791		0.109677		0.130308		0.00138971			0.012029		0.0169802		1.9313e-06
317.5	0.0245611	0.0308219	0.0286129	0.0257898	0.0254593	0.0307841	0.0139898			0.290957	0.406894	0.606826	0.734297	0.401747	0.408446	0.205808		0.115937		0.127471		0.00669834			0.0134415		0.0162488		4.48677e-05
322.5	0.025009	0.0308585	0.0282451	0.0240179	0.0264641	0.0310602	0.0148592			0.315968	0.437755	0.635083	0.758313	0.428227	0.439505	0.220695		0.121787		0.12323		0.0112776			0.014832		0.0151856		0.000127185
327.5	0.0252002	0.0308556	0.0281421	0.0225477	0.027896	0.0302922	0.0142922			0.341171	0.468613	0.663236	0.780858	0.45614	0.469796	0.235014		0.127442		0.117622		0.0136561			0.0162414		0.0138349		0.00018649
332.5	0.0256928	0.0311598	0.0276677	0.0207338	0.0291888	0.0301535	0.0157402			0.366866	0.499775	0.690915	0.80159	0.485347	0.499949	0.250785		0.132909		0.110675		0.0146024			0.0176647		0.012249		0.000213231
337.5	0.0264643	0.0309593	0.0268456	0.0189745	0.0300719	0.0296433	0.0169546			0.393333	0.530736	0.717772	0.820563	0.515436	0.529591	0.267771		0.137403		0.102791		0.014155			0.0188797		0.010566		0.000200363
342.5	0.0286564	0.0306374	0.0250229	0.0174068	0.029716	0.0289281	0.0173762			0.421992	0.561376	0.742805	0.837968	0.54517	0.558519	0.285181		0.139384		0.0951634		0.0133484			0.0194279		0.00905608		0.00017818
347.5	0.0296994	0.0301861	0.0230681	0.0159689	0.029457	0.0281007	0.0210556			0.451694	0.591564	0.765882	0.853935	0.574645	0.586619	0.306276		0.13987		0.0880534		0.0119736			0.0195636		0.0077534		0.000143368
352.5	0.0304928	0.029104	0.0212727	0.0142522	0.0292745	0.0271276	0.0181666			0.482189	0.62067	0.787163	0.868186	0.603937	0.613745	0.324478		0.13848		0.0810229		0.00980837			0.0191768		0.00656472		9.62042e-05
357.5	0.0303806	0.0288864	0.0194783	0.0131814	0.0289071	0.025948	0.016944			0.512573	0.649558	0.80665	0.881366	0.632861	0.639693	0.341454		0.136985		0.0747169		0.00683118			0.018765		0.00558262		4.6665e-05
362.5	0.0309718	0.0276952	0.0179057	0.0122189	0.0281592	0.0251233	0.0165915			0.543548	0.677255	0.824562	0.893584	0.661038	0.664815	0.358077		0.133708		0.0690217		0.00377766			0.0178778		0.004764		1.42707e-05
367.5	0.0307586	0.0264497	0.0167388	0.0108576	0.0253958	0.0245355	0.0173597			0.574309	0.703707	0.841308	0.904441	0.686449	0.68935	0.37547		0.129398		0.0631327		0.00290137			0.0167438		0.00398574		8.41795e-06
372.5	0.0297784	0.0251252	0.0148271	0.00970821	0.0240789	0.0241064	0.0208792			0.60409	0.728834	0.856141	0.914148	0.710542	0.713456	0.396389		0.124744		0.0580069		0.00291375			0.015561		0.00336481		8.48993e-06
377.5	0.0290842	0.0237143	0.013499	0.00873141	0.0223554	0.023264	0.0227007			0.633177	0.75255	0.869646	0.922879	0.732911	0.736719	0.419132		0.119373		0.0532331		0.0038083			0.0142498		0.00283376		1.45032e-05
382.5	0.0274158	0.0225518	0.0123183	0.00796646	0.021027	0.021618	0.0255844			0.660596	0.775103	0.881969	0.930844	0.75395	0.758336	0.444765		0.114508		0.0488755		0.00438605			0.013112		0.00238881		1.92374e-05
387.5	0.0262054	0.0205739	0.0111	0.00721233	0.0192019	0.0200773	0.0276917			0.686803	0.795679	0.893073	0.938056	0.773164	0.778413	0.47251		0.108875		0.0449826		0.00524928			0.0118538		0.00202344		2.75549e-05
392.5	0.0240573	0.0192822	0.0108137	0.00622444	0.0179095	0.0188028	0.0285102			0.710863	0.814962	0.903891	0.94428	0.791084	0.797215	0.501074		0.104099		0.0403884		0.00613125			0.0108367		0.00163123		3.75922e-05
397.5	0.0220228	0.0177491	0.0102545	0.00580905	0.0173758	0.0180278	0.030021			0.732888	0.832713	0.91415	0.950088	0.80847	0.815243	0.531152		0.0998248		0.0359383		0.00677232			0.00996499		0.00129156		4.58643e-05
402.5	0.020085	0.0162211	0.00963287	0.00496362	0.0167007	0.0166481	0.0268582			0.752975	0.848935	0.923787	0.955052	0.825181	0.83189	0.558062		0.0959602		0.0312647		0.00670922			0.00920836		0.000977482		4.50137e-05
407.5	0.0183639	0.0151138	0.00855421	0.00454596	0.0160682	0.0149375	0.0265373			0.77134	0.86405	0.932345	0.959597	0.841259	0.846827	0.58465		0.0927094		0.0272526		0.00556848			0.00859504		0.000742703		3.10079e-05
412.5	0.0167993	0.0135565	0.00757605	0.00412199	0.0146801	0.0140003	0.0240447			0.788141	0.877607	0.939924	0.963719	0.855948	0.860827	0.60874		0.089466		0.0237951		0.00487945			0.00800417		0.000566205		2.38091e-05
417.5	0.0159507	0.012082	0.00639268	0.00374674	0.0131845	0.0132299	0.0224571			0.804093	0.88969	0.946319	0.967465	0.86914	0.874057	0.63124		0.0855966		0.0211462		0.00491664			0.00732678		0.000447161		2.41733e-05
422.5	0.0147566	0.0101892	0.00610428	0.00331184	0.0118886	0.0117311	0.0211427			0.818851	0.89988	0.952426	0.970777	0.881036	0.885788	0.652423		0.0810286		0.018351		0.00475163			0.00656563		0.000336758		2.2578e-05
427.5	0.0138173	0.00859054	0.00535196	0.00283812	0.0113188	0.0102295	0.0180408			0.83267	0.908471	0.95778	0.973615	0.892361	0.896017	0.670498		0.0758012		0.0158347		0.00365521			0.00574582		0.000250737		1.33606e-05
432.5	0.0129412	0.00792081	0.00446089	0.00273932	0.0109349	0.0092015	0.0173308			0.845612	0.916392	0.962243	0.976354	0.903303	0.905218	0.687862		0.0707801		0.0141111		0.001915			0.00500982		0.000199122		3.66721e-06
437.5	0.0120951	0.00728033	0.00369735	0.00259817	0.0103602	0.0080169	0.0169971			0.857708	0.923673	0.965941	0.978952	0.913669	0.913235	0.704891		0.0659647		0.0130101		0.00043477			0.00435135		0.000169264		1.89025e-07
442.5	0.0117411	0.00707298	0.00332289	0.00241769	0.00896391	0.00762339	0.0160029			0.869451	0.930747	0.969266	0.981369	0.922639	0.920858	0.720925		0.061296		0.0121034		0.0017809			0.0037572		0.000146492		3.17161e-06
447.5	0.0114119	0.00663099	0.00289398	0.0021987	0.00796595	0.0071413	0.0191653			0.880864	0.937378	0.972161	0.983567	0.930609	0.927999	0.740126		0.0565145		0.0114067		0.00261055			0.00319389		0.000130113		6.81495e-06
452.5	0.0108227	0.00630991	0.00261364	0.00183238	0.00695374	0.00641976	0.016175			0.891687	0.943688	0.974775	0.9854	0.937567	0.934418	0.756332		0.0520011		0.0106242		0.00314889			0.00270412		0.000112874		9.91548e-06
457.5	0.00990516	0.00609393	0.002418	0.00143029	0.00610969	0.00553596	0.013987			0.901593	0.949783	0.977194	0.98683	0.943681	0.939954	0.770346		0.0481894		0.0096354		0.00372645			0.00232222		9.2841e-05		1.38864e-05
462.5	0.00948535	0.00547436	0.00204448	0.00101952	0.00573564	0.00500891	0.0112789			0.91108	0.955258	0.97924	0.987849	0.94942	0.944963	0.781646		0.0441779		0.00860953		0.00445677			0.00195169		7.41239e-05		1.98628e-05
467.5	0.00845154	0.00531544	0.00203084	0.000794942	0.00489445	0.00489813	0.0107698			0.919532	0.960573	0.981271	0.988644	0.954317	0.949861	0.792436		0.0410414		0.00737273		0.00445616			0.0016844		5.43572e-05		1.98574e-05
472.5	0.00736058	0.00497481	0.00186217	0.000723482	0.00476712	0.00486169	0.00947535			0.926893	0.965549	0.983134	0.989368	0.959087	0.954723	0.80193		0.0386553		0.00623322		0.00436459			0.00149423		3.88531e-05		1.90496e-05
477.5	0.0068786	0.00449837	0.00178997	0.000540721	0.00467046	0.00477804	0.00806412			0.933773	0.970047	0.984925	0.989908	0.96376	0.9595	0.810009		0.0362748		0.0049832		0.00425995			0.00131586		2.48323e-05		1.81472e-05
482.5	0.00644582	0.00414583	0.00138041	0.000620826	0.00447629	0.00445486	0.00864875			0.940219	0.974193	0.986306	0.990529	0.968239	0.963955	0.818674		0.0339745		0.004223		0.0042842			0.00115426		1.78337e-05		1.83544e-05
487.5	0.00593394	0.00334145	0.00103434	0.000645828	0.00326478	0.0041015	0.0106294			0.946153	0.977535	0.987341	0.991175	0.971506	0.968057	0.829324		0.0313817		0.00383401		0.00344956			0.000984809		1.46996e-05		1.18995e-05
492.5	0.00529267	0.00286981	0.0010151	0.000804987	0.00275047	0.00365145	0.0117136			0.951447	0.980405	0.988356	0.99198	0.974258	0.971708	0.84106		0.0289585		0.00362341		0.00255033			0.000838596		1.31291e-05		6.50419e-06
497.5	0.00511558	0.0020985	0.000979064	0.000853131	0.00235798	0.00309367	0.0138756			0.956563	0.982504	0.989336	0.992833	0.976618	0.974801	0.854962		0.0259411		0.003497		0.00181615			0.000672941		1.2229e-05		3.2984e-06
502.5	0.00473241	0.00174111	0.000974153	0.000897229	0.00218544	0.00270023	0.0136812			0.961295	0.984245	0.99031	0.99373	0.978804	0.977502	0.868669		0.0229495		0.0034196		0.00130275			0.000526679		1.16936e-05		1.69716e-06
507.5	0.00434974	0.00159335	0.000869098	0.000940895	0.00185708	0.00226794	0.0128605			0.965646	0.985838	0.99118	0.994671	0.980663	0.979769	0.881554		0.0201928		0.00349095		0.000893068			0.00040775		1.21868e-05		7.97571e-07
512.5	0.00370423	0.00146001	0.00091057	0.000904305	0.00183062	0.00197728	0.0117588			0.96935	0.987299	0.992091	0.995575	0.982494	0.981747	0.893335		0.0179483		0.00348424		0.000747564			0.000322143		1.21399e-05		5.58851e-07
517.5	0.00302118	0.0013939	0.000927551	0.000784719	0.00170982	0.00183905	0.0102964			0.972372	0.988693	0.993019	0.99636	0.984205	0.983586	0.903651		0.0163209		0.00334096		0.000619409			0.000266371		1.1162e-05		3.83667e-07
522.5	0.00271286	0.00116903	0.00105333	0.000630319	0.00142416	0.00161147	0.00976942			0.975085	0.989862	0.994072	0.99699	0.98563	0.985197	0.913439		0.0147769		0.00291746		0.000432999			0.000218356		8.51155e-06		1.87488e-07
527.5	0.0025767	0.000988925	0.00101488	0.000511865	0.00157525	0.00181995	0.00850181			0.977662	0.990851	0.995088	0.997502	0.987206	0.987017	0.921957		0.0131889		0.00241398		0.000189293			0.000173948		5.82732e-06		3.5832e-08
532.5	0.00221338	0.000949682	0.000841065	0.0003836	0.0015768	0.00186738	0.0087343			0.979875	0.9918	0.995929	0.997885	0.988784	0.988884	0.930708		0.0119251		0.00195614		0.000100287			0.000142208		3.82649e-06		1.00574e-08
537.5	0.00178027	0.000785939	0.000769774	0.00031664	0.00133714	0.00160074	0.00811583			0.981656	0.992586	0.996699	0.998202	0.990122	0.990485	0.93884		0.0109307		0.00150267		0.000363036			0.000119479		2.25801e-06		1.31795e-07
542.5	0.00164584	0.00073322	0.000548308	0.000208458	0.00121109	0.00154798	0.00666171			0.983302	0.99332	0.997248	0.99841	0.991334	0.992033	0.945514		0.0100179		0.00116258		0.000699157			0.000100359		1.35158e-06		4.8882e-07
547.5	0.00151039	0.000734671	0.000413669	0.000152798	0.00107322	0.00131647	0.00655238			0.984812	0.994054	0.997662	0.998563	0.992408	0.993349	0.952079		0.00924213		0.000901523		0.000941721			8.5417e-05		8.12744e-07		8.86839e-07
552.5	0.00156164	0.000777195	0.000338148	0.000134624	0.000892279	0.00113039	0.00681837			0.986374	0.994832	0.998	0.998698	0.993301	0.99448	0.95891		0.00845759		0.00069785		0.00117927			7.15309e-05		4.86995e-07		1.39067e-06
557.5	0.0015531	0.000723181	0.000305727	5.58281e-05	0.000756306	0.000800626	0.00614081			0.987927	0.995555	0.998306	0.998753	0.994057	0.99528	0.965063		0.00762758		0.000447822		0.00122311			5.818e-05		2.00544e-07		1.49599e-06
562.5	0.00158659	0.000570306	0.000255674	1.74277e-05	0.000630163	0.000775168	0.005788			0.989514	0.996125	0.998561	0.998771	0.994688	0.996056	0.970862		0.00661119		0.00020947		0.00136771			4.37078e-05		4.38777e-08		1.87064e-06
567.5	0.00148936	0.000504286	0.000200738	7.21016e-05	0.000494301	0.000511215	0.00641156			0.991004	0.99663	0.998762	0.998843	0.995182	0.996567	0.977285		0.00562601		8.07453e-05		0.00138432			3.1652e-05		6.5198e-09		1.91633e-06
572.5	0.00112314	0.000414283	0.000169687	6.62006e-05	0.000559379	0.000282605	0.00442835			0.992127	0.997044	0.998932	0.998909	0.995742	0.996849	0.981722		0.00491709		2.28164e-05		0.0011072			2.41777e-05		5.20586e-10		1.22589e-06
577.5	0.0010186	0.000377927	0.000252275	2.27678e-06	0.000600845	0.000306639	0.00358793			0.993145	0.997422	0.999184	0.998911	0.996343	0.997156	0.985317		0.00427634		0.000272917		0.000812622			1.82871e-05		7.44836e-08		6.60355e-07
582.5	0.00080101	0.000259469	0.000161439	-1.67148e-05	0.00046333	0.000218743	0.00217259			0.993947	0.997681	0.999346	0.998895	0.996807	0.997375	0.987494		0.00373474		0.000451134		0.000567751			1.39483e-05		2.03522e-07		3.22342e-07
587.5	0.000716911	0.000258164	5.91547e-05	3.14086e-05	0.000466846	0.000249384	0.00158296			0.994664	0.997939	0.999405	0.998926	0.997274	0.997624	0.98908		0.00327595		0.000478907		0.000350002			1.07318e-05		2.29352e-07		1.22501e-07
592.5	0.000679259	0.000276721	5.35612e-05	5.95053e-05	0.000436363	0.000251065	0.000833949			0.995343	0.998216	0.999459	0.998986	0.997711	0.997875	0.989915		0.00287337		0.000472991		0.000164435			8.25624e-06		2.2372e-07		2.70388e-08
597.5	0.000720579	0.00023666	4.23778e-05	6.13737e-05	0.000280606	0.000346526	0.000344067			0.996063	0.998453	0.999501	0.999047	0.997991	0.998222	0.99026		0.0023894		0.000454018		0.000230176			5.70922e-06		2.06132e-07		5.29811e-08
602.5	0.000609128	0.00022386	6.89674e-05	9.49809e-05	0.000291552	0.000462126	0.00114596			0.996673	0.998677	0.99957	0.999142	0.998283	0.998684	0.991408		0.00200409		0.000428041		0.000400562			4.01637e-06		1.83219e-07		1.6045e-07
607.5	0.000632492	0.000210573	2.96985e-05	0.000117243	0.000237787	0.00032883	0.000485428			0.997305	0.998887	0.9996	0.999259	0.998521	0.999013	0.991894		0.00158213		0.000340519		0.000491453			2.50312e-06		1.15953e-07		2.41526e-07
612.5	0.000627368	0.000117597	2.16563e-05	0.000121389	0.000186614	0.000275293	0.000547254			0.997933	0.999005	0.999621	0.999381	0.998708	0.999288	0.992443		0.0010723		0.000240806		0.000580011			1.14984e-06		5.79878e-08		3.36413e-07
617.5	0.000413057	0.000106027	1.82112e-05	0.00012693	0.000181372	0.000186975	0.000528536			0.998346	0.999111	0.99964	0.999508	0.998889	0.999475	0.992972		0.000765243		0.000132107		0.0005855			5.85598e-07		1.74521e-08		3.4281e-07
622.5	0.000314579	0.000123608	1.59941e-05	0.000126119	0.000245068	0.000121051	0.000806637			0.99866	0.999235	0.999656	0.999634	0.999135	0.999596	0.99378		0.000574251		2.19999e-05		0.000461332			3.29765e-07		4.83995e-10		2.12827e-07
627.5	0.000280493	0.000119769	5.39158e-05	0.000120811	0.000220785	8.04406e-05	0.000828713			0.998941	0.999354	0.99971	0.999754	0.999355	0.999676	0.994611		0.00041351		4.48625e-05		0.000320852			1.7099e-07		2.01264e-09		1.02946e-07
632.5	0.000219232	0.000101064	4.45338e-05	0.000114591	9.82637e-05	8.98826e-05	0.00140067			0.99916	0.999455	0.999754	0.999869	0.999454	0.999766	0.996014		0.000295328		0.000114891		0.00031241			8.72187e-08		1.32e-08		9.75998e-08
637.5	9.63077e-05	7.82496e-05	3.93332e-05	7.85975e-05	6.17585e-05	5.04187e-05	0.00107814			0.999256	0.999534	0.999793	0.999948	0.999516	0.999817	0.997094		0.000277267		0.000154132		0.000301031			7.68768e-08		2.37568e-08		9.06199e-08
642.5	1.55015e-05	7.33479e-05	2.17011e-05	4.83489e-05	6.40092e-05	3.996e-05	0.000993774			0.999272	0.999607	0.999815	0.999996	0.99958	0.999857	0.99809		0.000335117		0.000180767		0.000276943			1.12303e-07		3.26767e-08		7.66972e-08
647.5	-2.37088e-05	8.16606e-05	5.57063e-06	2.25433e-05	5.1334e-05	4.84931e-05	0.000693448			0.999248	0.999689	0.999821	1.00002	0.999631	0.999905	0.998785		0.000440494		0.000197735		0.000274069			1.94035e-07		3.90992e-08		7.5114e-08
652.5	-3.36726e-05	8.79051e-05	-5.33747e-06	2.09165e-06	4.54277e-05	5.52947e-05	0.000450712			0.999215	0.999777	0.999815	1.00002	0.999676	0.99996	0.999236		0.000562081		0.000205166		0.000283908			3.15935e-07		4.20932e-08		8.06035e-08
657.5	-1.57244e-05	8.77495e-05	-7.92728e-06	-1.09836e-05	4.53581e-05	5.48942e-05	0.000216269			0.999199	0.999864	0.999807	1.00001	0.999722	1.00002	0.999453		0.000665563		0.000202114		0.000293415			4.42973e-07		4.08502e-08		8.60923e-08
662.5	2.54923e-05	7.81642e-05	-6.60734e-07	-1.57038e-05	4.95256e-05	4.37547e-05	3.63558e-05			0.999224	0.999943	0.999807	0.999994	0.999771	1.00006	0.999489		0.000718237		0.000187073		0.000287613			5.15865e-07		3.49963e-08		8.27212e-08
667.5	8.17499e-05	5.82257e-05	1.57742e-05	-1.24129e-05	5.56118e-05	2.12949e-05	-3.00077e-05			0.999306	1	0.999823	0.999981	0.999827	1.00008	0.999459		0.00069471		0.000158881		0.000253262			4.82622e-07		2.5243e-08		6.41417e-08
672.5	0.000140962	2.99206e-05	3.77954e-05	-3.05549e-06	6.05282e-05	-9.08894e-06	8.89751e-05			0.999447	1.00003	0.99986	0.999978	0.999888	1.00007	0.999548		0.000583657		0.000118015		0.000183609			3.40656e-07		1.39275e-08		3.37122e-08
677.5	0.00018691	-1.05138e-06	5.82582e-05	8.54439e-06	6.03649e-05	-3.90007e-05	0.000238477			0.999634	1.00003	0.999919	0.999987	0.999948	1.00003	0.999787		0.000395678		6.82764e-05		8.42082e-05			1.56561e-07		4.66167e-09		7.09103e-09
682.5	0.000198965	-2.44729e-05	6.57874e-05	1.6405e-05	5.03388e-05	-5.40226e-05	3.70452e-05			0.999833	1.00001	0.999985	1	0.999998	0.999978	0.999825		0.000172221		1.88659e-05		2.01818e-05			2.96599e-08		3.55921e-10		4.07306e-10
687.5	0.000151816	-2.48056e-05	4.41088e-05	1.21083e-05	2.47428e-05	-3.26935e-05	0.000147213			0.999985	0.99998	1.00003	1.00002	1.00002	0.999945	0.999972		4.4172e-06		1.31536e-05		7.7632e-05			1.95116e-11		1.73017e-10		6.02673e-09
692.5	1.51962e-05	1.96135e-05	-2.86188e-05	-1.54782e-05	-2.3106e-05	5.45138e-05	2.79437e-05			1	1	1	1	1	1	1		0		0		0			0		0		0

## Sheet: b) Fig. 2 - SctQ WT
bin center	SctQ (-)	SctQ (+) Ca2+	SctQ (+) EGTA		cumulative	SctQ (-)	SctQ (+) Ca2+	SctQ (+) EGTA		Diff. SctQ (-/+Ca)	Difference sum	Diff. SctQ (+Ca/EGTA)	Difference sum	Diff. SctQ (-/+ EGTA)	Difference sum		Squared diff. SctQ (-/+Ca)	Squared diff. sum	Squared diff. SctQ (+Ca/EGTA)	Squared diff. sum	Squared diff. SctQ (-/+ EGTA)	Squared diff. sum				Correlations SctQ	r^2	Correlations SctQ	r^2	Correlations SctQ	r^2
27.5	0.000333681	-4.28495e-05	0.00339048			0.000333698	-4.28548e-05	0.00339594		0.000376552	6.55238	0.00343879	4.59411	0.00306224	11.1439		1.41792e-07	0.948955	1.18253e-05	0.341092	9.37733e-06	2.32793			single	0.85292	0.727472	0.968396	0.93779	0.731719	0.535412
32.5	8.06838e-05	0.000219235	0.00477373			0.000414385	0.000176407	0.00817735		0.000237978	avg	0.00800095	avg	0.00776297	avg		5.66337e-08	avg	6.40151e-05	avg	6.02637e-05	avg			cumul.	0.986124	0.97244	0.99669	0.99339	0.970278	0.941439
37.5	4.46856e-05	0.000408706	0.00510269			0.000459073	0.000585164	0.0132883		0.00012609	0.055062	0.0127031	0.038606	0.0128292	0.0936458		1.58988e-08	0.00797441	0.000161369	0.00286632	0.000164588	0.0195624
42.5	0.000142486	0.000565258	0.00480238			0.000601567	0.00115049	0.0180984		0.000548924		0.0169479		0.0174968			3.01318e-07		0.000287231		0.000306138
47.5	0.000309067	0.000713894	0.00419905			0.000910649	0.00186447	0.0223042		0.000953823		0.0204397		0.0213935			9.09779e-07		0.000417782		0.000457684
52.5	0.000495801	0.000867608	0.00353138			0.00140647	0.00273219	0.0258413		0.00132571		0.0231091		0.0244348			1.75752e-06		0.000534029		0.000597059
57.5	0.000668663	0.00103007	0.00296166			0.00207517	0.00376238	0.0288077		0.00168721		0.0250453		0.0267325			2.84668e-06		0.000627267		0.000714627
62.5	0.000806441	0.00119828	0.00258695			0.00288165	0.0049608	0.0313988		0.00207915		0.026438		0.0285171			4.32287e-06		0.000698968		0.000813228
67.5	0.000898948	0.00136528	0.00245031			0.00378064	0.00632625	0.0338531		0.00254561		0.0275268		0.0300724			6.48011e-06		0.000757725		0.00090435
72.5	0.000945229	0.00152281	0.00255192			0.00472592	0.00784925	0.0364091		0.00312333		0.0285598		0.0316832			9.75517e-06		0.000815665		0.00100382
77.5	0.000951776	0.001664	0.00286031			0.00567774	0.00951345	0.039274		0.00383571		0.0297605		0.0335963			1.47127e-05		0.00088569		0.00112871
82.5	0.00100446	0.00164002	0.00327564			0.00668225	0.0111537	0.0425549		0.00447143		0.0314012		0.0358727			1.99936e-05		0.000986038		0.00128685
87.5	0.000923235	0.00159169	0.00375468			0.00760553	0.0127456	0.0463156		0.00514003		0.0335701		0.0387101			2.64199e-05		0.00112695		0.00149847
92.5	0.000940238	0.00202415	0.00410898			0.00854582	0.01477	0.0504312		0.00622415		0.0356613		0.0418854			3.874e-05		0.00127173		0.00175439
97.5	0.00108517	0.00223201	0.00491215			0.00963104	0.0170023	0.0553513		0.00737121		0.038349		0.0457203			5.43348e-05		0.00147065		0.00209034
102.5	0.000780379	0.00274999	0.00555722			0.0104115	0.0197526	0.0609175		0.00934112		0.0411649		0.050506			8.72565e-05		0.00169455		0.00255086
107.5	0.000908265	0.00288279	0.00625771			0.0113198	0.0226357	0.0671853		0.011316		0.0445495		0.0558655			0.000128051		0.00198466		0.00312095
112.5	0.000916591	0.00314797	0.00694521			0.0122364	0.0257841	0.0741416		0.0135477		0.0483576		0.0619052			0.000183539		0.00233845		0.00383226
117.5	0.00102586	0.00366259	0.00747865			0.0132623	0.0294471	0.0816323		0.0161848		0.0521852		0.06837			0.000261948		0.0027233		0.00467446
122.5	0.00151268	0.00454282	0.00858728			0.0147751	0.0339905	0.0902335		0.0192154		0.056243		0.0754584			0.000369233		0.00316327		0.00569397
127.5	0.00200728	0.00545111	0.0100606			0.0167825	0.0394423	0.10031		0.0226598		0.060868		0.0835279			0.000513468		0.00370492		0.0069769
132.5	0.00289345	0.00719109	0.0108803			0.019676	0.0466343	0.111208		0.0269582		0.0645738		0.0915321			0.000726745		0.00416978		0.00837812
137.5	0.00431242	0.00864007	0.0121873			0.0239887	0.0552754	0.123415		0.0312867		0.0681396		0.0994263			0.000978858		0.00464301		0.00988559
142.5	0.00559795	0.010174	0.0141043			0.0295869	0.0654507	0.137542		0.0358638		0.0720914		0.107955			0.00128621		0.00519717		0.0116543
147.5	0.00594879	0.0118064	0.016402			0.035536	0.0772585	0.15397		0.0417225		0.076712		0.118435			0.00174077		0.00588473		0.0140267
152.5	0.00665517	0.0139374	0.0180576			0.0421915	0.0911976	0.172057		0.0490061		0.0808596		0.129866			0.0024016		0.00653828		0.0168651
157.5	0.00758699	0.0160548	0.0198229			0.0497789	0.107254	0.191912		0.0574755		0.0846576		0.142133			0.00330344		0.00716691		0.0202018
162.5	0.00851371	0.0178271	0.0212513			0.058293	0.125084	0.213198		0.0667907		0.0881138		0.154905			0.004461		0.00776404		0.0239954
167.5	0.00958274	0.0196193	0.0226006			0.0678762	0.144705	0.235834		0.0768292		0.0911291		0.167958			0.00590272		0.00830451		0.02821
172.5	0.0103852	0.0208329	0.0234926			0.0782619	0.165541	0.259365		0.087279		0.093824		0.181103			0.00761762		0.00880294		0.0327983
177.5	0.0110826	0.0217637	0.0238562			0.0893451	0.187307	0.283259		0.0979621		0.0959522		0.193914			0.00959658		0.00920683		0.0376028
182.5	0.0112316	0.0212354	0.0236344			0.100577	0.208545	0.306932		0.107968		0.0983867		0.206355			0.0116571		0.00967994		0.0425823
187.5	0.0115398	0.0206963	0.0225697			0.112118	0.229244	0.329538		0.117126		0.100294		0.21742			0.0137186		0.0100589		0.0472716
192.5	0.0115072	0.0209663	0.0210158			0.123625	0.250213	0.350588		0.126587		0.100375		0.226962			0.0160244		0.0100751		0.0515118
197.5	0.0110275	0.0204245	0.0202966			0.134654	0.27064	0.370917		0.135986		0.100277		0.236263			0.0184923		0.0100555		0.0558204
202.5	0.0110473	0.0203869	0.0197154			0.145701	0.291029	0.390664		0.145328		0.0996347		0.244963			0.0211202		0.00992707		0.0600067
207.5	0.0115009	0.0197461	0.0200775			0.157203	0.310778	0.410774		0.153575		0.099996		0.253571			0.0235853		0.0099992		0.0642982
212.5	0.011263	0.0196723	0.0203728			0.168466	0.330453	0.431179		0.161986		0.100727		0.262713			0.0262395		0.0101459		0.0690181
217.5	0.0120784	0.0206838	0.0213032			0.180545	0.351139	0.452517		0.170593		0.101378		0.271971			0.0291021		0.0102775		0.0739684
222.5	0.0130384	0.0219999	0.0231472			0.193585	0.373141	0.475701		0.179557		0.10256		0.282117			0.0322407		0.0105185		0.0795899
227.5	0.0142308	0.0237102	0.0241872			0.207816	0.396855	0.499927		0.189038		0.103073		0.292111			0.0357355		0.010624		0.085329
232.5	0.0167413	0.0259515	0.0246778			0.224558	0.422809	0.524645		0.198251		0.101836		0.300087			0.0393035		0.0103705		0.0900521
237.5	0.019871	0.0272441	0.0254262			0.24443	0.450057	0.550112		0.205627		0.100055		0.305682			0.0422823		0.0100111		0.0934415
242.5	0.023252	0.0285923	0.0262377			0.267683	0.478652	0.576392		0.210969		0.0977396		0.308709			0.044508		0.00955303		0.0953011
247.5	0.0252962	0.0287841	0.0268728			0.292981	0.50744	0.603308		0.214459		0.095868		0.310327			0.0459928		0.00919068		0.0963031
252.5	0.0280907	0.0288651	0.0266601			0.321073	0.536309	0.630011		0.215236		0.0937024		0.308938			0.0463265		0.00878013		0.0954428
257.5	0.0292712	0.0284845	0.0260384			0.350346	0.564797	0.656091		0.214451		0.0912946		0.305746			0.0459893		0.00833471		0.0934805
262.5	0.0298297	0.0270975	0.0246555			0.380177	0.591898	0.680787		0.211721		0.088889		0.30061			0.0448257		0.00790126		0.0903663
267.5	0.0308027	0.0259139	0.022919			0.410981	0.617815	0.703743		0.206834		0.0859279		0.292762			0.0427802		0.0073836		0.0857094
272.5	0.0314456	0.0245539	0.0220248			0.442428	0.642372	0.725803		0.199944		0.0834312		0.283375			0.0399774		0.00696076		0.0803013
277.5	0.0311823	0.0230409	0.021023			0.473612	0.665415	0.74686		0.191803		0.0814444		0.273248			0.0367886		0.00663318		0.0746644
282.5	0.0300631	0.0211251	0.0197459			0.503676	0.686543	0.766637		0.182867		0.0800943		0.262961			0.0334402		0.0064151		0.0691484
287.5	0.0297643	0.019795	0.0182941			0.533442	0.70634	0.784961		0.172898		0.0786204		0.251519			0.0298938		0.00618117		0.0632616
292.5	0.0291001	0.0195085	0.0166467			0.562544	0.725851	0.801634		0.163308		0.075783		0.239091			0.0266694		0.00574306		0.0571643
297.5	0.027864	0.018843	0.0155457			0.590409	0.744697	0.817205		0.154288		0.0725084		0.226796			0.0238046		0.00525747		0.0514364
302.5	0.0272998	0.0184091	0.0144167			0.61771	0.763108	0.831645		0.145398		0.068537		0.213935			0.0211405		0.00469732		0.045768
307.5	0.026485	0.0173554	0.0136748			0.644197	0.780466	0.845342		0.136269		0.0648763		0.201145			0.0185692		0.00420893		0.0404594
312.5	0.0253117	0.0166172	0.0126062			0.66951	0.797085	0.857968		0.127575		0.0608836		0.188459			0.0162754		0.00370681		0.0355167
317.5	0.024904	0.0163437	0.0121964			0.694415	0.813431	0.870184		0.119016		0.0567539		0.175769			0.0141647		0.00322101		0.0308949
322.5	0.0232528	0.0152581	0.0119968			0.717669	0.82869	0.8822		0.111022		0.05351		0.164532			0.0123258		0.00286332		0.0270706
327.5	0.0219134	0.0142814	0.0112987			0.739583	0.842974	0.893517		0.10339		0.0505437		0.153934			0.0106895		0.00255467		0.0236957
332.5	0.0213975	0.0131672	0.0104554			0.760982	0.856142	0.90399		0.0951605		0.0478471		0.143008			0.00905552		0.00228935		0.0204512
337.5	0.0199811	0.011835	0.00966865			0.780964	0.867979	0.913674		0.0870149		0.0456949		0.13271			0.00757159		0.00208803		0.0176119
342.5	0.0188349	0.0109742	0.00876706			0.7998	0.878954	0.922455		0.0791546		0.0435005		0.122655			0.00626545		0.0018923		0.0150443
347.5	0.0174332	0.00977022	0.00806968			0.817234	0.888726	0.930538		0.0714919		0.0418118		0.113304			0.0051111		0.00174822		0.0128377
352.5	0.0172231	0.00925966	0.00750906			0.834458	0.897987	0.938059		0.0635287		0.0400721		0.103601			0.0040359		0.00160578		0.0107331
357.5	0.0159778	0.00863478	0.00687736			0.850437	0.906623	0.944947		0.056186		0.0383247		0.0945107			0.00315686		0.00146878		0.00893227
362.5	0.0150107	0.0082437	0.00573054			0.865448	0.914867	0.950687		0.0494193		0.0358198		0.085239			0.00244226		0.00128306		0.0072657
367.5	0.0145339	0.00796501	0.00466201			0.879983	0.922833	0.955357		0.0428506		0.0325233		0.0753739			0.00183618		0.00105777		0.00568123
372.5	0.0143158	0.00775364	0.00416856			0.894299	0.930588	0.959532		0.0362887		0.028944		0.0652327			0.00131687		0.000837754		0.0042553
377.5	0.0129993	0.00735403	0.00355487			0.907299	0.937943	0.963092		0.0306437		0.0251496		0.0557934			0.000939037		0.000632505		0.0031129
382.5	0.0111918	0.00706236	0.00291631			0.918491	0.945006	0.966013		0.0265146		0.0210074		0.047522			0.000703022		0.000441312		0.00225834
387.5	0.0100734	0.00650453	0.00265413			0.928565	0.951511	0.968672		0.022946		0.0171605		0.0401065			0.000526518		0.000294482		0.00160853
392.5	0.00867522	0.00599594	0.00242072			0.937241	0.957508	0.971096		0.020267		0.0135884		0.0338554			0.000410752		0.000184645		0.00114619
397.5	0.00728494	0.00537996	0.00237025			0.944526	0.962889	0.973471		0.0183623		0.0105819		0.0289442			0.000337175		0.000111976		0.000837767
402.5	0.00584067	0.00450717	0.00249011			0.950367	0.967396	0.975965		0.0170291		0.00856827		0.0255974			0.00028999		7.34152e-05		0.000655225
407.5	0.00468834	0.00357447	0.00257796			0.955056	0.970971	0.978547		0.0159154		0.00757546		0.0234909			0.000253301		5.73876e-05		0.000551823
412.5	0.00399592	0.00298763	0.00232078			0.959052	0.973959	0.980871		0.0149073		0.00691199		0.0218193			0.000222228		4.77756e-05		0.000476082
417.5	0.00353417	0.00267077	0.0020684			0.962586	0.97663	0.982943		0.0140441		0.00631262		0.0203567			0.000197236		3.98492e-05		0.000414395
422.5	0.0027732	0.00227895	0.00191901			0.96536	0.97891	0.984865		0.01355		0.00595548		0.0195055			0.000183602		3.54678e-05		0.000380463
427.5	0.0029808	0.00198877	0.00190797			0.968341	0.980899	0.986776		0.012558		0.00587751		0.0184355			0.000157704		3.45451e-05		0.000339869
432.5	0.00346885	0.00195615	0.00149813			0.97181	0.982855	0.988277		0.0110454		0.00542166		0.0164671			0.000122001		2.93944e-05		0.000271164
437.5	0.00320299	0.00167167	0.00123142			0.975013	0.984527	0.98951		0.00951412		0.00498319		0.0144973			9.05185e-05		2.48322e-05		0.000210172
442.5	0.00290951	0.00151986	0.000994146			0.977922	0.986047	0.990506		0.00812451		0.0044589		0.0125834			6.60077e-05		1.98818e-05		0.000158342
447.5	0.00236829	0.00131346	0.00087261			0.980291	0.987361	0.99138		0.00706973		0.0040193		0.011089			4.9981e-05		1.61547e-05		0.000122966
452.5	0.00203539	0.00138697	0.000766905			0.982326	0.988748	0.992148		0.00642137		0.00340029		0.00982167			4.1234e-05		1.1562e-05		9.64651e-05
457.5	0.00175976	0.00115057	0.000676719			0.984086	0.989898	0.992826		0.00581223		0.00292739		0.00873962			3.3782e-05		8.56963e-06		7.6381e-05
462.5	0.00150356	0.00112963	0.000609585			0.98559	0.991028	0.993436		0.00543836		0.00240819		0.00784655			2.95757e-05		5.7994e-06		6.15684e-05
467.5	0.00123498	0.000924157	0.000505005			0.986825	0.991952	0.993942		0.00512758		0.00198974		0.00711733			2.62921e-05		3.95907e-06		5.06563e-05
472.5	0.00114517	0.000770916	0.000540833			0.98797	0.992723	0.994484		0.00475337		0.00176043		0.00651381			2.25946e-05		3.09913e-06		4.24297e-05
477.5	0.00118873	0.000713406	0.000499879			0.989159	0.993437	0.994985		0.00427808		0.00154762		0.0058257			1.83019e-05		2.39514e-06		3.39388e-05
482.5	0.00103534	0.000601322	0.000472461			0.990194	0.994038	0.995458		0.00384408		0.00141945		0.00526353			1.47769e-05		2.01484e-06		2.77047e-05
487.5	0.00125567	0.000581325	0.000484314			0.99145	0.99462	0.995943		0.00316974		0.00132315		0.00449289			1.00473e-05		1.75072e-06		2.0186e-05
492.5	0.00116626	0.000532816	0.000450343			0.992616	0.995153	0.996394		0.0025363		0.00124133		0.00377763			6.43282e-06		1.54091e-06		1.42705e-05
497.5	0.00133423	0.000602361	0.000392273			0.993951	0.995755	0.996787		0.00180444		0.0010318		0.00283624			3.256e-06		1.06461e-06		8.04426e-06
502.5	0.00115995	0.000531536	0.000329741			0.995111	0.996287	0.997117		0.00117603		0.000830472		0.0020065			1.38305e-06		6.89684e-07		4.02606e-06
507.5	0.000893096	0.000459202	0.000302291			0.996004	0.996746	0.99742		0.000742149		0.000673992		0.00141614			5.50786e-07		4.54265e-07		2.00546e-06
512.5	0.000645503	0.000515736	0.000244409			0.996649	0.997262	0.997665		0.000612414		0.000402995		0.00101541			3.75051e-07		1.62405e-07		1.03106e-06
517.5	0.000486082	0.000415456	0.000175863			0.997135	0.997677	0.997841		0.000541815		0.000163634		0.00070545			2.93564e-07		2.67762e-08		4.97659e-07
522.5	0.000394257	0.000299662	0.000177449			0.99753	0.997977	0.998019		0.000447237		4.16708e-05		0.000488908			2.00021e-07		1.73646e-09		2.39031e-07
527.5	0.000325916	0.00026226	0.000153097			0.997856	0.998239	0.998172		0.000383597		6.72771e-05		0.00031632			1.47147e-07		4.52621e-09		1.00058e-07
532.5	0.000257949	0.000183433	0.000107649			0.998114	0.998423	0.99828		0.000309091		0.00014291		0.00016618			9.55369e-08		2.04233e-08		2.76159e-08
537.5	0.000100854	0.000119218	6.09032e-05			0.998214	0.998542	0.998341		0.000327464		0.000201142		0.000126322			1.07233e-07		4.04579e-08		1.59573e-08
542.5	7.10817e-05	6.17391e-05	8.75472e-05			0.998286	0.998604	0.998428		0.000318125		0.0001752		0.000142925			1.01204e-07		3.06951e-08		2.04276e-08
547.5	7.84458e-05	4.51666e-05	0.000133711			0.998364	0.998649	0.998562		0.000284848		8.64461e-05		0.000198402			8.11382e-08		7.47292e-09		3.93632e-08
552.5	0.00012987	8.52122e-05	0.000173313			0.998494	0.998734	0.998736		0.000240194		1.92318e-06		0.000242117			5.76932e-08		3.69862e-12		5.86208e-08
557.5	0.00018781	0.000117219	0.000170988			0.998682	0.998851	0.998907		0.000169608		5.59537e-05		0.000225562			2.8767e-08		3.13081e-09		5.08782e-08
562.5	0.000204722	0.000158687	0.000178866			0.998886	0.99901	0.999086		0.000123583		7.64012e-05		0.000199984			1.52727e-08		5.83714e-09		3.99935e-08
567.5	0.000187901	0.000188608	0.000178605			0.999074	0.999199	0.999265		0.000124304		6.66624e-05		0.000190966			1.54515e-08		4.44387e-09		3.64681e-08
572.5	0.000119543	0.000183112	0.000181222			0.999194	0.999382	0.999447		0.000187889		6.50424e-05		0.000252931			3.53023e-08		4.23051e-09		6.39743e-08
577.5	5.59291e-05	0.00016648	0.000174104			0.99925	0.999548	0.999621		0.000298457		7.29266e-05		0.000371384			8.90768e-08		5.3183e-09		1.37926e-07
582.5	1.34983e-05	0.000142	0.000155566			0.999263	0.99969	0.999777		0.000426976		8.67259e-05		0.000513702			1.82308e-07		7.52138e-09		2.63889e-07
587.5	4.45656e-06	0.000113529	0.000125505			0.999268	0.999804	0.999903		0.000536062		9.88901e-05		0.000634952			2.87362e-07		9.77925e-09		4.03164e-07
592.5	3.36476e-05	8.48576e-05	8.59065e-05			0.999301	0.999889	0.999989		0.00058728		0.000100067		0.000687347			3.44898e-07		1.00134e-08		4.72446e-07
597.5	9.54238e-05	5.90801e-05	4.13587e-05			0.999397	0.999948	1.00003		0.000550939		8.24048e-05		0.000633344			3.03534e-07		6.79055e-09		4.01125e-07
602.5	0.000170517	3.79553e-05	-4.4282e-07			0.999567	0.999986	1.00003		0.000418374		4.40013e-05		0.000462375			1.75036e-07		1.93611e-09		2.13791e-07
607.5	0.00022291	2.12749e-05	-2.81835e-05			0.99979	1.00001	1		0.00021673		5.50509e-06		0.000211225			4.69718e-08		3.0306e-11		4.46158e-08
612.5	0.000196708	6.22857e-06	-2.64207e-05			0.999987	1.00001	0.999975		2.62411e-05		3.81977e-05		1.19566e-05			6.88593e-10		1.45906e-09		1.42961e-10
617.5	1.30082e-05	-1.32306e-05	2.49253e-05			1	1	1		0		0		0			0		0		0
																	0		0		0
																	0		0		0
																	0		0		0
																	0		0		0
																	0		0		0
																	0		0		0
																	0		0		0
																	0		0		0
																	0		0		0
																	0		0		0
																	0		0		0
																	0		0		0
																	0		0		0

## Sheet: c) Fig. 3 - SctQ dSctDKL
bin center	dSctD(-)	dSctD(+)	dSctK(-)	dSctK(+)	dSctL(-)	dSctL(+)		cumulative	dSctD(-)	dSctD(+)	dSctK(-)	dSctK(+)	dSctL(-)	dSctL(+)		Diff. SctQ (+/-)	Difference sum	Diff. SctL (+/-)	Difference sum	Diff. SctN (+/-)	Difference sum		Squared diff. SctQ (+/-)	Squared diff. sum	Squared diff. SctL (+/-)	Squared diff. sum	Squared diff. SctN (+/-)	Squared diff. sum			Correlations SctQ	r^2	Correlations SctQ	r^2	Correlations SctQ	r^2
32.5	7.69268e-05	0.000116538	0.00102114	0.00210222	0.000331558	0.000263731			7.6927e-05	0.000116567	0.00102169	0.00210429	0.000331728	0.000263753		3.96398e-05	8.57062	0.00108259	4.27665	6.79743e-05	6.02374		1.57131e-09	1.48373	1.17201e-06	0.420283	4.62051e-09	0.626502		single	0.83924	0.704323	0.901908	0.813438	0.927273	0.859835
37.5	8.40239e-05	0.000306404	0.000912306	0.00084274	0.000702369	0.000971813			0.000160951	0.000423046	0.00193449	0.00294786	0.00103446	0.00123565		0.000262095	avg	0.00101337	avg	0.000201193	avg		6.86938e-08	avg	1.02691e-06	avg	4.04785e-08	avg		cumul.	0.980838	0.962042	0.993395	0.986834	0.99167	0.983409
42.5	0.000121283	0.000339296	0.00118612	0.000650791	0.000977105	0.00132466			0.000282234	0.000762427	0.00312126	0.00359929	0.00201206	0.00256042		0.000480192	0.0630193	0.000478034	0.031446	0.000548359	0.0442922		2.30585e-07	0.0109098	2.28516e-07	0.00309032	3.00697e-07	0.00460663
47.5	0.000175828	0.000343306	0.00165771	0.00103923	0.00118087	0.00144532			0.000458063	0.00110582	0.00477987	0.00463955	0.00319353	0.00400586		0.000647755		0.000140322		0.00081233			4.19587e-07		1.96903e-08		6.59881e-07
52.5	0.000237762	0.000403625	0.00218963	0.00165308	0.00133506	0.00143148			0.000695825	0.00150954	0.00697069	0.00629425	0.00452927	0.00543746		0.000813717		0.000676432		0.000908186			6.62136e-07		4.57561e-07		8.24802e-07
57.5	0.000299959	0.000568681	0.00268623	0.00225275	0.00145775	0.00135804			0.000995785	0.00207836	0.00965837	0.00854923	0.00598777	0.00679562		0.00108258		0.00110914		0.000807852			1.17198e-06		1.23019e-06		6.52625e-07
62.5	0.000357853	0.000856267	0.00308798	0.00269732	0.001564	0.00127977			0.00135364	0.00293484	0.012748	0.0112492	0.00755257	0.00807549		0.0015812		0.00149881		0.000522925			2.5002e-06		2.24644e-06		2.7345e-07
67.5	0.00040923	0.00125967	0.00336588	0.00292769	0.00166624	0.00123381			0.00176287	0.00419483	0.0161157	0.0141798	0.00921967	0.00930941		0.00243196		0.00193593		8.97428e-05			5.91442e-06		3.74784e-06		8.05377e-09
72.5	0.000454016	0.00175382	0.00351573	0.00294991	0.00177459	0.00124236			0.00221689	0.00594909	0.0196334	0.0171326	0.0109952	0.0105519		0.0037322		0.00250074		0.000443294			1.39293e-05		6.25372e-06		1.96509e-07
77.5	0.000494071	0.00230139	0.00355256	0.00281836	0.00189723	0.00131523			0.00271096	0.00825105	0.0231878	0.0199537	0.0128934	0.0118672		0.00554009		0.00323408		0.00102615			3.06926e-05		1.04593e-05		1.05299e-06
82.5	0.000532978	0.00285896	0.00350493	0.002619	0.00204071	0.00145243			0.00324394	0.0111107	0.0266947	0.0225753	0.0149351	0.0133198		0.00786677		0.00411932		0.00161535			6.18861e-05		1.69688e-05		2.60936e-06
87.5	0.000549867	0.0032839	0.00359027	0.0027674	0.00217621	0.00167391			0.00379381	0.0143954	0.0302869	0.0253455	0.0171124	0.0149938		0.0106016		0.0049414		0.00211862			0.000112394		2.44175e-05		4.48856e-06
92.5	0.000679306	0.00391159	0.0036621	0.00279723	0.00238305	0.0017852			0.00447312	0.018308	0.033951	0.0281455	0.0194967	0.0167792		0.0138349		0.0058055		0.00271755			0.000191403		3.37038e-05		7.38506e-06
97.5	0.000720646	0.00403879	0.00349657	0.00288594	0.00257967	0.00207536			0.00519377	0.0223478	0.0374494	0.0310342	0.0220777	0.0188547		0.017154		0.00641518		0.00322299			0.00029426		4.11545e-05		1.03877e-05
102.5	0.000760314	0.00412713	0.00306972	0.00323541	0.00308869	0.00214021			0.00595408	0.0264759	0.0405208	0.0342728	0.025168	0.0209951		0.0205218		0.00624795		0.00417287			0.000421146		3.90369e-05		1.74128e-05
107.5	0.000878045	0.0043271	0.00291158	0.00345473	0.00348135	0.00262992			0.00683213	0.0308041	0.043434	0.037731	0.0286511	0.0236252		0.023972		0.00570297		0.00502586			0.000574655		3.25238e-05		2.52593e-05
112.5	0.00109864	0.00447553	0.00265382	0.00432984	0.0038913	0.00314744			0.00793077	0.0352807	0.0460892	0.0420651	0.0325444	0.026773		0.02735		0.00402411		0.00577144			0.00074802		1.61935e-05		3.33096e-05
117.5	0.00137306	0.00514572	0.00301719	0.0052228	0.0041879	0.00370969			0.00930384	0.0404277	0.049108	0.047293	0.0367344	0.030483		0.0311239		0.00181499		0.00625148			0.000968696		3.29417e-06		3.9081e-05
122.5	0.00177461	0.00595111	0.00353379	0.00555535	0.00426188	0.00411495			0.0110785	0.0463803	0.0526437	0.0528539	0.0409985	0.0345983		0.0353018		0.000210143		0.00640025			0.00124622		4.41601e-08		4.09632e-05
127.5	0.00205446	0.00695655	0.0043375	0.00611569	0.00445853	0.00445218			0.0131329	0.0533386	0.0569836	0.0589756	0.0454593	0.0390508		0.0402056		0.00199202		0.00640851			0.00161649		3.96816e-06		4.10689e-05
132.5	0.00256131	0.00709325	0.00442648	0.00661359	0.00454102	0.00477432			0.0156942	0.0604336	0.0614125	0.0655957	0.0500027	0.0438255		0.0447393		0.00418326		0.00617712			0.00200161		1.74996e-05		3.81568e-05
137.5	0.00277891	0.00807576	0.00506464	0.00717589	0.00465789	0.00484325			0.0184732	0.0685113	0.0664798	0.0727787	0.0546629	0.0486692		0.0500382		0.00629884		0.00599374			0.00250382		3.96754e-05		3.59249e-05
142.5	0.00257532	0.00943859	0.00567817	0.00772465	0.00463946	0.0051971			0.0210485	0.0779523	0.0721611	0.080511	0.0593048	0.0538667		0.0569038		0.00834988		0.00543803			0.00323804		6.97205e-05		2.95722e-05
147.5	0.00271938	0.0110228	0.00570827	0.00843496	0.00459459	0.00577206			0.0237679	0.0889778	0.0778724	0.0889542	0.0639017	0.0596393		0.0652099		0.0110818		0.00426242			0.00425233		0.000122806		1.81682e-05
152.5	0.00329568	0.0130781	0.00629052	0.00951594	0.0046985	0.00616992			0.0270636	0.102059	0.0841664	0.0984796	0.0686026	0.0658097		0.0749955		0.0143132		0.00279288			0.00562433		0.000204868		7.80016e-06
157.5	0.00415816	0.0154483	0.00679229	0.0110437	0.00444658	0.00674474			0.0312217	0.117511	0.0909623	0.109534	0.0730515	0.0725551		0.0862895		0.0185718		0.000496421			0.00744587		0.000344912		2.46434e-07
162.5	0.00529238	0.0176591	0.0077282	0.012042	0.00465964	0.00712139			0.0365141	0.135175	0.0986947	0.121588	0.0777135	0.079677		0.0986605		0.0228933		0.00196355			0.00973389		0.000524105		3.85553e-06
167.5	0.00618529	0.0198665	0.00844455	0.0134243	0.00493925	0.0073007			0.0426994	0.155046	0.107144	0.135026	0.0826553	0.0869784		0.112347		0.0278818		0.0043231			0.0126218		0.000777393		1.86892e-05
172.5	0.00749098	0.0207147	0.00921248	0.0155342	0.00530104	0.00738631			0.0501904	0.175766	0.116361	0.150575	0.087959	0.0943653		0.125575		0.0342138		0.00640628			0.0157692		0.00117058		4.10405e-05
177.5	0.00878023	0.0220219	0.00953594	0.016571	0.0057295	0.00796705			0.0589707	0.197793	0.125902	0.167162	0.0936915	0.102333		0.138823		0.04126		0.00864158			0.0192717		0.00170239		7.46768e-05
182.5	0.00979538	0.0220733	0.00998647	0.0174134	0.00571724	0.00850622			0.0687661	0.219872	0.135894	0.184593	0.0994116	0.11084		0.151106		0.0486987		0.0114283			0.022833		0.00237156		0.000130607
187.5	0.0111431	0.0221636	0.0105632	0.018862	0.00586384	0.00919165			0.0799092	0.242041	0.146463	0.203474	0.105278	0.120032		0.162132		0.0570104		0.0147539			0.0262867		0.00325019		0.000217678
192.5	0.0123807	0.0225184	0.0110889	0.0194676	0.00556224	0.00978779			0.0922899	0.264565	0.157558	0.22296	0.110844	0.129821		0.172275		0.0654024		0.0189775			0.0296787		0.00427747		0.000360144
197.5	0.0134507	0.0228253	0.0113483	0.0201585	0.00530447	0.0100296			0.105741	0.287396	0.168912	0.243139	0.116151	0.139852		0.181655		0.0742263		0.0237007			0.0329986		0.00550954		0.000561725
202.5	0.0144666	0.0231735	0.0115611	0.0203595	0.00565762	0.0102271			0.120207	0.310575	0.18048	0.263518	0.121811	0.150079		0.190368		0.0830386		0.0282682			0.0362399		0.0068954		0.00079909
207.5	0.0151313	0.0229068	0.0117966	0.0213144	0.00560118	0.0108855			0.135339	0.333488	0.192283	0.284854	0.127415	0.160966		0.198149		0.092571		0.0335506			0.039263		0.00856939		0.00112564
212.5	0.0158214	0.0237128	0.0125211	0.0225299	0.00637697	0.0114664			0.15116	0.357206	0.204811	0.307406	0.133796	0.172433		0.206046		0.102595		0.0386377			0.042455		0.0105258		0.00149288
217.5	0.0170814	0.024969	0.0140901	0.0235491	0.00732688	0.0129402			0.168242	0.382181	0.218908	0.330978	0.141126	0.185375		0.21394		0.11207		0.0442484			0.0457702		0.0125597		0.00195792
222.5	0.0186675	0.0267044	0.0148183	0.0246896	0.00841213	0.0146155			0.186909	0.408892	0.233735	0.355692	0.149543	0.199991		0.221983		0.121957		0.0504487			0.0492766		0.0148736		0.00254507
227.5	0.0206615	0.0286751	0.0160974	0.025825	0.0098072	0.0161948			0.207571	0.437575	0.249841	0.381543	0.159355	0.216188		0.230004		0.131702		0.0568327			0.0529018		0.0173454		0.00322995
232.5	0.0229134	0.0291766	0.0179168	0.0263647	0.0114131	0.0180747			0.230484	0.466759	0.267767	0.407933	0.170774	0.234264		0.236274		0.140166		0.0634899			0.0558256		0.0196466		0.00403097
237.5	0.0251988	0.0304141	0.019841	0.0264645	0.0126429	0.0194292			0.255683	0.49718	0.287619	0.434424	0.183423	0.253695		0.241497		0.146805		0.0702714			0.0583208		0.0215517		0.00493807
242.5	0.0268352	0.0311636	0.0216281	0.0268937	0.0135645	0.0213327			0.282518	0.528351	0.309259	0.461344	0.196995	0.275029		0.245833		0.152085		0.0780344			0.0604339		0.02313		0.00608937
247.5	0.0285989	0.0308534	0.0231037	0.026247	0.0141121	0.0227727			0.311117	0.559212	0.332375	0.487617	0.211114	0.297804		0.248095		0.155242		0.0866898			0.0615511		0.0241001		0.00751512
252.5	0.0298764	0.0301702	0.025226	0.0258015	0.014936	0.0237111			0.340994	0.58939	0.357615	0.513444	0.226058	0.321517		0.248396		0.155829		0.0954594			0.0617007		0.0242828		0.00911249
257.5	0.0304941	0.0297564	0.0269469	0.0250698	0.0158673	0.0248826			0.371488	0.619154	0.384576	0.538539	0.241933	0.346402		0.247666		0.153963		0.104469			0.0613383		0.0237045		0.0109137
262.5	0.0307469	0.028441	0.0283724	0.0239096	0.01685	0.0250725			0.402235	0.647602	0.412964	0.562472	0.258792	0.371476		0.245367		0.149508		0.112685			0.0602048		0.0223527		0.0126978
267.5	0.0301405	0.0273308	0.0290836	0.0234714	0.018132	0.0254575			0.432376	0.674939	0.442063	0.585966	0.276933	0.396936		0.242564		0.143903		0.120003			0.0588372		0.0207082		0.0144007
272.5	0.0296393	0.0253229	0.029544	0.0236524	0.0192007	0.0255323			0.462015	0.700269	0.471623	0.609642	0.296143	0.42247		0.238254		0.138019		0.126327			0.0567648		0.0190493		0.0159585
277.5	0.028899	0.0244837	0.0289714	0.0228158	0.0202213	0.0259441			0.490914	0.724758	0.50061	0.63248	0.316375	0.448417		0.233844		0.13187		0.132041			0.0546832		0.0173898		0.0174349
282.5	0.0281718	0.0221202	0.0288186	0.0217405	0.0212944	0.0264745			0.519086	0.746884	0.529444	0.654242	0.33768	0.474893		0.227798		0.124798		0.137213			0.051892		0.0155746		0.0188274
287.5	0.0277103	0.0202037	0.0278731	0.0216403	0.0225185	0.0267709			0.546796	0.767093	0.557332	0.675904	0.36021	0.501667		0.220296		0.118572		0.141456			0.0485305		0.0140592		0.0200098
292.5	0.0271457	0.0183719	0.0274687	0.0209707	0.0231713	0.0269454			0.573942	0.785469	0.584816	0.696895	0.383394	0.528614		0.211527		0.112079		0.145221			0.0447437		0.0125618		0.021089
297.5	0.0271724	0.0174408	0.0263698	0.0201075	0.0239656	0.0266161			0.601115	0.802914	0.6112	0.717023	0.407372	0.555233		0.2018		0.105823		0.147861			0.0407232		0.0111984		0.0218629
302.5	0.0271037	0.0159165	0.0251653	0.0186463	0.0246018	0.0260557			0.628218	0.818835	0.636379	0.735687	0.431986	0.58129		0.190616		0.0993084		0.149305			0.0363346		0.00986215		0.0222918
307.5	0.0265367	0.0141987	0.024199	0.0180001	0.0243711	0.0253809			0.654755	0.833037	0.660591	0.753705	0.45637	0.606673		0.178282		0.0931141		0.150304			0.0317844		0.00867024		0.0225913
312.5	0.0256039	0.013527	0.0241595	0.0169477	0.0238273	0.02413			0.680359	0.846567	0.684764	0.77067	0.480209	0.630806		0.166208		0.085906		0.150596			0.0276252		0.00737984		0.0226793
317.5	0.0249769	0.012342	0.0238743	0.0157552	0.0232373	0.0234329			0.705336	0.858913	0.708651	0.78644	0.503458	0.65424		0.153576		0.0777895		0.150782			0.0235857		0.0060512		0.0227353
322.5	0.0237883	0.0115299	0.0222632	0.0150505	0.0229677	0.0227401			0.729125	0.870445	0.730926	0.801506	0.526438	0.676982		0.141321		0.0705796		0.150545			0.0199716		0.00498148		0.0226637
327.5	0.0222919	0.0107858	0.0214091	0.014257	0.0226941	0.0218498			0.751417	0.881234	0.752347	0.815777	0.549143	0.698834		0.129817		0.06343		0.149691			0.0168525		0.00402337		0.0224073
332.5	0.0206908	0.00979306	0.020741	0.0131681	0.0228466	0.0209246			0.772107	0.891029	0.773099	0.828958	0.572002	0.71976		0.118922		0.0558588		0.147759			0.0141424		0.0031202		0.0218327
337.5	0.01904	0.00953223	0.0196669	0.012342	0.0230388	0.0197675			0.791147	0.900564	0.792777	0.841312	0.595052	0.73953		0.109416		0.0485354		0.144477			0.0119719		0.00235568		0.0208737
342.5	0.017559	0.00915658	0.0179128	0.0119908	0.0222428	0.0192912			0.808706	0.909723	0.810699	0.853315	0.617306	0.758822		0.101016		0.0426156		0.141516			0.0102043		0.00181609		0.0200268
347.5	0.0163275	0.00824244	0.0160456	0.0113045	0.0213977	0.0189198			0.825034	0.917967	0.826753	0.86463	0.638715	0.777744		0.0929332		0.0378769		0.139029			0.00863657		0.00143466		0.019329
352.5	0.0151922	0.007718	0.0147688	0.0107704	0.0208154	0.018078			0.840226	0.925687	0.84153	0.875411	0.659541	0.795823		0.0854608		0.0338812		0.136282			0.00730355		0.00114794		0.0185729
357.5	0.0140389	0.00708983	0.0136507	0.0100945	0.020344	0.0173022			0.854265	0.932779	0.855188	0.885516	0.679896	0.813127		0.0785134		0.0303276		0.133231			0.00616435		0.000919763		0.0177506
362.5	0.0130582	0.00636198	0.0126806	0.00955489	0.0200811	0.0158769			0.867323	0.939142	0.867876	0.89508	0.699987	0.829005		0.0718188		0.0272044		0.129018			0.00515793		0.00074008		0.0166457
367.5	0.0118758	0.00565769	0.0115744	0.00938308	0.0196151	0.0147771			0.879199	0.944801	0.879457	0.904473	0.719612	0.843784		0.0656021		0.0250161		0.124172			0.00430363		0.000625803		0.0154186
372.5	0.0109739	0.00461229	0.0105262	0.00916297	0.0188682	0.0131502			0.890173	0.949415	0.889988	0.913645	0.73849	0.856935		0.0592416		0.0236562		0.118445			0.00350956		0.000559615		0.0140292
377.5	0.0101199	0.0041457	0.00956524	0.00858649	0.017816	0.0119952			0.900293	0.953561	0.899559	0.92224	0.756315	0.868931		0.0532683		0.0226807		0.112616			0.00283751		0.000514415		0.0126824
382.5	0.00951596	0.00375453	0.00841354	0.00756075	0.016607	0.0112429			0.909809	0.957317	0.907977	0.929808	0.772931	0.880175		0.0475078		0.0218308		0.107245			0.00225699		0.000476586		0.0115014
387.5	0.00857364	0.00327391	0.00714325	0.00680078	0.0156708	0.0103			0.918383	0.960592	0.915124	0.936615	0.788609	0.890476		0.0422088		0.0214912		0.101867			0.00178159		0.000461872		0.0103768
392.5	0.00767872	0.0030426	0.00674653	0.00601729	0.014628	0.00959137			0.926062	0.963635	0.921874	0.942638	0.803245	0.900068		0.0375734		0.0207643		0.0968233			0.00141176		0.000431154		0.00937476
397.5	0.00712096	0.00310346	0.00588682	0.00526419	0.0136659	0.00892572			0.933183	0.966739	0.927764	0.947908	0.816918	0.908995		0.0335567		0.0201436		0.0920769			0.00112605		0.000405766		0.00847816
402.5	0.00649117	0.00262241	0.00531055	0.00468199	0.0127713	0.00810002			0.939674	0.969362	0.933078	0.952594	0.829696	0.917095		0.0296886		0.0195168		0.0873998			0.00088141		0.000380906		0.00763872
407.5	0.0058046	0.00271016	0.00511096	0.0041903	0.0118579	0.00769298			0.945478	0.972073	0.938191	0.956789	0.84156	0.924789		0.0265948		0.0185975		0.0832294			0.000707282		0.000345868		0.00692714
412.5	0.00505878	0.00264667	0.00500334	0.00409067	0.0106254	0.00697864			0.950537	0.97472	0.943197	0.960884	0.85219	0.931768		0.0241833		0.0176862		0.0795778			0.000584832		0.000312801		0.00633263
417.5	0.00464568	0.00226164	0.00462888	0.00382602	0.00980705	0.00661199			0.955183	0.976983	0.947829	0.964713	0.862003	0.938381		0.0217998		0.0168846		0.0763783			0.000475231		0.000285089		0.00583365
422.5	0.00396554	0.00209321	0.00388493	0.00360529	0.00917588	0.00640722			0.959148	0.979076	0.951716	0.968322	0.871183	0.944789		0.019928		0.0166064		0.0736055			0.000397124		0.000275772		0.00541777
427.5	0.00354752	0.001847	0.00371045	0.00331275	0.00839719	0.00611205			0.962696	0.980924	0.955428	0.971638	0.879585	0.950901		0.0182279		0.01621		0.0713166			0.000332256		0.000262763		0.00508605
432.5	0.00346117	0.00167982	0.00342682	0.00305577	0.0082368	0.00549137			0.966157	0.982604	0.958857	0.974697	0.887826	0.956393		0.016447		0.0158401		0.0685674			0.000270502		0.000250908		0.00470149
437.5	0.00304484	0.00148654	0.00331687	0.00265459	0.00809805	0.00463884			0.969202	0.984091	0.962176	0.977354	0.895928	0.961032		0.014889		0.0151786		0.0651044			0.000221683		0.00023039		0.00423859
442.5	0.00286118	0.00122053	0.00300318	0.00228612	0.00734932	0.00398712			0.972063	0.985312	0.96518	0.979643	0.903281	0.96502		0.0132487		0.0144622		0.0617388			0.000175527		0.000209155		0.00381168
447.5	0.00263329	0.00102718	0.00287064	0.00208604	0.00703008	0.0036915			0.974696	0.986339	0.968053	0.981731	0.910315	0.968712		0.0116428		0.0136781		0.0583969			0.000135555		0.00018709		0.0034102
452.5	0.00243633	0.00117674	0.00265349	0.00162278	0.00659855	0.00317056			0.977133	0.987516	0.970708	0.983355	0.916917	0.971882		0.0103835		0.0126475		0.0549658			0.000107817		0.00015996		0.00302124
457.5	0.00230551	0.00090409	0.00236313	0.0012956	0.00621381	0.00279675			0.979438	0.988421	0.973072	0.984652	0.923134	0.974679		0.00898228		0.01158		0.0515458			8.06813e-05		0.000134097		0.00265697
462.5	0.00200001	0.000968548	0.00230239	0.00110574	0.00588397	0.0026263			0.981438	0.989389	0.975376	0.985759	0.929021	0.977306		0.00795105		0.0103832		0.0482854			6.32193e-05		0.000107811		0.00233148
467.5	0.00163347	0.000901517	0.00220405	0.000969854	0.00530821	0.00253374			0.983072	0.990291	0.977581	0.98673	0.934331	0.97984		0.00721932		0.00914878		0.0455084			5.21186e-05		8.37002e-05		0.00207101
472.5	0.00151148	0.000946741	0.00206211	0.000876274	0.00511699	0.00211962			0.984583	0.991238	0.979644	0.987607	0.939451	0.98196		0.00665481		0.0079627		0.0425086			4.42865e-05		6.34046e-05		0.00180698
477.5	0.00138237	0.000833431	0.00197462	0.00107446	0.00456924	0.0019732			0.985966	0.992072	0.98162	0.988682	0.944023	0.983933		0.00610608		0.00706253		0.0399104			3.72842e-05		4.98793e-05		0.00159284
482.5	0.00125738	0.00081993	0.00135566	0.000896447	0.00405547	0.00177096			0.987223	0.992892	0.982976	0.98958	0.94808	0.985704		0.00566883		0.00660347		0.0376239			3.21356e-05		4.36058e-05		0.00141556
487.5	0.00112023	0.000771413	0.00113167	0.000790582	0.00375586	0.00168665			0.988343	0.993663	0.984108	0.990371	0.951838	0.987391		0.0053202		0.00626255		0.0355529			2.83045e-05		3.92195e-05		0.00126401
492.5	0.00106421	0.000721819	0.00101687	0.000596729	0.00364222	0.00151286			0.989407	0.994385	0.985126	0.990968	0.955482	0.988904		0.00497799		0.00584245		0.0334218			2.47804e-05		3.41342e-05		0.00111702
497.5	0.00099697	0.000661583	0.000897144	0.000585477	0.00330978	0.00127968			0.990404	0.995047	0.986023	0.991554	0.958794	0.990184		0.00464276		0.00553087		0.0313902			2.15552e-05		3.05906e-05		0.000985342
502.5	0.000981037	0.000541195	0.000976172	0.000589382	0.00317207	0.00108522			0.991385	0.995589	0.987	0.992144	0.961967	0.991269		0.00420305		0.00514414		0.0293018			1.76656e-05		2.64621e-05		0.000858595
507.5	0.000870951	0.000570206	0.00105437	0.000539171	0.00288247	0.000947098			0.992256	0.996159	0.988055	0.992684	0.964851	0.992216		0.00390244		0.0046289		0.027365			1.52291e-05		2.14267e-05		0.000748844
512.5	0.000813285	0.000489485	0.0010359	0.000510298	0.00281949	0.000763535			0.99307	0.996648	0.989092	0.993195	0.967672	0.99298		0.00357876		0.00410324		0.0253077			1.28075e-05		1.68366e-05		0.000640479
517.5	0.000747661	0.000395451	0.00111707	0.000553311	0.00290958	0.000716838			0.993817	0.997044	0.990209	0.993749	0.970583	0.993697		0.00322665		0.00353943		0.0231135			1.04113e-05		1.25275e-05		0.000534234
522.5	0.000588164	0.000411091	0.00106216	0.000614713	0.00285169	0.00063936			0.994406	0.997455	0.991272	0.994364	0.973436	0.994336		0.00304968		0.00309201		0.0208998			9.30052e-06		9.56052e-06		0.000436801
527.5	0.000609907	0.000286816	0.00104937	0.000536051	0.00269995	0.000645014			0.995015	0.997742	0.992322	0.994901	0.976138	0.994981		0.00272665		0.00257865		0.0188435			7.43464e-06		6.64945e-06		0.000355078
532.5	0.000619909	0.000362809	0.000990512	0.000542373	0.00258515	0.000632061			0.995635	0.998105	0.993313	0.995443	0.978724	0.995613		0.00246964		0.00213051		0.0168892			6.09913e-06		4.53909e-06		0.000285243
537.5	0.000543408	0.0002006	0.000862791	0.000498107	0.00226501	0.000582186			0.996179	0.998306	0.994176	0.995942	0.98099	0.996196		0.00212688		0.00176585		0.0152052			4.52363e-06		3.11824e-06		0.000231199
542.5	0.000427255	5.85281e-05	0.000753695	0.000526779	0.00218609	0.000416469			0.996606	0.998364	0.99493	0.996469	0.983178	0.996612		0.00175817		0.00153905		0.0134345			3.09115e-06		2.36867e-06		0.000180486
547.5	0.000417993	4.33485e-05	0.000667822	0.00049929	0.00215065	0.000293983			0.997024	0.998408	0.995599	0.996969	0.985329	0.996906		0.00138353		0.00137065		0.0115768			1.91416e-06		1.87868e-06		0.000134021
552.5	0.00034518	4.98729e-05	0.000562249	0.000408984	0.00203837	0.000240603			0.997369	0.998457	0.996161	0.997379	0.987369	0.997147		0.00108824		0.00121748		0.00977798			1.18426e-06		1.48226e-06		9.56088e-05
557.5	0.000348697	-6.12858e-06	0.000425821	0.000332077	0.001905	0.000177633			0.997718	0.998451	0.996587	0.997711	0.989275	0.997324		0.000733409		0.00112384		0.00804965			5.37888e-07		1.26301e-06		6.47969e-05
562.5	0.000278626	1.69271e-05	0.000354009	0.000280408	0.00141691	0.000156312			0.997997	0.998468	0.996941	0.997992	0.990692	0.997481		0.000471713		0.00105032		0.00678834			2.22513e-07		1.10317e-06		4.60815e-05
567.5	0.000208275	2.93701e-05	0.000345808	0.000262152	0.00109634	0.000165982			0.998205	0.998498	0.997287	0.998254	0.991789	0.997647		0.000292815		0.000966735		0.00585743			8.57406e-08		9.34576e-07		3.43095e-05
572.5	0.000206898	0.000127936	0.00021558	0.000214049	0.000981826	0.000166651			0.998412	0.998626	0.997503	0.998468	0.992772	0.997813		0.000213884		0.000965298		0.00504177			4.57462e-08		9.318e-07		2.54194e-05
577.5	0.000190371	0.000173334	0.000191456	0.000242706	0.000773359	0.000217853			0.998602	0.998799	0.997695	0.998711	0.993545	0.998031		0.000196889		0.00101668		0.00448588			3.87652e-08		1.03364e-06		2.01231e-05
582.5	0.000176736	0.000188112	0.000128853	0.000195335	0.000578752	0.000208154			0.998779	0.998987	0.997823	0.998907	0.994124	0.998239		0.000208311		0.00108329		0.004115			4.33936e-08		1.17351e-06		1.69333e-05
587.5	0.000137384	0.000173898	0.000153985	0.000158829	0.000481469	0.000211032			0.998916	0.999161	0.997978	0.999066	0.994606	0.99845		0.000244868		0.0010882		0.00384434			5.99602e-08		1.18419e-06		1.47789e-05
592.5	0.000144529	0.000178386	0.000136389	9.08762e-05	0.000432637	0.000198049			0.999061	0.99934	0.998114	0.999157	0.995039	0.998648		0.000278768		0.00104271		0.00360955			7.77116e-08		1.08724e-06		1.30288e-05
597.5	0.000131047	0.000128618	0.000108535	3.96302e-05	0.000376878	0.000139485			0.999192	0.999468	0.998223	0.999196	0.995416	0.998788		0.000276371		0.000973783		0.00337197			7.63808e-08		9.48254e-07		1.13702e-05
602.5	0.000109434	8.61205e-05	0.000154189	3.0566e-05	0.000405797	0.000103218			0.999301	0.999554	0.998377	0.999227	0.995822	0.998891		0.000253079		0.000850107		0.00306919			6.40488e-08		7.22682e-07		9.41995e-06
607.5	9.72271e-05	5.16918e-05	0.000136775	1.52704e-05	0.000336615	9.62191e-05			0.999398	0.999606	0.998514	0.999242	0.996159	0.998987		0.000207556		0.000728543		0.00282863			4.30794e-08		5.30775e-07		8.00117e-06
612.5	0.000101133	2.85239e-05	8.97903e-05	-4.37582e-05	0.000371929	0.000102841			0.9995	0.999635	0.998604	0.999198	0.996531	0.99909		0.000134953		0.000594903		0.00255936			1.82124e-08		3.53909e-07		6.55034e-06
617.5	8.51388e-05	2.22026e-05	9.09395e-05	-3.08363e-05	0.000426275	6.68296e-05			0.999585	0.999657	0.998695	0.999168	0.996957	0.999157		7.20226e-05		0.000473047		0.0021997			5.18725e-09		2.23774e-07		4.8387e-06
622.5	6.61943e-05	4.07082e-05	0.000111035	3.54565e-06	0.000443651	6.31183e-05			0.999651	0.999697	0.998806	0.999171	0.997401	0.99922		4.65463e-05		0.000365502		0.00181895			2.16656e-09		1.33591e-07		3.30858e-06
627.5	4.85315e-05	2.34018e-05	8.92002e-05	2.31419e-05	0.000452184	5.59332e-05			0.999699	0.999721	0.998895	0.999194	0.997854	0.999276		2.14222e-05		0.000299418		0.00142247			4.58911e-10		8.96511e-08		2.02343e-06
632.5	4.41836e-05	4.22287e-05	0.000111791	3.61536e-05	0.000393311	9.56889e-05			0.999744	0.999763	0.999007	0.999231	0.998247	0.999372		1.94776e-05		0.000223755		0.00112466			3.79378e-10		5.00664e-08		1.26485e-06
637.5	3.82709e-05	3.18251e-05	0.000116906	4.47153e-05	0.000365199	0.00011249			0.999782	0.999795	0.999124	0.999275	0.998613	0.999484		1.30396e-05		0.000151545		0.000871771			1.70032e-10		2.29659e-08		7.59984e-07
642.5	3.00454e-05	4.82926e-05	0.00014558	5.07509e-05	0.0003193	6.64831e-05			0.999812	0.999843	0.999269	0.999326	0.998932	0.999551		3.12987e-05		5.66868e-05		0.000618796			9.79608e-10		3.2134e-09		3.82908e-07
647.5	3.35287e-05	8.38283e-05	0.000129086	6.7157e-05	0.00026668	5.47837e-05			0.999845	0.999927	0.999399	0.999393	0.999199	0.999606		8.1619e-05		5.24616e-06		0.000406767			6.66166e-09		2.75222e-11		1.6546e-07
652.5	2.87001e-05	5.15958e-05	0.000130579	8.11171e-05	0.000223613	4.76873e-05			0.999874	0.999979	0.999529	0.999474	0.999423	0.999653		0.000104527		5.46992e-05		0.000230731			1.0926e-08		2.992e-09		5.32368e-08
657.5	1.95858e-05	3.9675e-05	0.000139672	8.99954e-05	0.000166232	4.85823e-05			0.999894	1.00002	0.999669	0.999565	0.999589	0.999702		0.000124626		0.000104363		0.000113			1.55317e-08		1.08917e-08		1.2769e-08
662.5	9.19699e-06	1.88911e-05	0.000126958	9.34516e-05	0.00012723	5.14311e-05			0.999903	1.00004	0.999796	0.999658	0.999716	0.999753		0.000134325		0.000137846		3.71407e-05			1.80432e-08		1.90016e-08		1.37943e-09
667.5	6.77344e-07	-7.83033e-08	0.00010636	9.15435e-05	9.50449e-05	5.3959e-05			0.999904	1.00004	0.999902	0.99975	0.999811	0.999807		0.000133569		0.00015263		3.98924e-06			1.78408e-08		2.32958e-08		1.5914e-11
672.5	-4.39792e-06	-1.38793e-05	7.96202e-05	8.4062e-05	6.95581e-05	5.42992e-05			0.999899	1.00002	0.999982	0.999834	0.999881	0.999862		0.000124085		0.000148148		1.92791e-05			1.5397e-08		2.19478e-08		3.71684e-10
677.5	-4.91638e-06	-2.00919e-05	4.93496e-05	7.13463e-05	5.01005e-05	5.09769e-05			0.999894	1	1.00003	0.999905	0.999931	0.999913		0.000108904		0.000126108		1.8424e-05			1.18601e-08		1.59031e-08		3.39445e-10
682.5	-5.15514e-07	-1.77641e-05	1.89348e-05	5.43827e-05	3.55885e-05	4.32198e-05			0.999894	0.999985	1.00005	0.99996	0.999967	0.999956		9.16511e-05		9.06163e-05		1.08073e-05			8.39992e-09		8.21131e-09		1.16798e-10
687.5	8.13011e-06	-7.94576e-06	-7.54961e-06	3.49043e-05	2.46573e-05	3.12683e-05			0.999902	0.999978	1.00004	0.999995	0.999991	0.999987		7.55732e-05		4.81239e-05		4.2062e-06			5.71131e-09		2.31591e-09		1.76922e-11
692.5	1.90217e-05	5.77713e-06	-2.54301e-05	1.54893e-05	1.57954e-05	1.66869e-05			0.999921	0.999983	1.00002	1.00001	1.00001	1		6.233e-05		7.17545e-06		3.32143e-06
697.5	2.85493e-05	1.67484e-05	-2.95239e-05	-3.39416e-07	7.47886e-06	2.67385e-06			0.99995	1	0.999988	1.00001	1.00001	1.00001		5.05332e-05		2.20247e-05		8.13005e-06
702.5	3.12042e-05	1.47076e-05	-1.42278e-05	-8.0152e-06	-1.69527e-06	-5.62758e-06			0.999981	1.00001	0.999974	1	1.00001	1		3.40401e-05		2.82371e-05		1.2062e-05
707.5	1.92923e-05	-1.47441e-05	2.63922e-05	-1.8288e-06	-1.28743e-05	-8.1885e-07			1	1	1	1	1	1		0		0		0

## Sheet: d) Suppl.Fig. 7 - MRS40 PAmCh
bin center	Ca2+	EGTA			cumulative	Ca2+	EGTA		Diff. PAmCh (-/+Ca)	Difference sum		Squared diff. PAmCh (-/+Ca)	Squared diff. sum			Correlations SctQ	r^2
62.5	0.00108892	0.000363698				0.00108886	0.000364775		0.000724084	1.10029		5.24297e-07	0.0272162		single	0.96985	0.940608
67.5	0.000426834	0.00020784				0.00151567	0.000573231		0.00094244	avg		8.88192e-07	avg		cumul.	0.999488	0.998977
72.5	0.000141827	0.000125799				0.00165749	0.000699403		0.000958088	0.0084638		9.17932e-07	0.000209356
77.5	7.81481e-05	0.000103627				0.00173563	0.000803337		0.000932297			8.69179e-07
82.5	0.000120889	0.000126214				0.00185652	0.000929925		0.000926592			8.58573e-07
87.5	0.000190848	0.000178056				0.00204736	0.00110851		0.000938847			8.81434e-07
92.5	0.000239394	0.000244022				0.00228674	0.00135325		0.000933483			8.71391e-07
97.5	0.000243337	0.000310132				0.00253006	0.0016643		0.000865757			7.49535e-07
102.5	0.000199796	0.000364318				0.00272985	0.0020297		0.000700146			4.90204e-07
107.5	0.000121064	0.000397199				0.00285091	0.00242808		0.000422828			1.78784e-07
112.5	2.9478e-05	0.000402851				0.00288038	0.00283212		4.82598e-05			2.32901e-09
117.5	-2.36225e-05	0.000241995				0.00285676	0.00307483		0.000218073			4.75559e-08
122.5	8.96195e-05	0.000231712				0.00294638	0.00330723		0.000360856			1.30217e-07
127.5	8.73534e-05	0.000318519				0.00303372	0.00362669		0.00059297			3.51614e-07
132.5	0.000164723	0.000330021				0.00319844	0.00395769		0.000759255			5.76468e-07
137.5	0.000312727	0.000255681				0.00351115	0.00421413		0.000702983			4.94185e-07
142.5	0.000491385	0.000254612				0.00400251	0.0044695		0.000466989			2.18079e-07
147.5	0.000346008	0.000313449				0.0043485	0.00478388		0.000435377			1.89553e-07
152.5	0.000343826	0.00050474				0.00469231	0.00529011		0.000597804			3.5737e-07
157.5	0.000322538	0.000715048				0.00501483	0.00600728		0.00099245			9.84956e-07
162.5	0.000280834	0.000816849				0.00529565	0.00682655		0.0015309			2.34365e-06
167.5	0.000427066	0.00100135				0.00572269	0.00783086		0.00210817			4.44439e-06
172.5	0.000535208	0.00119183				0.00625787	0.00902622		0.00276835			7.66375e-06
177.5	0.0006813	0.00106301				0.00693914	0.0100924		0.00315324			9.94292e-06
182.5	0.000751519	0.00125225				0.00769062	0.0113483		0.00365772			1.33789e-05
187.5	0.000692319	0.0012147				0.0083829	0.0125666		0.00418374			1.75037e-05
192.5	0.000841404	0.0011829				0.00922426	0.013753		0.00452879			2.05099e-05
197.5	0.000763872	0.00134378				0.00998809	0.0151008		0.00511272			2.61399e-05
202.5	0.00105772	0.00151635				0.0110458	0.0166216		0.00557589			3.10906e-05
207.5	0.00134224	0.00175378				0.0123879	0.0183806		0.0059927			3.59125e-05
212.5	0.00136422	0.0015157				0.0137521	0.0199008		0.00614874			3.7807e-05
217.5	0.00135588	0.00183232				0.0151079	0.0217386		0.00663068			4.39659e-05
222.5	0.0014155	0.00201925				0.0165233	0.0237638		0.00724048			5.24246e-05
227.5	0.00153028	0.00210333				0.0180535	0.0258734		0.00781985			6.115e-05
232.5	0.00203284	0.0022595				0.0200862	0.0281395		0.00805332			6.48559e-05
237.5	0.00271258	0.00265341				0.0227987	0.0308008		0.00800215			6.40344e-05
242.5	0.00314656	0.00263561				0.0259451	0.0334442		0.00749917			5.62375e-05
247.5	0.00381587	0.00327955				0.0297607	0.0367335		0.00697277			4.86195e-05
252.5	0.00443559	0.0041628				0.0341961	0.0409086		0.00671253			4.50581e-05
257.5	0.00534802	0.00500961				0.0395438	0.0459331		0.00638925			4.08225e-05
262.5	0.00525328	0.00507061				0.0447968	0.0510187		0.00622189			3.87119e-05
267.5	0.00550434	0.00536808				0.0503009	0.0564027		0.00610182			3.72322e-05
272.5	0.00665751	0.00607188				0.0569581	0.0624926		0.00553453			3.0631e-05
277.5	0.00712063	0.00649056				0.0640783	0.0690024		0.00492406			2.42463e-05
282.5	0.00737283	0.00731537				0.0714508	0.0763394		0.00488865			2.38989e-05
287.5	0.00822408	0.00845246				0.0796744	0.0848169		0.0051425			2.64453e-05
292.5	0.00922951	0.00901386				0.0889034	0.0938575		0.00495403			2.45424e-05
297.5	0.00994151	0.0111471				0.0988444	0.105038		0.00619317			3.83554e-05
302.5	0.0109733	0.0123773				0.109817	0.117452		0.0076344			5.82841e-05
307.5	0.0121926	0.0136905				0.122009	0.131183		0.00917353			8.41536e-05
312.5	0.0133207	0.0147886				0.135329	0.146015		0.010686			0.000114191
317.5	0.0149042	0.0164053				0.150232	0.162469		0.0122365			0.000149733
322.5	0.0159577	0.0169803				0.166189	0.1795		0.0133103			0.000177163
327.5	0.0167887	0.0171649				0.182977	0.196715		0.0137382			0.000188737
332.5	0.0166919	0.0174457				0.199668	0.214213		0.0145446			0.000211545
337.5	0.0175459	0.0187361				0.217213	0.233004		0.0157912			0.000249362
342.5	0.0177161	0.0190681				0.234928	0.252129		0.0172006			0.000295861
347.5	0.0173317	0.0189246				0.252259	0.27111		0.0188505			0.00035534
352.5	0.0171437	0.0192729				0.269402	0.29044		0.0210377			0.000442584
357.5	0.0169085	0.0203889				0.28631	0.310889		0.0245793			0.000604143
362.5	0.0162801	0.0207722				0.302589	0.331723		0.0291339			0.000848783
367.5	0.0166089	0.0211977				0.319197	0.352983		0.0337863			0.00114152
372.5	0.0178998	0.0218805				0.337096	0.374928		0.0378328			0.00143132
377.5	0.0184705	0.0218425				0.355565	0.396836		0.0412704			0.00170325
382.5	0.0186978	0.021848				0.374262	0.418748		0.0444863			0.00197903
387.5	0.0192857	0.0214191				0.393547	0.440231		0.0466841			0.00217941
392.5	0.0196521	0.0198501				0.413198	0.46014		0.046942			0.00220355
397.5	0.0196219	0.0190706				0.432819	0.479267		0.0464482			0.00215743
402.5	0.0194987	0.0173917				0.452316	0.49671		0.0443938			0.00197081
407.5	0.0190252	0.016183				0.471341	0.512941		0.0416005			0.0017306
412.5	0.0183433	0.0152044				0.489683	0.528191		0.0385076			0.00148284
417.5	0.0183517	0.0143909				0.508034	0.542624		0.0345904			0.0011965
422.5	0.0184789	0.0135482				0.526512	0.556212		0.0297009			0.000882141
427.5	0.0186139	0.013245				0.545124	0.569497		0.0243722			0.000594005
432.5	0.0185096	0.0131628				0.563633	0.582699		0.0190654			0.00036349
437.5	0.019107	0.0140753				0.582739	0.596815		0.0140764			0.000198145
442.5	0.0202072	0.0152338				0.602945	0.612094		0.0091492			8.37078e-05
447.5	0.0195869	0.0154142				0.622531	0.627554		0.00502318			2.52323e-05
452.5	0.0193774	0.0157326				0.641908	0.643334		0.00142604			2.03358e-06
457.5	0.0177564	0.0158219				0.659663	0.659202		0.000460642			2.12191e-07
462.5	0.0162134	0.0156819				0.675875	0.674931		0.000944865			8.92771e-07
467.5	0.0149733	0.015342				0.690848	0.690318		0.000529888			2.80781e-07
472.5	0.0144791	0.0143866				0.705326	0.704747		0.000579062			3.35313e-07
477.5	0.0142227	0.013506				0.719548	0.718293		0.00125502			1.57507e-06
482.5	0.0136711	0.01344				0.733219	0.731773		0.00144558			2.08971e-06
487.5	0.0135442	0.0132229				0.746762	0.745035		0.00172701			2.98257e-06
492.5	0.0135098	0.0131811				0.760271	0.758255		0.00201594			4.06402e-06
497.5	0.0140637	0.0129912				0.774334	0.771285		0.00304923			9.29783e-06
502.5	0.0145443	0.0129701				0.788878	0.784294		0.00458428			2.10157e-05
507.5	0.0150902	0.0128665				0.803967	0.797198		0.00676903			4.58198e-05
512.5	0.0150357	0.0127857				0.819002	0.810022		0.00898036			8.06469e-05
517.5	0.0147087	0.0125795				0.83371	0.822639		0.0110715			0.000122579
522.5	0.013622	0.0122467				0.847331	0.834921		0.0124099			0.000154005
527.5	0.0125436	0.0119847				0.859874	0.846942		0.0129327			0.000167254
532.5	0.0111331	0.0113396				0.871007	0.858315		0.0126919			0.000161085
537.5	0.00918498	0.0107446				0.880191	0.869091		0.0111			0.00012321
542.5	0.00825758	0.0100933				0.888448	0.879215		0.00923395			8.52659e-05
547.5	0.00731174	0.00994659				0.89576	0.889191		0.00656926			4.31551e-05
552.5	0.00718372	0.0094885				0.902943	0.898707		0.00423599			1.79436e-05
557.5	0.00671367	0.00898125				0.909657	0.907715		0.00194145			3.76922e-06
562.5	0.00640047	0.00877419				0.916057	0.916515		0.0004586			2.10314e-07
567.5	0.00672085	0.00869367				0.922777	0.925235		0.00245753			6.03944e-06
572.5	0.00737318	0.00789937				0.93015	0.933157		0.00300751			9.04511e-06
577.5	0.00777598	0.00704798				0.937926	0.940226		0.0023008			5.29368e-06
582.5	0.00774938	0.00642537				0.945674	0.946671		0.000996228			9.9247e-07
587.5	0.00735102	0.00571177				0.953025	0.952399		0.000625714			3.91517e-07
592.5	0.00644884	0.00503937				0.959474	0.957454		0.00201992			4.08006e-06
597.5	0.00565068	0.00443316				0.965124	0.9619		0.00322401			1.03942e-05
602.5	0.00417693	0.00377684				0.969301	0.965688		0.00361269			1.30515e-05
607.5	0.00345176	0.00330939				0.972752	0.969007		0.00374508			1.40256e-05
612.5	0.0029021	0.00315846				0.975654	0.972175		0.00347921			1.21049e-05
617.5	0.00268181	0.0030593				0.978336	0.975243		0.00309252			9.56366e-06
622.5	0.00226709	0.00275589				0.980603	0.978007		0.00259544			6.73632e-06
627.5	0.00245289	0.00240268				0.983056	0.980417		0.00263841			6.9612e-06
632.5	0.00232119	0.00240622				0.985377	0.982831		0.00254613			6.4828e-06
637.5	0.00222428	0.00252221				0.987601	0.98536		0.00224063			5.0204e-06
642.5	0.00173548	0.00200348				0.989336	0.98737		0.0019666			3.86753e-06
647.5	0.0017293	0.00194532				0.991065	0.989321		0.00174473			3.04407e-06
652.5	0.00148722	0.00161343				0.992553	0.990939		0.00161366			2.60389e-06
657.5	0.00116859	0.00146556				0.993721	0.992409		0.00131228			1.72209e-06
662.5	0.000847833	0.00121406				0.994569	0.993627		0.000942416			8.88149e-07
667.5	0.000567728	0.000979527				0.995137	0.994609		0.000527686			2.78452e-07
672.5	0.000358782	0.00078154				0.995495	0.995393		0.000102594			1.05255e-08
677.5	0.000245399	0.000636888				0.995741	0.996032		0.000290795			8.45616e-08
682.5	0.000242156	0.000556919				0.995983	0.99659		0.00060722			3.68717e-07
687.5	0.000350077	0.000544878				0.996333	0.997137		0.000803655			6.45861e-07
692.5	0.000552915	0.000593261				0.996886	0.997732		0.000845788			7.15357e-07
697.5	0.000813428	0.000681156				0.997699	0.998415		0.000715577			5.12051e-07
702.5	0.00106966	0.000771592				0.998769	0.999189		0.000419855			1.76279e-07
707.5	0.0012312	0.000808886				1	1		0			0
