# Supplementary material for: Cytosolic sorting platform complexes shuttle type III secretion system effectors to the injectisome in Yersinia enterocolitica
Source: Nat Microbiol. 2024 Jan 3;9(1):185–99. doi: 10.1038/s41564-023-01545-1 (PMC10769875; doi:10.1038/s41564-023-01545-1)
Supplement: Supplementary file 6 — Source data for supplementary figures. [file 41564_2023_1545_MOESM6_ESM.xlsx]

## Sheet: Suppl. Figure 1a
Suppl. Fig. 1a: Stability and functionality of N-terminal PAmCherry fusions to sorting platform components

## Sheet: Suppl. Figure 1b
Suppl. Fig. 1: Stability and functionality of N-terminal PAmCherry fusions to sorting platform components

## Sheet: Suppl. Figure 2a
Suppl. Fig. 2a: Documentation of protein purification in co-immunoprecipitation experiments.

## Sheet: Suppl. Figure 2b
Suppl. Fig. 2b: Documentation of protein purification in co-immunoprecipitation experiments.

## Sheet: Suppl. Figure 2c
Suppl. Fig. 2c: Documentation of protein purification in co-immunoprecipitation experiments.

## Sheet: Suppl. Figure 2d
Suppl. Fig. 2d: Documentation of protein purification in co-immunoprecipitation experiments.

## Sheet: Suppl. Figure 3a
Suppl. Fig. 3a: Expression and stability of T3SS components in Y. enterocolitica lacking the pYV virulence plasmid

## Sheet: Suppl. Figure 3b
Suppl. Fig. 3b: Expression and stability of T3SS components in Y. enterocolitica lacking the pYV virulence plasmid

## Sheet: Suppl. Figure 3c
Suppl. Fig. 3c: Expression and stability of T3SS components in Y. enterocolitica lacking the pYV virulence plasmid

## Sheet: Suppl. Figure 3d
Suppl. Fig. 3d: Expression and stability of T3SS components in Y. enterocolitica lacking the pYV virulence plasmid

[truncated: 9 more sheets: Suppl. Figure 4, Suppl. Figure 5, Suppl. Figure 6, Suppl. Figure 7a, Suppl. Figure 7b, Suppl. Figure 9, Suppl. Figure 10, Suppl. Figure 11a, Suppl. Figure 11b]
