# Supplementary material for: Cytosolic sorting platform complexes shuttle type III secretion system effectors to the injectisome in Yersinia enterocolitica
Source: Nat Microbiol. 2024 Jan 3;9(1):185–99. doi: 10.1038/s41564-023-01545-1 (PMC10769875; doi:10.1038/s41564-023-01545-1)
Supplement: Supplementary file 7 — Source data single-particle tracking. [file 41564_2023_1545_MOESM7_ESM.xlsx]

## Sheet: Sheet1
Figure 1: Effectors directly interact with sorting platform components in live bacteria
pYV- SctQ - effectors	number of tracks = 26571		Number of experiments = 3	pYV- SctQ + effectors	number of tracks = 60426		Number of experiments = 4	pYV- SctL- effectors	number of tracks = 36040		Number of experiments = 3	pYV- SctL + effectors	number of tracks = 45426		Number of experiments = 3	pYV- SctN - effectors	number of tracks = 22428		Number of experiments = 3	pYV- SctN + effectors	number of tracks = 18747
weighted mean jump distance	fraction of counts			weighted mean jump distance	fraction of counts			weighted mean jump distance	fraction of counts			weighted mean jump distance	fraction of counts			weighted mean jump distance	fraction of counts			weighted mean jump distance	fraction of counts
37.5	9.89865E-5			37.5	-1.42228E-4			37.5	2.09292E-5			37.5	-6.61644E-5			37.5	7.77342E-5			37.5	-5.06404E-5
42.5	2.27408E-4			42.5	2.98725E-4			42.5	1.17941E-4			42.5	1.59758E-4			42.5	2.13923E-5			42.5	5.61592E-6
47.5	2.29823E-4			47.5	4.66014E-4			47.5	2.87411E-4			47.5	4.02484E-4			47.5	2.4699E-5			47.5	5.56966E-5
52.5	1.70556E-4			52.5	4.68973E-4			52.5	4.8344E-4			52.5	6.24199E-4			52.5	5.01276E-5			52.5	1.02361E-4
57.5	9.63133E-5			57.5	3.91662E-4			57.5	6.73721E-4			57.5	8.03821E-4			57.5	7.31234E-5			57.5	1.47213E-4
62.5	3.84236E-5			62.5	2.95565E-4			62.5	8.37824E-4			62.5	9.34223E-4			62.5	8.01949E-5			62.5	1.90936E-4
67.5	1.5065E-5			67.5	2.22289E-4			67.5	9.65479E-4			67.5	0.00102			67.5	6.70061E-5			67.5	2.33528E-4
72.5	3.34993E-5			72.5	1.96264E-4			72.5	0.00105			72.5	0.00107			72.5	3.64679E-5			72.5	2.74538E-4
77.5	9.23041E-5			77.5	2.27447E-4			77.5	0.00111			77.5	0.00111			77.5	-3.17009E-6			77.5	3.13305E-4
82.5	1.83605E-4			82.5	3.14017E-4			82.5	0.00114			82.5	0.00115			82.5	-4.02277E-5			82.5	3.49187E-4
87.5	2.95309E-4			87.5	4.45074E-4			87.5	0.00117			87.5	0.00122			87.5	-6.15027E-5			87.5	3.81803E-4
92.5	3.45799E-4			92.5	6.35049E-4			92.5	0.00122			92.5	0.00146			92.5	-4.09094E-5			92.5	3.7887E-4
97.5	4.84811E-4			97.5	7.39223E-4			97.5	0.0012			97.5	0.00177			97.5	6.70711E-5			97.5	3.78656E-4
102.5	6.60646E-4			102.5	8.79703E-4			102.5	0.0013			102.5	0.00175			102.5	1.57537E-4			102.5	4.41755E-4
107.5	6.93966E-4			107.5	8.67291E-4			107.5	0.00146			107.5	0.00192			107.5	3.95308E-4			107.5	5.85621E-4
112.5	6.50251E-4			112.5	9.20302E-4			112.5	0.00173			112.5	0.00213			112.5	4.63262E-4			112.5	5.8437E-4
117.5	7.50957E-4			117.5	0.00104			117.5	0.00195			117.5	0.00251			117.5	5.09123E-4			117.5	5.69945E-4
122.5	7.37003E-4			122.5	0.00108			122.5	0.00218			122.5	0.00289			122.5	6.1447E-4			122.5	5.92528E-4
127.5	8.4503E-4			127.5	0.00116			127.5	0.00227			127.5	0.00288			127.5	6.16723E-4			127.5	8.06164E-4
132.5	9.03092E-4			132.5	0.00123			132.5	0.00245			132.5	0.00334			132.5	7.19969E-4			132.5	0.0011
137.5	0.00107			137.5	0.00125			137.5	0.00227			137.5	0.00382			137.5	8.72084E-4			137.5	9.67903E-4
142.5	0.00105			142.5	0.00131			142.5	0.00214			142.5	0.00427			142.5	5.92009E-4			142.5	6.72432E-4
147.5	0.00113			147.5	0.00139			147.5	0.00232			147.5	0.00474			147.5	4.893E-4			147.5	8.39329E-4
152.5	0.00111			152.5	0.00148			152.5	0.00268			152.5	0.0055			152.5	5.24323E-4			152.5	8.71032E-4
157.5	9.64063E-4			157.5	0.00156			157.5	0.00311			157.5	0.00657			157.5	6.79361E-4			157.5	9.84392E-4
162.5	9.51763E-4			162.5	0.00163			162.5	0.00361			162.5	0.00737			162.5	0.00113			162.5	0.00161
167.5	0.0012			167.5	0.0018			167.5	0.00432			167.5	0.00836			167.5	0.00169			167.5	0.00217
172.5	0.0014			172.5	0.00195			172.5	0.00449			172.5	0.00911			172.5	0.00219			172.5	0.00277
177.5	0.00157			177.5	0.00191			177.5	0.00489			177.5	0.00983			177.5	0.00311			177.5	0.00345
182.5	0.00166			182.5	0.00195			182.5	0.00587			182.5	0.00999			182.5	0.00374			182.5	0.00418
187.5	0.00186			187.5	0.00202			187.5	0.0066			187.5	0.01027			187.5	0.00417			187.5	0.00465
192.5	0.00193			192.5	0.00225			192.5	0.00688			192.5	0.0108			192.5	0.00462			192.5	0.00484
197.5	0.00233			197.5	0.00269			197.5	0.00709			197.5	0.01115			197.5	0.00504			197.5	0.00476
202.5	0.00241			202.5	0.00286			202.5	0.00703			202.5	0.01122			202.5	0.00554			202.5	0.00511
207.5	0.00259			207.5	0.00309			207.5	0.00734			207.5	0.01136			207.5	0.00572			207.5	0.00543
212.5	0.00274			212.5	0.00343			212.5	0.0083			212.5	0.01223			212.5	0.00614			212.5	0.0058
217.5	0.00291			217.5	0.00392			217.5	0.00964			217.5	0.01347			217.5	0.0062			217.5	0.00577
222.5	0.00319			222.5	0.00458			222.5	0.01094			222.5	0.01517			222.5	0.00619			222.5	0.00601
227.5	0.00367			227.5	0.00555			227.5	0.01265			227.5	0.01738			227.5	0.00637			227.5	0.00662
232.5	0.00421			232.5	0.0066			232.5	0.01426			232.5	0.0194			232.5	0.0072			232.5	0.00807
237.5	0.00489			237.5	0.00752			237.5	0.01569			237.5	0.02136			237.5	0.00824			237.5	0.00945
242.5	0.00664			242.5	0.00842			242.5	0.01625			242.5	0.02348			242.5	0.00923			242.5	0.01048
247.5	0.00737			247.5	0.00995			247.5	0.01752			247.5	0.02563			247.5	0.01077			247.5	0.01172
252.5	0.00817			252.5	0.01111			252.5	0.01972			252.5	0.02746			252.5	0.01263			252.5	0.01286
257.5	0.00847			257.5	0.01299			257.5	0.02219			257.5	0.02944			257.5	0.01468			257.5	0.01378
262.5	0.00941			262.5	0.01461			262.5	0.02494			262.5	0.03105			262.5	0.01662			262.5	0.01498
267.5	0.01099			267.5	0.01628			267.5	0.02758			267.5	0.03199			267.5	0.01734			267.5	0.01554
272.5	0.01209			272.5	0.01817			272.5	0.02885			272.5	0.03261			272.5	0.0193			272.5	0.0165
277.5	0.0138			277.5	0.02033			277.5	0.03027			277.5	0.03332			277.5	0.02133			277.5	0.01785
282.5	0.01485			282.5	0.02266			282.5	0.03204			282.5	0.03339			282.5	0.02252			282.5	0.01919
287.5	0.01684			287.5	0.02441			287.5	0.03303			287.5	0.03358			287.5	0.02386			287.5	0.02081
292.5	0.01854			292.5	0.02635			292.5	0.03364			292.5	0.03309			292.5	0.02433			292.5	0.02256
297.5	0.02004			297.5	0.02826			297.5	0.03345			297.5	0.03262			297.5	0.02464			297.5	0.02474
302.5	0.02106			302.5	0.02918			302.5	0.03228			302.5	0.03122			302.5	0.02457			302.5	0.02671
307.5	0.02232			307.5	0.03027			307.5	0.03081			307.5	0.02944			307.5	0.02481			307.5	0.02783
312.5	0.02338			312.5	0.03059			312.5	0.02964			312.5	0.0278			312.5	0.02516			312.5	0.02964
317.5	0.02456			317.5	0.03082			317.5	0.02861			317.5	0.02579			317.5	0.02546			317.5	0.03078
322.5	0.02501			322.5	0.03086			322.5	0.02825			322.5	0.02402			322.5	0.02646			322.5	0.03106
327.5	0.0252			327.5	0.03086			327.5	0.02814			327.5	0.02255			327.5	0.0279			327.5	0.03029
332.5	0.02569			332.5	0.03116			332.5	0.02767			332.5	0.02073			332.5	0.02919			332.5	0.03015
337.5	0.02646			337.5	0.03096			337.5	0.02685			337.5	0.01897			337.5	0.03007			337.5	0.02964
342.5	0.02866			342.5	0.03064			342.5	0.02502			342.5	0.01741			342.5	0.02972			342.5	0.02893
347.5	0.0297			347.5	0.03019			347.5	0.02307			347.5	0.01597			347.5	0.02946			347.5	0.0281
352.5	0.03049			352.5	0.0291			352.5	0.02127			352.5	0.01425			352.5	0.02927			352.5	0.02713
357.5	0.03038			357.5	0.02889			357.5	0.01948			357.5	0.01318			357.5	0.02891			357.5	0.02595
362.5	0.03097			362.5	0.0277			362.5	0.01791			362.5	0.01222			362.5	0.02816			362.5	0.02512
367.5	0.03076			367.5	0.02645			367.5	0.01674			367.5	0.01086			367.5	0.0254			367.5	0.02454
372.5	0.02978			372.5	0.02513			372.5	0.01483			372.5	0.00971			372.5	0.02408			372.5	0.02411
377.5	0.02908			377.5	0.02371			377.5	0.0135			377.5	0.00873			377.5	0.02236			377.5	0.02326
382.5	0.02742			382.5	0.02255			382.5	0.01232			382.5	0.00797			382.5	0.02103			382.5	0.02162
387.5	0.02621			387.5	0.02057			387.5	0.0111			387.5	0.00721			387.5	0.0192			387.5	0.02008
392.5	0.02406			392.5	0.01928			392.5	0.01081			392.5	0.00622			392.5	0.01791			392.5	0.0188
397.5	0.02202			397.5	0.01775			397.5	0.01025			397.5	0.00581			397.5	0.01738			397.5	0.01803
402.5	0.02008			402.5	0.01622			402.5	0.00963			402.5	0.00496			402.5	0.0167			402.5	0.01665
407.5	0.01836			407.5	0.01511			407.5	0.00855			407.5	0.00455			407.5	0.01607			407.5	0.01494
412.5	0.0168			412.5	0.01356			412.5	0.00758			412.5	0.00412			412.5	0.01468			412.5	0.014
417.5	0.01595			417.5	0.01208			417.5	0.00639			417.5	0.00375			417.5	0.01318			417.5	0.01323
422.5	0.01476			422.5	0.01019			422.5	0.0061			422.5	0.00331			422.5	0.01189			422.5	0.01173
427.5	0.01382			427.5	0.00859			427.5	0.00535			427.5	0.00284			427.5	0.01132			427.5	0.01023
432.5	0.01294			432.5	0.00792			432.5	0.00446			432.5	0.00274			432.5	0.01093			432.5	0.0092
437.5	0.0121			437.5	0.00728			437.5	0.0037			437.5	0.0026			437.5	0.01036			437.5	0.00802
442.5	0.01174			442.5	0.00707			442.5	0.00332			442.5	0.00242			442.5	0.00896			442.5	0.00762
447.5	0.01141			447.5	0.00663			447.5	0.00289			447.5	0.0022			447.5	0.00797			447.5	0.00714
452.5	0.01082			452.5	0.00631			452.5	0.00261			452.5	0.00183			452.5	0.00695			452.5	0.00642
457.5	0.00991			457.5	0.00609			457.5	0.00242			457.5	0.00143			457.5	0.00611			457.5	0.00554
462.5	0.00949			462.5	0.00547			462.5	0.00204			462.5	0.00102			462.5	0.00574			462.5	0.00501
467.5	0.00845			467.5	0.00532			467.5	0.00203			467.5	7.94942E-4			467.5	0.00489			467.5	0.0049
472.5	0.00736			472.5	0.00497			472.5	0.00186			472.5	7.23482E-4			472.5	0.00477			472.5	0.00486
477.5	0.00688			477.5	0.0045			477.5	0.00179			477.5	5.40721E-4			477.5	0.00467			477.5	0.00478
482.5	0.00645			482.5	0.00415			482.5	0.00138			482.5	6.20826E-4			482.5	0.00448			482.5	0.00445
487.5	0.00593			487.5	0.00334			487.5	0.00103			487.5	6.45828E-4			487.5	0.00326			487.5	0.0041
492.5	0.00529			492.5	0.00287			492.5	0.00102			492.5	8.04987E-4			492.5	0.00275			492.5	0.00365
497.5	0.00512			497.5	0.0021			497.5	9.79064E-4			497.5	8.53131E-4			497.5	0.00236			497.5	0.00309
502.5	0.00473			502.5	0.00174			502.5	9.74153E-4			502.5	8.97229E-4			502.5	0.00219			502.5	0.0027
507.5	0.00435			507.5	0.00159			507.5	8.69098E-4			507.5	9.40895E-4			507.5	0.00186			507.5	0.00227
512.5	0.0037			512.5	0.00146			512.5	9.1057E-4			512.5	9.04305E-4			512.5	0.00183			512.5	0.00198
517.5	0.00302			517.5	0.00139			517.5	9.27551E-4			517.5	7.84719E-4			517.5	0.00171			517.5	0.00184
522.5	0.00271			522.5	0.00117			522.5	0.00105			522.5	6.30319E-4			522.5	0.00142			522.5	0.00161
527.5	0.00258			527.5	9.88925E-4			527.5	0.00101			527.5	5.11865E-4			527.5	0.00158			527.5	0.00182
532.5	0.00221			532.5	9.49682E-4			532.5	8.41065E-4			532.5	3.836E-4			532.5	0.00158			532.5	0.00187
537.5	0.00178			537.5	7.85939E-4			537.5	7.69774E-4			537.5	3.1664E-4			537.5	0.00134			537.5	0.0016
542.5	0.00165			542.5	7.3322E-4			542.5	5.48308E-4			542.5	2.08458E-4			542.5	0.00121			542.5	0.00155
547.5	0.00151			547.5	7.34671E-4			547.5	4.13669E-4			547.5	1.52798E-4			547.5	0.00107			547.5	0.00132
552.5	0.00156			552.5	7.77195E-4			552.5	3.38148E-4			552.5	1.34624E-4			552.5	8.92279E-4			552.5	0.00113
557.5	0.00155			557.5	7.23181E-4			557.5	3.05727E-4			557.5	5.58281E-5			557.5	7.56306E-4			557.5	8.00626E-4
562.5	0.00159			562.5	5.70306E-4			562.5	2.55674E-4			562.5	1.74277E-5			562.5	6.30163E-4			562.5	7.75168E-4
567.5	0.00149			567.5	5.04286E-4			567.5	2.00738E-4			567.5	7.21016E-5			567.5	4.94301E-4			567.5	5.11215E-4
572.5	0.00112			572.5	4.14283E-4			572.5	1.69687E-4			572.5	6.62006E-5			572.5	5.59379E-4			572.5	2.82605E-4
577.5	0.00102			577.5	3.77927E-4			577.5	2.52275E-4			577.5	2.27678E-6			577.5	6.00845E-4			577.5	3.06639E-4
582.5	8.0101E-4			582.5	2.59469E-4			582.5	1.61439E-4			582.5	-1.67148E-5			582.5	4.6333E-4			582.5	2.18743E-4
587.5	7.16911E-4			587.5	2.58164E-4			587.5	5.91547E-5			587.5	3.14086E-5			587.5	4.66846E-4			587.5	2.49384E-4
592.5	6.79259E-4			592.5	2.76721E-4			592.5	5.35612E-5			592.5	5.95053E-5			592.5	4.36363E-4			592.5	2.51065E-4
597.5	7.20579E-4			597.5	2.3666E-4			597.5	4.23778E-5			597.5	6.13737E-5			597.5	2.80606E-4			597.5	3.46526E-4
602.5	6.09128E-4			602.5	2.2386E-4			602.5	6.89674E-5			602.5	9.49809E-5			602.5	2.91552E-4			602.5	4.62126E-4
607.5	6.32492E-4			607.5	2.10573E-4			607.5	2.96985E-5			607.5	1.17243E-4			607.5	2.37787E-4			607.5	3.2883E-4
612.5	6.27368E-4			612.5	1.17597E-4			612.5	2.16563E-5			612.5	1.21389E-4			612.5	1.86614E-4			612.5	2.75293E-4
617.5	4.13057E-4			617.5	1.06027E-4			617.5	1.82112E-5			617.5	1.2693E-4			617.5	1.81372E-4			617.5	1.86975E-4
622.5	3.14579E-4			622.5	1.23608E-4			622.5	1.59941E-5			622.5	1.26119E-4			622.5	2.45068E-4			622.5	1.21051E-4
627.5	2.80493E-4			627.5	1.19769E-4			627.5	5.39158E-5			627.5	1.20811E-4			627.5	2.20785E-4			627.5	8.04406E-5
632.5	2.19232E-4			632.5	1.01064E-4			632.5	4.45338E-5			632.5	1.14591E-4			632.5	9.82637E-5			632.5	8.98826E-5
637.5	9.63077E-5			637.5	7.82496E-5			637.5	3.93332E-5			637.5	7.85975E-5			637.5	6.17585E-5			637.5	5.04187E-5
642.5	1.55015E-5			642.5	7.33479E-5			642.5	2.17011E-5			642.5	4.83489E-5			642.5	6.40092E-5			642.5	3.996E-5
647.5	-2.37088E-5			647.5	8.16606E-5			647.5	5.57063E-6			647.5	2.25433E-5			647.5	5.1334E-5			647.5	4.84931E-5
652.5	-3.36726E-5			652.5	8.79051E-5			652.5	-5.33747E-6			652.5	2.09165E-6			652.5	4.54277E-5			652.5	5.52947E-5
657.5	-1.57244E-5			657.5	8.77495E-5			657.5	-7.92728E-6			657.5	-1.09836E-5			657.5	4.53581E-5			657.5	5.48942E-5
662.5	2.54923E-5			662.5	7.81642E-5			662.5	-6.60734E-7			662.5	-1.57038E-5			662.5	4.95256E-5			662.5	4.37547E-5
667.5	8.17499E-5			667.5	5.82257E-5			667.5	1.57742E-5			667.5	-1.24129E-5			667.5	5.56118E-5			667.5	2.12949E-5
672.5	1.40962E-4			672.5	2.99206E-5			672.5	3.77954E-5			672.5	-3.05549E-6			672.5	6.05282E-5			672.5	-9.08894E-6
677.5	1.8691E-4			677.5	-1.05138E-6			677.5	5.82582E-5			677.5	8.54439E-6			677.5	6.03649E-5			677.5	-3.90007E-5
682.5	1.98965E-4			682.5	-2.44729E-5			682.5	6.57874E-5			682.5	1.6405E-5			682.5	5.03388E-5			682.5	-5.40226E-5
687.5	1.51816E-4			687.5	-2.48056E-5			687.5	4.41088E-5			687.5	1.21083E-5			687.5	2.47428E-5			687.5	-3.26935E-5
692.5	1.51962E-5			692.5	1.96135E-5			692.5	-2.86188E-5			692.5	-1.54782E-5			692.5	-2.3106E-5			692.5	5.45138E-5
