# Supplementary material for: Cytosolic sorting platform complexes shuttle type III secretion system effectors to the injectisome in Yersinia enterocolitica
Source: Nat Microbiol. 2024 Jan 3;9(1):185–99. doi: 10.1038/s41564-023-01545-1 (PMC10769875; doi:10.1038/s41564-023-01545-1)
Supplement: Supplementary file 8 — Source data single-particle tracking. [file 41564_2023_1545_MOESM8_ESM.xlsx]

## Sheet: Fig 2a
Figure 2a: Presence of effectors influences the localization and mobility of the main sorting platform component SctQ
numerical data displayed in this figure can be found in in Suppl. Table 3

## Sheet: Fig 2c
Figure 2c: Presence of effectors influences the localization and mobility of the main sorting platform component SctQ
Δeffectors				non-secreting				secreting				Δeffectors ΔsctD				non-secreting ΔsctD					secreting ΔsctD
N = 80				N = 82				N = 66				N = 91				N = 74					N = 91
mean ± standard deviation = 4.0 ± 1.1				mean ± standard deviation = 3.9 ± 1.3				mean ± standard deviation = 13.8 ± 4.2				mean ± standard deviation = 0.5 ± 0.5				mean ± standard deviation = 0.2 ± 0.5					mean ± standard deviation = 0.2 ± 0.4
median = 4				median = 4				median = 13				median = 0				median = 0					median = 0
number of foci per cell:				number of foci per cell:				number of foci per cell:				number of foci per cell:				number of foci per cell:					number of foci per cell:
3				4				12				1				0					0
2				5				8				0				0					0
4				3				8				0				0					0
3				4				10				1				0					0
3				5				17				1				1					0
3				4				22				0				1					0
4				6				13				1				0					0
6				4				14				1				0					1
4				3				9				0				1					0
4				2				20				1				1					1
2				4				17				1				0					0
4				5				12				1				0					0
4				5				12				1				0					0
5				5				10				0				0					0
5				8				11				0				1					0
4				3				13				0				0					0
3				2				22				0				0					0
6				5				15				1				0					0
3				3				11				1				0					0
4				3				13				1				0					0
4				4				13				1				0					0
3				4				20				1				0					0
6				6				15				0				0					0
3				3				19				0				0					0
3				3				11				0				0					0
2				6				9				0				0					0
4				5				15				1				1					0
3				3				11				1				0					0
6				3				15				1				0					0
4				5				9				1				0					0
3				3				17				1				0					0
3				3				7				1				2					0
6				4				8				0				0					1
3				3				11				0				1					1
4				2				14				1				1					0
4				5				12				0				1					0
3				2				16				0				0					0
4				2				13				1				2					0
5				4				18				0				0					0
6				4				16				0				0					0
4				4				13				0				0					0
5				4				20				0				0					0
4				4				18				0				0					0
3				2				13				1				0					0
5				3				16				0				0					0
3				2				20				0				1					0
3				4				11				0				0					0
4				4				20				0				0					0
6				1				26				0				0					0
4				5				11				0				0					0
4				5				9				1				0					1
5				4				14				0				0					1
6				3				14				1				0					0
5				3				21				0				0					0
6				4				13				1				0					0
4				6				14				0				0					0
2				5				11				1				0					0
5				3				15				1				0					0
5				4				8				0				0					0
5				5				11				0				0					0
4				4				16				0				1					0
5				7				18				0				0					0
3				5				11				0				0					1
3				6				8				1				0					1
4				4				15				0				1					1
3				3				8				0				0					0
6				4								0				0					1
3				2								0				0					0
4				4								0				0					1
4				2								1				0					0
3				3								1				0					1
3				4								0				0					0
4				4								1				0					0
5				6								0				0					0
4				3								0									0
5				2								1									0
4				3								1									1
3				4								0									0
3				7								0									1
4				6								1									0
				3								1									1
				4								1									1
												0									0
												0									0
												0									0
												1									0
												0									1
												0									1
												0									0
												1									0
												2									1

## Sheet: Fig 2d
Figure 2d: Presence of effectors influences the localization and mobility of the main sorting platform component SctQ
SctQ Δeffectors	number of tracks = 18905	Number of experiments = 3	SctQ effectors	number of tracks = 43071	Number of experiments = 5	SctQ secreting	number of tracks = 42104	Number of experiments = 3
weighted mean jump distance	fraction of counts		weighted mean jump distance	fraction of counts		weighted mean jump distance	fraction of counts
27.5	3.33681E-4		27.5	-4.28495E-5		27.5	0.00339
32.5	8.06838E-5		32.5	2.19235E-4		32.5	0.00477
37.5	4.46856E-5		37.5	4.08706E-4		37.5	0.0051
42.5	1.42486E-4		42.5	5.65258E-4		42.5	0.0048
47.5	3.09067E-4		47.5	7.13894E-4		47.5	0.0042
52.5	4.95801E-4		52.5	8.67608E-4		52.5	0.00353
57.5	6.68663E-4		57.5	0.00103		57.5	0.00296
62.5	8.06441E-4		62.5	0.0012		62.5	0.00259
67.5	8.98948E-4		67.5	0.00137		67.5	0.00245
72.5	9.45229E-4		72.5	0.00152		72.5	0.00255
77.5	9.51776E-4		77.5	0.00166		77.5	0.00286
82.5	0.001		82.5	0.00164		82.5	0.00328
87.5	9.23235E-4		87.5	0.00159		87.5	0.00375
92.5	9.40238E-4		92.5	0.00202		92.5	0.00411
97.5	0.00109		97.5	0.00223		97.5	0.00491
102.5	7.80379E-4		102.5	0.00275		102.5	0.00556
107.5	9.08265E-4		107.5	0.00288		107.5	0.00626
112.5	9.16591E-4		112.5	0.00315		112.5	0.00695
117.5	0.00103		117.5	0.00366		117.5	0.00748
122.5	0.00151		122.5	0.00454		122.5	0.00859
127.5	0.00201		127.5	0.00545		127.5	0.01006
132.5	0.00289		132.5	0.00719		132.5	0.01088
137.5	0.00431		137.5	0.00864		137.5	0.01219
142.5	0.0056		142.5	0.01017		142.5	0.0141
147.5	0.00595		147.5	0.01181		147.5	0.0164
152.5	0.00666		152.5	0.01394		152.5	0.01806
157.5	0.00759		157.5	0.01605		157.5	0.01982
162.5	0.00851		162.5	0.01783		162.5	0.02125
167.5	0.00958		167.5	0.01962		167.5	0.0226
172.5	0.01039		172.5	0.02083		172.5	0.02349
177.5	0.01108		177.5	0.02176		177.5	0.02386
182.5	0.01123		182.5	0.02124		182.5	0.02363
187.5	0.01154		187.5	0.0207		187.5	0.02257
192.5	0.01151		192.5	0.02097		192.5	0.02102
197.5	0.01103		197.5	0.02042		197.5	0.0203
202.5	0.01105		202.5	0.02039		202.5	0.01972
207.5	0.0115		207.5	0.01975		207.5	0.02008
212.5	0.01126		212.5	0.01967		212.5	0.02037
217.5	0.01208		217.5	0.02068		217.5	0.0213
222.5	0.01304		222.5	0.022		222.5	0.02315
227.5	0.01423		227.5	0.02371		227.5	0.02419
232.5	0.01674		232.5	0.02595		232.5	0.02468
237.5	0.01987		237.5	0.02724		237.5	0.02543
242.5	0.02325		242.5	0.02859		242.5	0.02624
247.5	0.0253		247.5	0.02878		247.5	0.02687
252.5	0.02809		252.5	0.02887		252.5	0.02666
257.5	0.02927		257.5	0.02848		257.5	0.02604
262.5	0.02983		262.5	0.0271		262.5	0.02466
267.5	0.0308		267.5	0.02591		267.5	0.02292
272.5	0.03145		272.5	0.02455		272.5	0.02202
277.5	0.03118		277.5	0.02304		277.5	0.02102
282.5	0.03006		282.5	0.02113		282.5	0.01975
287.5	0.02976		287.5	0.0198		287.5	0.01829
292.5	0.0291		292.5	0.01951		292.5	0.01665
297.5	0.02786		297.5	0.01884		297.5	0.01555
302.5	0.0273		302.5	0.01841		302.5	0.01442
307.5	0.02649		307.5	0.01736		307.5	0.01367
312.5	0.02531		312.5	0.01662		312.5	0.01261
317.5	0.0249		317.5	0.01634		317.5	0.0122
322.5	0.02325		322.5	0.01526		322.5	0.012
327.5	0.02191		327.5	0.01428		327.5	0.0113
332.5	0.0214		332.5	0.01317		332.5	0.01046
337.5	0.01998		337.5	0.01183		337.5	0.00967
342.5	0.01883		342.5	0.01097		342.5	0.00877
347.5	0.01743		347.5	0.00977		347.5	0.00807
352.5	0.01722		352.5	0.00926		352.5	0.00751
357.5	0.01598		357.5	0.00863		357.5	0.00688
362.5	0.01501		362.5	0.00824		362.5	0.00573
367.5	0.01453		367.5	0.00797		367.5	0.00466
372.5	0.01432		372.5	0.00775		372.5	0.00417
377.5	0.013		377.5	0.00735		377.5	0.00355
382.5	0.01119		382.5	0.00706		382.5	0.00292
387.5	0.01007		387.5	0.0065		387.5	0.00265
392.5	0.00868		392.5	0.006		392.5	0.00242
397.5	0.00728		397.5	0.00538		397.5	0.00237
402.5	0.00584		402.5	0.00451		402.5	0.00249
407.5	0.00469		407.5	0.00357		407.5	0.00258
412.5	0.004		412.5	0.00299		412.5	0.00232
417.5	0.00353		417.5	0.00267		417.5	0.00207
422.5	0.00277		422.5	0.00228		422.5	0.00192
427.5	0.00298		427.5	0.00199		427.5	0.00191
432.5	0.00347		432.5	0.00196		432.5	0.0015
437.5	0.0032		437.5	0.00167		437.5	0.00123
442.5	0.00291		442.5	0.00152		442.5	9.94146E-4
447.5	0.00237		447.5	0.00131		447.5	8.7261E-4
452.5	0.00204		452.5	0.00139		452.5	7.66905E-4
457.5	0.00176		457.5	0.00115		457.5	6.76719E-4
462.5	0.0015		462.5	0.00113		462.5	6.09585E-4
467.5	0.00123		467.5	9.24157E-4		467.5	5.05005E-4
472.5	0.00115		472.5	7.70916E-4		472.5	5.40833E-4
477.5	0.00119		477.5	7.13406E-4		477.5	4.99879E-4
482.5	0.00104		482.5	6.01322E-4		482.5	4.72461E-4
487.5	0.00126		487.5	5.81325E-4		487.5	4.84314E-4
492.5	0.00117		492.5	5.32816E-4		492.5	4.50343E-4
497.5	0.00133		497.5	6.02361E-4		497.5	3.92273E-4
502.5	0.00116		502.5	5.31536E-4		502.5	3.29741E-4
507.5	8.93096E-4		507.5	4.59202E-4		507.5	3.02291E-4
512.5	6.45503E-4		512.5	5.15736E-4		512.5	2.44409E-4
517.5	4.86082E-4		517.5	4.15456E-4		517.5	1.75863E-4
522.5	3.94257E-4		522.5	2.99662E-4		522.5	1.77449E-4
527.5	3.25916E-4		527.5	2.6226E-4		527.5	1.53097E-4
532.5	2.57949E-4		532.5	1.83433E-4		532.5	1.07649E-4
537.5	1.00854E-4		537.5	1.19218E-4		537.5	6.09032E-5
542.5	7.10817E-5		542.5	6.17391E-5		542.5	8.75472E-5
547.5	7.84458E-5		547.5	4.51666E-5		547.5	1.33711E-4
552.5	1.2987E-4		552.5	8.52122E-5		552.5	1.73313E-4
557.5	1.8781E-4		557.5	1.17219E-4		557.5	1.70988E-4
562.5	2.04722E-4		562.5	1.58687E-4		562.5	1.78866E-4
567.5	1.87901E-4		567.5	1.88608E-4		567.5	1.78605E-4
572.5	1.19543E-4		572.5	1.83112E-4		572.5	1.81222E-4
577.5	5.59291E-5		577.5	1.6648E-4		577.5	1.74104E-4
582.5	1.34983E-5		582.5	1.42E-4		582.5	1.55566E-4
587.5	4.45656E-6		587.5	1.13529E-4		587.5	1.25505E-4
592.5	3.36476E-5		592.5	8.48576E-5		592.5	8.59065E-5
597.5	9.54238E-5		597.5	5.90801E-5		597.5	4.13587E-5
602.5	1.70517E-4		602.5	3.79553E-5		602.5	-4.4282E-7
607.5	2.2291E-4		607.5	2.12749E-5		607.5	-2.81835E-5
612.5	1.96708E-4		612.5	6.22857E-6		612.5	-2.64207E-5
617.5	1.30082E-5		617.5	-1.32306E-5		617.5	2.49253E-5
