# Supplementary material for: Cytosolic sorting platform complexes shuttle type III secretion system effectors to the injectisome in Yersinia enterocolitica
Source: Nat Microbiol. 2024 Jan 3;9(1):185–99. doi: 10.1038/s41564-023-01545-1 (PMC10769875; doi:10.1038/s41564-023-01545-1)
Supplement: Supplementary file 9 — Source data single-particle tracking. [file 41564_2023_1545_MOESM9_ESM.xlsx]

## Sheet: Sheet1
Figure 3: Effector binding to SctQ takes place in the cytosol; while SctD, SctK, and SctL are not required for this, SctL enhances binding and pod formation.
SctQ ΔsctD Δeffectors	number of tracks = 79876	Number of experiments = 7	SctQ ΔsctD	number of tracks = 21861	Number of experiments = 5	SctQ ΔsctK Δeffectors	number of tracks = 29444	Number of experiments = 4	SctQ ΔsctK	number of tracks = 34747	Number of experiments = 4	SctQ ΔsctL Δeffectors	number of tracks = 35716	Number of experiments = 4	SctQ ΔsctL	number of tracks = 55558	Number of experiments = 7
weighted mean jump distance	fraction of counts		weighted mean jump distance	fraction of counts		weighted mean jump distance	fraction of counts		weighted mean jump distance	fraction of counts		weighted mean jump distance	fraction of counts		weighted mean jump distance	fraction of counts
32.5	7.69268E-5		32.5	1.16538E-4		32.5	0.00102		32.5	0.0021		32.5	3.31558E-4		32.5	2.63731E-4
37.5	8.40239E-5		37.5	3.06404E-4		37.5	9.12306E-4		37.5	8.4274E-4		37.5	7.02369E-4		37.5	9.71813E-4
42.5	1.21283E-4		42.5	3.39296E-4		42.5	0.00119		42.5	6.50791E-4		42.5	9.77105E-4		42.5	0.00132
47.5	1.75828E-4		47.5	3.43306E-4		47.5	0.00166		47.5	0.00104		47.5	0.00118		47.5	0.00145
52.5	2.37762E-4		52.5	4.03625E-4		52.5	0.00219		52.5	0.00165		52.5	0.00134		52.5	0.00143
57.5	2.99959E-4		57.5	5.68681E-4		57.5	0.00269		57.5	0.00225		57.5	0.00146		57.5	0.00136
62.5	3.57853E-4		62.5	8.56267E-4		62.5	0.00309		62.5	0.0027		62.5	0.00156		62.5	0.00128
67.5	4.0923E-4		67.5	0.00126		67.5	0.00337		67.5	0.00293		67.5	0.00167		67.5	0.00123
72.5	4.54016E-4		72.5	0.00175		72.5	0.00352		72.5	0.00295		72.5	0.00177		72.5	0.00124
77.5	4.94071E-4		77.5	0.0023		77.5	0.00355		77.5	0.00282		77.5	0.0019		77.5	0.00132
82.5	5.32978E-4		82.5	0.00286		82.5	0.0035		82.5	0.00262		82.5	0.00204		82.5	0.00145
87.5	5.49867E-4		87.5	0.00328		87.5	0.00359		87.5	0.00277		87.5	0.00218		87.5	0.00167
92.5	6.79306E-4		92.5	0.00391		92.5	0.00366		92.5	0.0028		92.5	0.00238		92.5	0.00179
97.5	7.20646E-4		97.5	0.00404		97.5	0.0035		97.5	0.00289		97.5	0.00258		97.5	0.00208
102.5	7.60314E-4		102.5	0.00413		102.5	0.00307		102.5	0.00324		102.5	0.00309		102.5	0.00214
107.5	8.78045E-4		107.5	0.00433		107.5	0.00291		107.5	0.00345		107.5	0.00348		107.5	0.00263
112.5	0.0011		112.5	0.00448		112.5	0.00265		112.5	0.00433		112.5	0.00389		112.5	0.00315
117.5	0.00137		117.5	0.00515		117.5	0.00302		117.5	0.00522		117.5	0.00419		117.5	0.00371
122.5	0.00177		122.5	0.00595		122.5	0.00353		122.5	0.00556		122.5	0.00426		122.5	0.00411
127.5	0.00205		127.5	0.00696		127.5	0.00434		127.5	0.00612		127.5	0.00446		127.5	0.00445
132.5	0.00256		132.5	0.00709		132.5	0.00443		132.5	0.00661		132.5	0.00454		132.5	0.00477
137.5	0.00278		137.5	0.00808		137.5	0.00506		137.5	0.00718		137.5	0.00466		137.5	0.00484
142.5	0.00258		142.5	0.00944		142.5	0.00568		142.5	0.00772		142.5	0.00464		142.5	0.0052
147.5	0.00272		147.5	0.01102		147.5	0.00571		147.5	0.00843		147.5	0.00459		147.5	0.00577
152.5	0.0033		152.5	0.01308		152.5	0.00629		152.5	0.00952		152.5	0.0047		152.5	0.00617
157.5	0.00416		157.5	0.01545		157.5	0.00679		157.5	0.01104		157.5	0.00445		157.5	0.00674
162.5	0.00529		162.5	0.01766		162.5	0.00773		162.5	0.01204		162.5	0.00466		162.5	0.00712
167.5	0.00619		167.5	0.01987		167.5	0.00844		167.5	0.01342		167.5	0.00494		167.5	0.0073
172.5	0.00749		172.5	0.02071		172.5	0.00921		172.5	0.01553		172.5	0.0053		172.5	0.00739
177.5	0.00878		177.5	0.02202		177.5	0.00954		177.5	0.01657		177.5	0.00573		177.5	0.00797
182.5	0.0098		182.5	0.02207		182.5	0.00999		182.5	0.01741		182.5	0.00572		182.5	0.00851
187.5	0.01114		187.5	0.02216		187.5	0.01056		187.5	0.01886		187.5	0.00586		187.5	0.00919
192.5	0.01238		192.5	0.02252		192.5	0.01109		192.5	0.01947		192.5	0.00556		192.5	0.00979
197.5	0.01345		197.5	0.02283		197.5	0.01135		197.5	0.02016		197.5	0.0053		197.5	0.01003
202.5	0.01447		202.5	0.02317		202.5	0.01156		202.5	0.02036		202.5	0.00566		202.5	0.01023
207.5	0.01513		207.5	0.02291		207.5	0.0118		207.5	0.02131		207.5	0.0056		207.5	0.01089
212.5	0.01582		212.5	0.02371		212.5	0.01252		212.5	0.02253		212.5	0.00638		212.5	0.01147
217.5	0.01708		217.5	0.02497		217.5	0.01409		217.5	0.02355		217.5	0.00733		217.5	0.01294
222.5	0.01867		222.5	0.0267		222.5	0.01482		222.5	0.02469		222.5	0.00841		222.5	0.01462
227.5	0.02066		227.5	0.02868		227.5	0.0161		227.5	0.02583		227.5	0.00981		227.5	0.01619
232.5	0.02291		232.5	0.02918		232.5	0.01792		232.5	0.02636		232.5	0.01141		232.5	0.01807
237.5	0.0252		237.5	0.03041		237.5	0.01984		237.5	0.02646		237.5	0.01264		237.5	0.01943
242.5	0.02684		242.5	0.03116		242.5	0.02163		242.5	0.02689		242.5	0.01356		242.5	0.02133
247.5	0.0286		247.5	0.03085		247.5	0.0231		247.5	0.02625		247.5	0.01411		247.5	0.02277
252.5	0.02988		252.5	0.03017		252.5	0.02523		252.5	0.0258		252.5	0.01494		252.5	0.02371
257.5	0.03049		257.5	0.02976		257.5	0.02695		257.5	0.02507		257.5	0.01587		257.5	0.02488
262.5	0.03075		262.5	0.02844		262.5	0.02837		262.5	0.02391		262.5	0.01685		262.5	0.02507
267.5	0.03014		267.5	0.02733		267.5	0.02908		267.5	0.02347		267.5	0.01813		267.5	0.02546
272.5	0.02964		272.5	0.02532		272.5	0.02954		272.5	0.02365		272.5	0.0192		272.5	0.02553
277.5	0.0289		277.5	0.02448		277.5	0.02897		277.5	0.02282		277.5	0.02022		277.5	0.02594
282.5	0.02817		282.5	0.02212		282.5	0.02882		282.5	0.02174		282.5	0.02129		282.5	0.02647
287.5	0.02771		287.5	0.0202		287.5	0.02787		287.5	0.02164		287.5	0.02252		287.5	0.02677
292.5	0.02715		292.5	0.01837		292.5	0.02747		292.5	0.02097		292.5	0.02317		292.5	0.02695
297.5	0.02717		297.5	0.01744		297.5	0.02637		297.5	0.02011		297.5	0.02397		297.5	0.02662
302.5	0.0271		302.5	0.01592		302.5	0.02517		302.5	0.01865		302.5	0.0246		302.5	0.02606
307.5	0.02654		307.5	0.0142		307.5	0.0242		307.5	0.018		307.5	0.02437		307.5	0.02538
312.5	0.0256		312.5	0.01353		312.5	0.02416		312.5	0.01695		312.5	0.02383		312.5	0.02413
317.5	0.02498		317.5	0.01234		317.5	0.02387		317.5	0.01576		317.5	0.02324		317.5	0.02343
322.5	0.02379		322.5	0.01153		322.5	0.02226		322.5	0.01505		322.5	0.02297		322.5	0.02274
327.5	0.02229		327.5	0.01079		327.5	0.02141		327.5	0.01426		327.5	0.02269		327.5	0.02185
332.5	0.02069		332.5	0.00979		332.5	0.02074		332.5	0.01317		332.5	0.02285		332.5	0.02092
337.5	0.01904		337.5	0.00953		337.5	0.01967		337.5	0.01234		337.5	0.02304		337.5	0.01977
342.5	0.01756		342.5	0.00916		342.5	0.01791		342.5	0.01199		342.5	0.02224		342.5	0.01929
347.5	0.01633		347.5	0.00824		347.5	0.01605		347.5	0.0113		347.5	0.0214		347.5	0.01892
352.5	0.01519		352.5	0.00772		352.5	0.01477		352.5	0.01077		352.5	0.02082		352.5	0.01808
357.5	0.01404		357.5	0.00709		357.5	0.01365		357.5	0.01009		357.5	0.02034		357.5	0.0173
362.5	0.01306		362.5	0.00636		362.5	0.01268		362.5	0.00955		362.5	0.02008		362.5	0.01588
367.5	0.01188		367.5	0.00566		367.5	0.01157		367.5	0.00938		367.5	0.01962		367.5	0.01478
372.5	0.01097		372.5	0.00461		372.5	0.01053		372.5	0.00916		372.5	0.01887		372.5	0.01315
377.5	0.01012		377.5	0.00415		377.5	0.00957		377.5	0.00859		377.5	0.01782		377.5	0.012
382.5	0.00952		382.5	0.00375		382.5	0.00841		382.5	0.00756		382.5	0.01661		382.5	0.01124
387.5	0.00857		387.5	0.00327		387.5	0.00714		387.5	0.0068		387.5	0.01567		387.5	0.0103
392.5	0.00768		392.5	0.00304		392.5	0.00675		392.5	0.00602		392.5	0.01463		392.5	0.00959
397.5	0.00712		397.5	0.0031		397.5	0.00589		397.5	0.00526		397.5	0.01367		397.5	0.00893
402.5	0.00649		402.5	0.00262		402.5	0.00531		402.5	0.00468		402.5	0.01277		402.5	0.0081
407.5	0.0058		407.5	0.00271		407.5	0.00511		407.5	0.00419		407.5	0.01186		407.5	0.00769
412.5	0.00506		412.5	0.00265		412.5	0.005		412.5	0.00409		412.5	0.01063		412.5	0.00698
417.5	0.00465		417.5	0.00226		417.5	0.00463		417.5	0.00383		417.5	0.00981		417.5	0.00661
422.5	0.00397		422.5	0.00209		422.5	0.00388		422.5	0.00361		422.5	0.00918		422.5	0.00641
427.5	0.00355		427.5	0.00185		427.5	0.00371		427.5	0.00331		427.5	0.0084		427.5	0.00611
432.5	0.00346		432.5	0.00168		432.5	0.00343		432.5	0.00306		432.5	0.00824		432.5	0.00549
437.5	0.00304		437.5	0.00149		437.5	0.00332		437.5	0.00265		437.5	0.0081		437.5	0.00464
442.5	0.00286		442.5	0.00122		442.5	0.003		442.5	0.00229		442.5	0.00735		442.5	0.00399
447.5	0.00263		447.5	0.00103		447.5	0.00287		447.5	0.00209		447.5	0.00703		447.5	0.00369
452.5	0.00244		452.5	0.00118		452.5	0.00265		452.5	0.00162		452.5	0.0066		452.5	0.00317
457.5	0.00231		457.5	9.0409E-4		457.5	0.00236		457.5	0.0013		457.5	0.00621		457.5	0.0028
462.5	0.002		462.5	9.68548E-4		462.5	0.0023		462.5	0.00111		462.5	0.00588		462.5	0.00263
467.5	0.00163		467.5	9.01517E-4		467.5	0.0022		467.5	9.69854E-4		467.5	0.00531		467.5	0.00253
472.5	0.00151		472.5	9.46741E-4		472.5	0.00206		472.5	8.76274E-4		472.5	0.00512		472.5	0.00212
477.5	0.00138		477.5	8.33431E-4		477.5	0.00197		477.5	0.00107		477.5	0.00457		477.5	0.00197
482.5	0.00126		482.5	8.1993E-4		482.5	0.00136		482.5	8.96447E-4		482.5	0.00406		482.5	0.00177
487.5	0.00112		487.5	7.71413E-4		487.5	0.00113		487.5	7.90582E-4		487.5	0.00376		487.5	0.00169
492.5	0.00106		492.5	7.21819E-4		492.5	0.00102		492.5	5.96729E-4		492.5	0.00364		492.5	0.00151
497.5	9.9697E-4		497.5	6.61583E-4		497.5	8.97144E-4		497.5	5.85477E-4		497.5	0.00331		497.5	0.00128
502.5	9.81037E-4		502.5	5.41195E-4		502.5	9.76172E-4		502.5	5.89382E-4		502.5	0.00317		502.5	0.00109
507.5	8.70951E-4		507.5	5.70206E-4		507.5	0.00105		507.5	5.39171E-4		507.5	0.00288		507.5	9.47098E-4
512.5	8.13285E-4		512.5	4.89485E-4		512.5	0.00104		512.5	5.10298E-4		512.5	0.00282		512.5	7.63535E-4
517.5	7.47661E-4		517.5	3.95451E-4		517.5	0.00112		517.5	5.53311E-4		517.5	0.00291		517.5	7.16838E-4
522.5	5.88164E-4		522.5	4.11091E-4		522.5	0.00106		522.5	6.14713E-4		522.5	0.00285		522.5	6.3936E-4
527.5	6.09907E-4		527.5	2.86816E-4		527.5	0.00105		527.5	5.36051E-4		527.5	0.0027		527.5	6.45014E-4
532.5	6.19909E-4		532.5	3.62809E-4		532.5	9.90512E-4		532.5	5.42373E-4		532.5	0.00259		532.5	6.32061E-4
537.5	5.43408E-4		537.5	2.006E-4		537.5	8.62791E-4		537.5	4.98107E-4		537.5	0.00227		537.5	5.82186E-4
542.5	4.27255E-4		542.5	5.85281E-5		542.5	7.53695E-4		542.5	5.26779E-4		542.5	0.00219		542.5	4.16469E-4
547.5	4.17993E-4		547.5	4.33485E-5		547.5	6.67822E-4		547.5	4.9929E-4		547.5	0.00215		547.5	2.93983E-4
552.5	3.4518E-4		552.5	4.98729E-5		552.5	5.62249E-4		552.5	4.08984E-4		552.5	0.00204		552.5	2.40603E-4
557.5	3.48697E-4		557.5	-6.12858E-6		557.5	4.25821E-4		557.5	3.32077E-4		557.5	0.0019		557.5	1.77633E-4
562.5	2.78626E-4		562.5	1.69271E-5		562.5	3.54009E-4		562.5	2.80408E-4		562.5	0.00142		562.5	1.56312E-4
567.5	2.08275E-4		567.5	2.93701E-5		567.5	3.45808E-4		567.5	2.62152E-4		567.5	0.0011		567.5	1.65982E-4
572.5	2.06898E-4		572.5	1.27936E-4		572.5	2.1558E-4		572.5	2.14049E-4		572.5	9.81826E-4		572.5	1.66651E-4
577.5	1.90371E-4		577.5	1.73334E-4		577.5	1.91456E-4		577.5	2.42706E-4		577.5	7.73359E-4		577.5	2.17853E-4
582.5	1.76736E-4		582.5	1.88112E-4		582.5	1.28853E-4		582.5	1.95335E-4		582.5	5.78752E-4		582.5	2.08154E-4
587.5	1.37384E-4		587.5	1.73898E-4		587.5	1.53985E-4		587.5	1.58829E-4		587.5	4.81469E-4		587.5	2.11032E-4
592.5	1.44529E-4		592.5	1.78386E-4		592.5	1.36389E-4		592.5	9.08762E-5		592.5	4.32637E-4		592.5	1.98049E-4
597.5	1.31047E-4		597.5	1.28618E-4		597.5	1.08535E-4		597.5	3.96302E-5		597.5	3.76878E-4		597.5	1.39485E-4
602.5	1.09434E-4		602.5	8.61205E-5		602.5	1.54189E-4		602.5	3.0566E-5		602.5	4.05797E-4		602.5	1.03218E-4
607.5	9.72271E-5		607.5	5.16918E-5		607.5	1.36775E-4		607.5	1.52704E-5		607.5	3.36615E-4		607.5	9.62191E-5
612.5	1.01133E-4		612.5	2.85239E-5		612.5	8.97903E-5		612.5	-4.37582E-5		612.5	3.71929E-4		612.5	1.02841E-4
617.5	8.51388E-5		617.5	2.22026E-5		617.5	9.09395E-5		617.5	-3.08363E-5		617.5	4.26275E-4		617.5	6.68296E-5
622.5	6.61943E-5		622.5	4.07082E-5		622.5	1.11035E-4		622.5	3.54565E-6		622.5	4.43651E-4		622.5	6.31183E-5
627.5	4.85315E-5		627.5	2.34018E-5		627.5	8.92002E-5		627.5	2.31419E-5		627.5	4.52184E-4		627.5	5.59332E-5
632.5	4.41836E-5		632.5	4.22287E-5		632.5	1.11791E-4		632.5	3.61536E-5		632.5	3.93311E-4		632.5	9.56889E-5
637.5	3.82709E-5		637.5	3.18251E-5		637.5	1.16906E-4		637.5	4.47153E-5		637.5	3.65199E-4		637.5	1.1249E-4
642.5	3.00454E-5		642.5	4.82926E-5		642.5	1.4558E-4		642.5	5.07509E-5		642.5	3.193E-4		642.5	6.64831E-5
647.5	3.35287E-5		647.5	8.38283E-5		647.5	1.29086E-4		647.5	6.7157E-5		647.5	2.6668E-4		647.5	5.47837E-5
652.5	2.87001E-5		652.5	5.15958E-5		652.5	1.30579E-4		652.5	8.11171E-5		652.5	2.23613E-4		652.5	4.76873E-5
657.5	1.95858E-5		657.5	3.9675E-5		657.5	1.39672E-4		657.5	8.99954E-5		657.5	1.66232E-4		657.5	4.85823E-5
662.5	9.19699E-6		662.5	1.88911E-5		662.5	1.26958E-4		662.5	9.34516E-5		662.5	1.2723E-4		662.5	5.14311E-5
667.5	6.77344E-7		667.5	-7.83033E-8		667.5	1.0636E-4		667.5	9.15435E-5		667.5	9.50449E-5		667.5	5.3959E-5
672.5	-4.39792E-6		672.5	-1.38793E-5		672.5	7.96202E-5		672.5	8.4062E-5		672.5	6.95581E-5		672.5	5.42992E-5
677.5	-4.91638E-6		677.5	-2.00919E-5		677.5	4.93496E-5		677.5	7.13463E-5		677.5	5.01005E-5		677.5	5.09769E-5
682.5	-5.15514E-7		682.5	-1.77641E-5		682.5	1.89348E-5		682.5	5.43827E-5		682.5	3.55885E-5		682.5	4.32198E-5
687.5	8.13011E-6		687.5	-7.94576E-6		687.5	-7.54961E-6		687.5	3.49043E-5		687.5	2.46573E-5		687.5	3.12683E-5
692.5	1.90217E-5		692.5	5.77713E-6		692.5	-2.54301E-5		692.5	1.54893E-5		692.5	1.57954E-5		692.5	1.66869E-5
697.5	2.85493E-5		697.5	1.67484E-5		697.5	-2.95239E-5		697.5	-3.39416E-7		697.5	7.47886E-6		697.5	2.67385E-6
702.5	3.12042E-5		702.5	1.47076E-5		702.5	-1.42278E-5		702.5	-8.0152E-6		702.5	-1.69527E-6		702.5	-5.62758E-6
707.5	1.92923E-5		707.5	-1.47441E-5		707.5	2.63922E-5		707.5	-1.8288E-6		707.5	-1.28743E-5		707.5	-8.1885E-7
