# Supplementary material for: Cytosolic sorting platform complexes shuttle type III secretion system effectors to the injectisome in Yersinia enterocolitica
Source: Nat Microbiol. 2024 Jan 3;9(1):185–99. doi: 10.1038/s41564-023-01545-1 (PMC10769875; doi:10.1038/s41564-023-01545-1)
Supplement: Supplementary file 10 — Western blots and quantification source data. [file 41564_2023_1545_MOESM10_ESM.xlsx]

## Sheet: Extended Data Fig 2a
Extended Data Fig. 2a: In vitro interaction analysis of purified protein SctQ and YopO using by crosskining-purification and biolayer Interferometry

## Sheet: Extended Data Fig 2b
Extended Data Fig. 2b: In vitro interaction analysis of purified protein SctQ and YopO using by crosskining-purification and biolayer Interferometry
									Buffer only			No bait + 10 μM YscQ-FLAG			20 μM His-YopO + no analyte			20 μM His-YopO + 10 μM EGFP-FLAG			20 μM His-YopO + 10 μM YscQ-FLAG			20 μM His-YopO + 33 μM YscQ-FLAG			5 μM His-YopO + 10 μM FLAG-YscQ			5 μM His-YopO + 5 μM EGFP-FLAG			5 μM His-YopO + 5 μM EGFP-FLAG			1 μM His-YopO + 5 μM YscQ-FLAG			1 μM His-YopO + 33 μM YscQ-FLAG
									Time (s)	Binding (nm)		Time (s)	Binding (nm)		Time (s)	Binding (nm)		Time (s)	Binding (nm)		Time (s)	Binding (nm)		Time (s)	Binding (nm)		Time (s)	Binding (nm)		Time (s)	Binding (nm)		Time (s)	Binding (nm)		Time (s)	Binding (nm)		Time (s)	Binding (nm)
									0	0		0	0		0	0		0	0		0	0		0	0		0	0		0	0		0	0		0	0		0	0
									0.2	0.00100814		0.2	0.0017874		0.2	0.0020223		0.2	-0.0037152		0.2	-0.00089419		0.2	0.00146897		0.2	0.000818989		0.2	-0.000274979		0.2	0.00116237		0.2	0.00222347		0.2	-0.00137851
									0.4	4.004e-05		0.4	0.00119664		0.4	0.00245211		0.4	-0.00492375		0.4	-0.00288454		0.4	0.00237568		0.4	-0.000433228		0.4	-0.000174561		0.4	0.00249852		0.4	0.0023652		0.4	-0.000304424
									0.6	0.00104675		0.6	0.00284447		0.6	0.00109472		0.6	-0.0048005		0.6	-0.00326275		0.6	0.00299766		0.6	-0.000697908		0.6	-0.000717912		0.6	0.0034988		0.6	0.00320762		0.6	-0.000188475
									0.8	0.000302493		0.8	0.00316941		0.8	0.000477466		0.8	-0.00500355		0.8	-0.00344442		0.8	0.00271898		0.8	-0.000155471		0.8	-0.000524218		0.8	0.00363969		0.8	0.00228566		0.8	0.000457212
									1	-0.000161708		1	0.00437668		1	-0.000546577		1	-0.00459807		1	-0.0035284		1	0.00321603		1	-0.000409198		1	-0.000371707		1	0.00364931		1	0.00170752		1	0.00164321
									1.2	0.000686465		1.2	0.00460782		1.2	-0.00156325		1.2	-0.00293382		1.2	-0.00351232		1.2	0.00302409		1.2	0.000106264		1.2	0.000326908		1.2	0.00421301		1.2	0.00120877		1.2	0.00338577
									1.4	0.00176542		1.4	0.00492109		1.4	-0.00193411		1.4	-0.00307293		1.4	-0.00347775		1.4	0.00322419		1.4	0.00103695		1.4	-0.000588272		1.4	0.00466247		1.4	0.00131523		1.4	0.0033553
									1.6	0.00036667		1.6	0.00540956		1.6	-0.0016667		1.6	-0.00367992		1.6	-0.00476746		1.6	0.0037311		1.6	0.00108406		1.6	0.000591838		1.6	0.00437349		1.6	0.00157468		1.6	0.00379021
									1.8	0.000324985		1.8	0.00607952		1.8	-0.00192519		1.8	-0.00333104		1.8	-0.00526092		1.8	0.00345448		1.8	0.00101663		1.8	0.000555921		1.8	0.00494616		1.8	0.00206257		1.8	0.00396462
									2	0.000625254		2	0.00501685		2	-0.00144319		2	-0.00379459		2	-0.0046782		2	0.00361048		2	0.00181148		2	0.000500258		2	0.00537404		2	0.00241174		2	0.00380527
									2.2	-0.000222233		2.2	0.00568586		2.2	-0.00216645		2.2	-0.00418987		2.2	-0.00554788		2.2	0.00392235		2.2	0.00180818		2.2	-6.92146e-05		2.2	0.00477418		2.2	0.00156726		2.2	0.00366709
									2.4	-0.00061053		2.4	0.00588822		2.4	-0.00219861		2.4	-0.00340669		2.4	-0.00458239		2.4	0.0035781		2.4	0.00255977		2.4	0.00101888		2.4	0.00399059		2.4	0.000275816		2.4	0.00432839
									2.6	0.000792587		2.6	0.00455817		2.6	-0.00181805		2.6	-0.00292222		2.6	-0.00428653		2.6	0.00323179		2.6	0.0029512		2.6	0.00126385		2.6	0.00325337		2.6	-0.00119322		2.6	0.00477237
									2.8	0.00240155		2.8	0.00469522		2.8	-0.00108393		2.8	-0.00339941		2.8	-0.00443756		2.8	0.00363992		2.8	0.00254612		2.8	0.000463726		2.8	0.00301748		2.8	-0.000862563		2.8	0.00580482
									3	0.00180376		3	0.00506126		3	-0.00142578		3	-0.00253924		3	-0.00529048		3	0.00268131		3	0.00319677		3	0.000539093		3	0.00276454		3	-0.00178793		3	0.00619093
									3.2	0.00204199		3.2	0.00445734		3.2	-0.000682396		3.2	-0.00194294		3.2	-0.00488993		3.2	0.00241349		3.2	0.00253638		3.2	0.00181482		3.2	0.00365315		3.2	-0.00223146		3.2	0.00643212
									3.4	0.00164848		3.4	0.00382371		3.4	-0.00186744		3.4	-0.00215758		3.4	-0.00552503		3.4	0.00313338		3.4	0.0017404		3.4	0.00260667		3.4	0.00448924		3.4	-0.00123455		3.4	0.00726614
									3.6	0.0015497		3.6	0.00513202		3.6	-0.00114637		3.6	-0.00194976		3.6	-0.00521526		3.6	0.00228314		3.6	0.00250863		3.6	0.00148766		3.6	0.00550672		3.6	-0.00142111		3.6	0.00847103
									3.8	0.000908262		3.8	0.00529799		3.8	-0.00177139		3.8	-0.00154795		3.8	-0.00587211		3.8	0.00347231		3.8	0.00193793		3.8	0.00256525		3.8	0.00572111		3.8	-0.00152853		3.8	0.00805269
									4	0.00143094		4	0.00479721		4	-0.00183099		4	-0.00149464		4	-0.00591463		4	0.00376829		4	0.000555845		4	0.00404223		4	0.00604555		4	-0.000795625		4	0.00728915
Index	Sample ID	Run time (s)	Shaker speed (rpm)	Integration time (ms)					4.2	0.00158802		4.2	0.00461954		4.2	-0.00238541		4.2	-0.00120623		4.2	-0.00549143		4.2	0.00417625		4.2	0.000136107		4.2	0.00380737		4.2	0.00588602		4.2	3.67412e-05		4.2	0.00776312
1	Buffer only	420	2200	1.5					4.4	0.00105964		4.4	0.00500555		4.4	-0.00197443		4.4	0.000372458		4.4	-0.00559783		4.4	0.00386797		4.4	4.85218e-05		4.4	0.00330287		4.4	0.00558501		4.4	0.000140384		4.4	0.00807955
2	No bait + 10 μM YscQ-FLAG	420	2200	1.6					4.6	0.000175388		4.6	0.00397252		4.6	-0.00301939		4.6	0.00145975		4.6	-0.00494811		4.6	0.00562365		4.6	-0.00109891		4.6	0.00365112		4.6	0.00542928		4.6	0.00140455		4.6	0.00721063
3	20 μM His-YopO + no analyte	420	2200	1.6					4.8	-0.0010885		4.8	0.00268811		4.8	-0.00297013		4.8	0.00240129		4.8	-0.00362269		4.8	0.00503109		4.8	6.11031e-05		4.8	0.00375097		4.8	0.00478427		4.8	0.000950264		4.8	0.00857694
4	20 μM His-YopO + 10 μM EGFP-FLAG	420	2200	1.5					5	-0.00135591		5	0.00290511		5	-0.00189389		5	0.00228936		5	-0.00373954		5	0.00502488		5	-4.1815e-06		5	0.00213962		5	0.00584609		5	0.00116086		5	0.009814
5	20 μM His-YopO + 10 μM YscQ-FLAG	420	2200	1.6					5.2	-0.00198218		5.2	0.00274249		5.2	-0.001498		5.2	0.00197018		5.2	-0.00390113		5.2	0.00439429		5.2	0.00152749		5.2	0.00199898		5.2	0.00523652		5.2	0.00125128		5.2	0.00958473
6	20 μM His-YopO + 33 μM YscQ-FLAG	420	2200	1.6					5.4	-0.000374121		5.4	0.00264124		5.4	-0.00105411		5.4	0.00141616		5.4	-0.00357573		5.4	0.00461745		5.4	0.00194653		5.4	0.00212443		5.4	0.00499359		5.4	0.00126208		5.4	0.00935417
7	5 μM His-YopO + 5 μM YscQ-FLAG	420	2200	1.5					5.6	-0.000783603		5.6	0.00175074		5.6	-0.000471299		5.6	0.0010391		5.6	-0.00433168		5.6	0.00402494		5.6	0.00255284		5.6	0.00215446		5.6	0.00587662		5.6	0.000234112		5.6	0.010567
8	5 μM His-YopO + 10 μM FLAG-YscQ	420	2200	1.6					5.8	0.000882011		5.8	0.00238132		5.8	-0.000851464		5.8	0.000223971		5.8	-0.00380719		5.8	0.00354738		5.8	0.0017673		5.8	0.00291191		5.8	0.00713221		5.8	0.000945729		5.8	0.00991121
9	5 μM His-YopO + 5 μM EGFP-FLAG	420	2200	1.5					6	0.00193921		6	0.00267249		6	-0.00151648		6	-0.00072228		6	-0.00318516		6	0.00571632		6	0.00258126		6	0.00299458		6	0.00646615		6	-0.000498199		6	0.0107092
10	1 μM His-YopO + 5 μM YscQ-FLAG	420	2200	1.6					6.2	0.00143687		6.2	0.00133968		6.2	-0.000769374		6.2	-0.000352064		6.2	-0.00413045		6.2	0.00649969		6.2	0.0030285		6.2	0.00312683		6.2	0.00646433		6.2	-0.000943865		6.2	0.0115097
11	1 μM His-YopO + 33 μM YscQ-FLAG	420	2200	1.7					6.4	-1.47984e-05		6.4	0.00184306		6.4	-0.0008594		6.4	-0.00086522		6.4	-0.00416466		6.4	0.00693374		6.4	0.00249195		6.4	0.00373913		6.4	0.0063854		6.4	-0.00103341		6.4	0.0105792
									6.6	0.000424506		6.6	0.00261824		6.6	-0.0019276		6.6	-0.00112396		6.6	-0.00334647		6.6	0.00704647		6.6	0.0017704		6.6	0.00464136		6.6	0.00568001		6.6	-0.000482283		6.6	0.0101382
									6.8	-0.000537336		6.8	0.00164613		6.8	-0.00154714		6.8	-7.04626e-06		6.8	-0.0034228		6.8	0.0079993		6.8	0.00263279		6.8	0.00526937		6.8	0.00594533		6.8	0.000218158		6.8	0.00954737
									7	-0.000996252		7	0.00216086		7	-0.00141547		7	0.00186397		7	-0.00292955		7	0.00703685		7	0.00298072		7	0.00543979		7	0.00560352		7	0.000743528		7	0.00960626
									7.2	-0.000169676		7.2	0.00251709		7.2	-0.00262271		7.2	0.00108648		7.2	-0.00210272		7.2	0.00591734		7.2	0.00222245		7.2	0.00498403		7.2	0.00626118		7.2	0.00157476		7.2	0.00876603
									7.4	-5.95682e-06		7.4	0.00189392		7.4	-0.00218203		7.4	0.0021418		7.4	-0.00193397		7.4	0.0068482		7.4	0.00347183		7.4	0.00489836		7.4	0.00635504		7.4	0.00161206		7.4	0.00949297
									7.6	0.0009195		7.6	0.00164774		7.6	-0.00181053		7.6	0.00279998		7.6	-0.00179798		7.6	0.00711406		7.6	0.00440161		7.6	0.0039398		7.6	0.00693417		7.6	0.00200142		7.6	0.00958558
									7.8	0.00191354		7.8	0.00305595		7.8	-0.00206124		7.8	0.00282055		7.8	-0.00228251		7.8	0.00707518		7.8	0.0041014		7.8	0.00387813		7.8	0.00780768		7.8	0.000905683		7.8	0.0104253
									8	0.00195133		8	0.00190359		8	-0.00190075		8	0.00315168		8	-0.00281261		8	0.00745319		8	0.00345952		8	0.00508362		8	0.00910147		8	0.00103266		8	0.0101273
									8.2	0.00161076		8.2	0.00245088		8.2	-0.00207515		8.2	0.00385503		8.2	-0.00320736		8.2	0.00939754		8.2	0.00311835		8.2	0.00497474		8.2	0.00874031		8.2	0.00101747		8.2	0.0107333
									8.4	0.00223201		8.4	0.00230926		8.4	-0.00276424		8.4	0.00434006		8.4	-0.00419328		8.4	0.00812979		8.4	0.00260737		8.4	0.00530222		8.4	0.00954428		8.4	0.000413124		8.4	0.0105454
									8.6	0.00122043		8.6	0.00196568		8.6	-0.00245236		8.6	0.00503531		8.6	-0.00445876		8.6	0.00815098		8.6	0.00206308		8.6	0.00636737		8.6	0.0086962		8.6	-0.000122341		8.6	0.0103616
									8.8	8.33045e-05		8.8	0.000767767		8.8	-0.00138044		8.8	0.00424786		8.8	-0.00505098		8.8	0.00847105		8.8	0.00313288		8.8	0.00565732		8.8	0.00749432		8.8	0.000340372		8.8	0.0100176
									9	5.03647e-05		9	0.0010611		9	-0.00228935		9	0.0036662		9	-0.00488499		9	0.00679532		9	0.00386021		9	0.00538255		9	0.00676998		9	0.000548534		9	0.0107985
									9.2	4.91715e-05		9.2	0.000766959		9.2	-0.00110942		9.2	0.0045318		9.2	-0.00473129		9.2	0.00624066		9.2	0.00371344		9.2	0.00572471		9.2	0.00747723		9.2	0.00123706		9.2	0.0107472
									9.4	-0.00171459		9.4	0.000694485		9.4	-0.000599524		9.4	0.00384734		9.4	-0.00365015		9.4	0.00624018		9.4	0.00392303		9.4	0.0050326		9.4	0.00683624		9.4	0.0021545		9.4	0.0121314
									9.6	-0.0029711		9.6	0.000736178		9.6	-0.00137201		9.6	0.00321035		9.6	-0.00365112		9.6	0.00661926		9.6	0.00474408		9.6	0.00516994		9.6	0.00723878		9.6	0.00222725		9.6	0.0132928
									9.8	-0.00262664		9.8	0.00170097		9.8	-0.00193119		9.8	0.00422333		9.8	-0.00390511		9.8	0.00639846		9.8	0.00376772		9.8	0.00528868		9.8	0.0073674		9.8	0.00195729		9.8	0.0153197
									10	-0.0040225		10	0.00248393		10	-0.000830855		10	0.00447075		10	-0.00396124		10	0.00836279		10	0.00348658		10	0.00582115		10	0.00690444		10	0.00263033		10	0.0149645
									10.2	-0.0036268		10.2	0.00257486		10.2	-0.00170883		10.2	0.00427263		10.2	-0.00281704		10.2	0.00859069		10.2	0.00411796		10.2	0.00672944		10.2	0.00644687		10.2	0.00215336		10.2	0.0157169
									10.4	-0.00139733		10.4	0.00382057		10.4	-0.00080561		10.4	0.00427158		10.4	-0.00261157		10.4	0.00856819		10.4	0.00401231		10.4	0.00744384		10.4	0.00817246		10.4	0.00245412		10.4	0.0150878
									10.6	0.000100208		10.6	0.00321089		10.6	-0.00133836		10.6	0.0055365		10.6	-0.00287847		10.6	0.00898219		10.6	0.00432996		10.6	0.00696819		10.6	0.00853687		10.6	0.00213881		10.6	0.0142604
									10.8	-0.000533606		10.8	0.00302668		10.8	-0.00168217		10.8	0.00670002		10.8	-0.00242133		10.8	0.00958219		10.8	0.00416274		10.8	0.00714786		10.8	0.00912333		10.8	0.00364483		10.8	0.0132686
									11	0.000164977		11	0.00201851		11	-0.00268576		11	0.00708419		11	-0.00172039		11	0.0088225		11	0.00413318		11	0.00647		11	0.0106951		11	0.00331785		11	0.0131024
									11.2	-0.00133759		11.2	0.00298491		11.2	-0.00201826		11.2	0.00689494		11.2	-0.00330082		11.2	0.00860935		11.2	0.00406207		11.2	0.00610413		11.2	0.0114246		11.2	0.00339524		11.2	0.0134839
									11.4	-0.00253026		11.4	0.00295008		11.4	-0.0038607		11.4	0.00749822		11.4	-0.00310124		11.4	0.00821683		11.4	0.0049103		11.4	0.00640027		11.4	0.0109644		11.4	0.00362944		11.4	0.013524
									11.6	-0.00319355		11.6	0.00392548		11.6	-0.00353502		11.6	0.00664074		11.6	-0.00293712		11.6	0.00830605		11.6	0.00393378		11.6	0.00696921		11.6	0.0117437		11.6	0.00526041		11.6	0.0139742
									11.8	-0.0027459		11.8	0.0035216		11.8	-0.00302665		11.8	0.00526015		11.8	-0.0019365		11.8	0.00686721		11.8	0.00504706		11.8	0.00717731		11.8	0.0118877		11.8	0.0037252		11.8	0.0142391
									12	-0.00282512		12	0.00386003		12	-0.003524		12	0.00561587		12	-0.00260912		12	0.00726872		12	0.00567742		12	0.00731634		12	0.0111058		12	0.00463788		12	0.0144792
									12.2	-0.00184445		12.2	0.00296778		12.2	-0.00418274		12.2	0.00499513		12.2	-0.00232277		12.2	0.00737416		12.2	0.00520722		12.2	0.00695125		12.2	0.0105366		12.2	0.00442266		12.2	0.0141753
									12.4	-0.0016023		12.4	0.00261579		12.4	-0.00316368		12.4	0.00490165		12.4	-0.00308954		12.4	0.00887255		12.4	0.00438786		12.4	0.00722403		12.4	0.0110929		12.4	0.00413072		12.4	0.0145175
									12.6	-0.00021376		12.6	0.0022228		12.6	-0.0023748		12.6	0.0044703		12.6	-0.00263832		12.6	0.00798437		12.6	0.00468888		12.6	0.0074379		12.6	0.0114421		12.6	0.00347224		12.6	0.015011
									12.8	-0.000861012		12.8	0.00176528		12.8	-0.0028731		12.8	0.00535359		12.8	-0.0029097		12.8	0.00948448		12.8	0.00513664		12.8	0.00745681		12.8	0.0117782		12.8	0.00376714		12.8	0.0153182
									13	8.35793e-05		13	0.0013857		13	-0.0027874		13	0.00401631		13	-0.00315295		13	0.0100583		13	0.00550464		13	0.00735065		13	0.0121426		13	0.00341938		13	0.0152718
									13.2	-0.000308135		13.2	0.00188855		13.2	-0.00262586		13.2	0.0054803		13.2	-0.00248701		13.2	0.0106409		13.2	0.00608215		13.2	0.00851825		13.2	0.012167		13.2	0.00348695		13.2	0.0150355
									13.4	-0.000351588		13.4	0.00191459		13.4	-0.00304807		13.4	0.00577058		13.4	-0.00163942		13.4	0.00998904		13.4	0.00663808		13.4	0.00789173		13.4	0.0108503		13.4	0.00415038		13.4	0.0163568
									13.6	-0.00204844		13.6	0.002032		13.6	-0.00196748		13.6	0.00624805		13.6	-0.00226485		13.6	0.011187		13.6	0.00723628		13.6	0.00773499		13.6	0.0103096		13.6	0.00337759		13.6	0.0163477
									13.8	-0.00160824		13.8	0.00153496		13.8	-0.00183246		13.8	0.00653159		13.8	-0.00176162		13.8	0.0119328		13.8	0.00680652		13.8	0.00706088		13.8	0.0098805		13.8	0.00315975		13.8	0.0167115
									14	-0.00249652		14	0.00136778		14	-0.00141463		14	0.00764584		14	-0.00166971		14	0.0114706		14	0.00622771		14	0.00754967		14	0.010003		14	0.00376575		14	0.0168497
									14.2	-0.0026996		14.2	0.000672655		14.2	-0.00141179		14.2	0.00747813		14.2	-0.00153439		14.2	0.011569		14.2	0.00632805		14.2	0.00774452		14.2	0.0104543		14.2	0.00359849		14.2	0.0176917
									14.4	-0.00238366		14.4	0.000515269		14.4	-0.00123892		14.4	0.00745261		14.4	-0.00128741		14.4	0.0115347		14.4	0.00630584		14.4	0.00816333		14.4	0.0106909		14.4	0.00277998		14.4	0.0161671
									14.6	-0.00128081		14.6	0.000377143		14.6	-0.00128054		14.6	0.00780318		14.6	-0.000782141		14.6	0.0104631		14.6	0.00612175		14.6	0.00800525		14.6	0.0103192		14.6	0.00297153		14.6	0.0159147
									14.8	-0.00187789		14.8	-0.000274819		14.8	-0.00167208		14.8	0.00714907		14.8	-0.00244204		14.8	0.00937006		14.8	0.00494133		14.8	0.00944224		14.8	0.0101523		14.8	0.00379104		14.8	0.0160203
									15	-0.00242351		15	0.000222299		15	-0.00140432		15	0.00616786		15	-0.00351084		15	0.00982649		15	0.00545896		15	0.0100139		15	0.0102767		15	0.00458706		15	0.0168529
									15.2	-0.00244792		15.2	0.000109353		15.2	-0.00127588		15.2	0.00622605		15.2	-0.0027498		15.2	0.00951912		15.2	0.00573438		15.2	0.00895261		15.2	0.0101177		15.2	0.00501215		15.2	0.0168431
									15.4	-0.00314864		15.4	-0.000148963		15.4	-0.000683758		15.4	0.00662444		15.4	-0.00349109		15.4	0.0102445		15.4	0.00622023		15.4	0.00901159		15.4	0.010738		15.4	0.00616824		15.4	0.0176009
									15.6	-0.00400011		15.6	-0.00060178		15.6	-0.0024569		15.6	0.00705425		15.6	-0.00331679		15.6	0.0107267		15.6	0.00610076		15.6	0.00934681		15.6	0.0119891		15.6	0.00725297		15.6	0.0180331
									15.8	-0.00292086		15.8	-0.000196777		15.8	-0.00213693		15.8	0.00701744		15.8	-0.00311016		15.8	0.0118212		15.8	0.0079906		15.8	0.00895049		15.8	0.0109878		15.8	0.00745691		15.8	0.0178542
									16	-0.00166513		16	1.0581e-05		16	-0.00154913		16	0.00784309		16	-0.000730997		16	0.0108751		16	0.00706004		16	0.00796899		16	0.0121245		16	0.00611262		16	0.0184483
									16.2	-0.00170764		16.2	0.000174684		16.2	-0.0021515		16.2	0.00788229		16.2	-0.00153151		16.2	0.0111462		16.2	0.00629963		16.2	0.00800532		16.2	0.0124773		16.2	0.00739807		16.2	0.0188755
									16.4	-0.000978879		16.4	7.67792e-05		16.4	-0.00310161		16.4	0.00799521		16.4	-0.000966147		16.4	0.0113225		16.4	0.00542639		16.4	0.0075949		16.4	0.0121037		16.4	0.00598024		16.4	0.0194473
									16.6	-0.00170806		16.6	-0.000362928		16.6	-0.00302738		16.6	0.00852438		16.6	-0.00148761		16.6	0.011634		16.6	0.00676178		16.6	0.00801732		16.6	0.0113796		16.6	0.00566676		16.6	0.0201051
									16.8	-0.00222581		16.8	-0.000528259		16.8	-0.00275373		16.8	0.00941173		16.8	-0.000765978		16.8	0.0108296		16.8	0.0054504		16.8	0.00797953		16.8	0.0128893		16.8	0.00607678		16.8	0.0210545
									17	-0.00252384		17	-0.00145935		17	-0.0034051		17	0.00997861		17	-0.00173607		17	0.0117084		17	0.00626981		17	0.00854026		17	0.0118776		17	0.00666108		17	0.0204919
									17.2	-0.00216268		17.2	-0.00321414		17.2	-0.00352324		17.2	0.0101373		17.2	-0.00133487		17.2	0.0120362		17.2	0.00690177		17.2	0.00912884		17.2	0.0113744		17.2	0.00574649		17.2	0.0205129
									17.4	-0.00370294		17.4	-0.00387381		17.4	-0.00341228		17.4	0.0103395		17.4	-0.00096284		17.4	0.011052		17.4	0.00732067		17.4	0.0101306		17.4	0.011433		17.4	0.007329		17.4	0.0206905
									17.6	-0.0021031		17.6	-0.00260252		17.6	-0.0033315		17.6	0.00971068		17.6	-0.000953271		17.6	0.0117227		17.6	0.00695845		17.6	0.00913872		17.6	0.0121957		17.6	0.00778002		17.6	0.0200436
									17.8	-0.00250535		17.8	-0.00284196		17.8	-0.00371839		17.8	0.00900635		17.8	-0.000135057		17.8	0.0121749		17.8	0.00828882		17.8	0.00949835		17.8	0.0112296		17.8	0.00782482		17.8	0.0191243
									18	-0.00266235		18	-0.0038302		18	-0.00404831		18	0.00892395		18	-0.000225484		18	0.0123698		18	0.00830339		18	0.0097847		18	0.0122582		18	0.00782772		18	0.0192384
									18.2	-0.00215586		18.2	-0.00199309		18.2	-0.00368551		18.2	0.00907058		18.2	-0.000866414		18.2	0.0124447		18.2	0.00890593		18.2	0.00936628		18.2	0.0134238		18.2	0.00841579		18.2	0.019796
									18.4	-0.00115042		18.4	-0.00193031		18.4	-0.00300874		18.4	0.00946563		18.4	-0.00211331		18.4	0.0138542		18.4	0.00937992		18.4	0.00973933		18.4	0.0129577		18.4	0.00721553		18.4	0.0201767
									18.6	-0.00189967		18.6	-0.0034957		18.6	-0.00240575		18.6	0.0101505		18.6	-0.00106145		18.6	0.0131325		18.6	0.00799471		18.6	0.0105623		18.6	0.0131925		18.6	0.00739128		18.6	0.0212007
									18.8	-0.00101843		18.8	-0.00197631		18.8	-0.0018757		18.8	0.0113663		18.8	-0.00163967		18.8	0.0131495		18.8	0.00712179		18.8	0.0106681		18.8	0.0135786		18.8	0.00716843		18.8	0.021492
									19	-0.00107201		19	-0.0007648		19	-0.00157354		19	0.0110834		19	-0.00144029		19	0.0133878		19	0.0061493		19	0.0101068		19	0.0125698		19	0.00741615		19	0.0218869
									19.2	-0.00141885		19.2	-0.00119567		19.2	-0.00140059		19.2	0.0111805		19.2	-0.00198344		19.2	0.0130322		19.2	0.00574115		19.2	0.0109227		19.2	0.0122728		19.2	0.00745549		19.2	0.0205383
									19.4	-0.0016364		19.4	-0.00132683		19.4	-0.00290902		19.4	0.0103975		19.4	-0.000130698		19.4	0.0116344		19.4	0.00554867		19.4	0.0103788		19.4	0.0137158		19.4	0.00901252		19.4	0.0197904
									19.6	-0.00184896		19.6	-0.000479267		19.6	-0.00224631		19.6	0.0103119		19.6	-0.000144722		19.6	0.0121966		19.6	0.00752876		19.6	0.0104155		19.6	0.012177		19.6	0.00932799		19.6	0.0205191
									19.8	-0.00292048		19.8	-0.00184107		19.8	-0.00289462		19.8	0.00931507		19.8	0.000182097		19.8	0.012128		19.8	0.00766611		19.8	0.0107794		19.8	0.0134417		19.8	0.00918476		19.8	0.0202466
									20	-0.00359397		20	-0.00236882		20	-0.00255604		20	0.00966427		20	-0.000232895		20	0.0122554		20	0.00915946		20	0.0108324		20	0.0133377		20	0.00846563		20	0.0205814
									20.2	-0.00390913		20.2	-0.00288451		20.2	-0.00242925		20.2	0.00987864		20.2	0.000608766		20.2	0.0124388		20.2	0.00929796		20.2	0.0107994		20.2	0.0134812		20.2	0.0079469		20.2	0.0210532
									20.4	-0.00445418		20.4	-0.00239262		20.4	-0.00171182		20.4	0.010466		20.4	-0.000796574		20.4	0.012966		20.4	0.00932627		20.4	0.0106888		20.4	0.0130578		20.4	0.00728562		20.4	0.0225962
									20.6	-0.00311102		20.6	-0.00184506		20.6	-0.0019951		20.6	0.0104512		20.6	-0.000265269		20.6	0.0125364		20.6	0.00855899		20.6	0.0111224		20.6	0.0145458		20.6	0.00732784		20.6	0.0213958
									20.8	-0.00244381		20.8	-0.00135833		20.8	-0.00200151		20.8	0.0115242		20.8	9.23073e-06		20.8	0.012518		20.8	0.0100038		20.8	0.0106226		20.8	0.0145882		20.8	0.0074275		20.8	0.0217572
									21	-0.00200749		21	-0.00176979		21	-0.00366739		21	0.0121189		21	-0.000164636		21	0.0119678		21	0.00951501		21	0.0118277		21	0.0141117		21	0.00812544		21	0.0206328
									21.2	-0.00209405		21.2	-0.00182346		21.2	-0.00424702		21.2	0.012282		21.2	0.00145215		21.2	0.012721		21.2	0.0099745		21.2	0.0112406		21.2	0.0149626		21.2	0.0098013		21.2	0.0210741
									21.4	-0.00035164		21.4	-0.00185964		21.4	-0.00528696		21.4	0.011849		21.4	0.00173756		21.4	0.0122638		21.4	0.0101041		21.4	0.0120707		21.4	0.0163598		21.4	0.00981753		21.4	0.0204084
									21.6	-0.00169635		21.6	-0.00330413		21.6	-0.00655849		21.6	0.0115241		21.6	0.000136654		21.6	0.012439		21.6	0.0108581		21.6	0.0125537		21.6	0.0152687		21.6	0.00943767		21.6	0.0206598
									21.8	-0.00155684		21.8	-0.00346498		21.8	-0.0071383		21.8	0.0103744		21.8	-0.000201999		21.8	0.0120652		21.8	0.00996877		21.8	0.0131509		21.8	0.0154056		21.8	0.0105195		21.8	0.0207247
									22	-0.00165698		22	-0.00333801		22	-0.00610362		22	0.0102936		22	0.000637151		22	0.0121212		22	0.0105965		22	0.0133677		22	0.0159332		22	0.0111777		22	0.0212157
									22.2	-0.00207031		22.2	-0.00318749		22.2	-0.00582505		22.2	0.0104986		22.2	-0.000473743		22.2	0.0118794		22.2	0.00942602		22.2	0.0146621		22.2	0.0160861		22.2	0.0103305		22.2	0.0219252
									22.4	-0.00399165		22.4	-0.00372019		22.4	-0.00444987		22.4	0.0117743		22.4	-0.000656146		22.4	0.0117853		22.4	0.00976266		22.4	0.0145574		22.4	0.014853		22.4	0.0109818		22.4	0.0223461
									22.6	-0.0030795		22.6	-0.00290159		22.6	-0.00394104		22.6	0.0114023		22.6	-0.000185293		22.6	0.0114751		22.6	0.00982147		22.6	0.013964		22.6	0.0157411		22.6	0.0100817		22.6	0.0226798
									22.8	-0.00253574		22.8	-0.00227891		22.8	-0.00356022		22.8	0.0128704		22.8	-0.000357957		22.8	0.011885		22.8	0.00993987		22.8	0.0128849		22.8	0.0146852		22.8	0.0089875		22.8	0.0232423
									23	-0.00257852		23	-0.00156296		23	-0.0034225		23	0.0131747		23	-0.000367425		23	0.01249		23	0.0103994		23	0.0126104		23	0.0151011		23	0.00904079		23	0.0233997
									23.2	-0.00260621		23.2	-0.0020936		23.2	-0.00311342		23.2	0.0126295		23.2	-0.00110957		23.2	0.011436		23.2	0.0117954		23.2	0.0130162		23.2	0.0146615		23.2	0.00788858		23.2	0.0233717
									23.4	-0.00157987		23.4	-0.00246106		23.4	-0.00347009		23.4	0.0112528		23.4	-0.000496282		23.4	0.0125813		23.4	0.0109475		23.4	0.0124974		23.4	0.0150821		23.4	0.00938935		23.4	0.0221055
									23.6	-0.00219241		23.6	-0.00301685		23.6	-0.00405218		23.6	0.0131148		23.6	-0.000602682		23.6	0.0128937		23.6	0.0102081		23.6	0.0130077		23.6	0.0154488		23.6	0.0119238		23.6	0.0229963
									23.8	-0.00307897		23.8	-0.00442367		23.8	-0.00413367		23.8	0.0125027		23.8	0.000159251		23.8	0.0132263		23.8	0.00970445		23.8	0.0143381		23.8	0.0156161		23.8	0.0117024		23.8	0.0223933
									24	-0.00288406		24	-0.00507476		24	-0.00371766		24	0.0117137		24	0.000422302		24	0.013641		24	0.00862632		24	0.0147531		24	0.0156598		24	0.0117537		24	0.0227399
									24.2	-0.00343406		24.2	-0.00456622		24.2	-0.00405423		24.2	0.0126975		24.2	0.000957262		24.2	0.0135183		24.2	0.00834373		24.2	0.0144135		24.2	0.0156664		24.2	0.0128898		24.2	0.023136
									24.4	-0.00304998		24.4	-0.00537089		24.4	-0.00429335		24.4	0.0128809		24.4	0.00125585		24.4	0.0134721		24.4	0.00972572		24.4	0.0148601		24.4	0.0158079		24.4	0.0102907		24.4	0.0245706
									24.6	-0.00295367		24.6	-0.00512908		24.6	-0.00384206		24.6	0.0117184		24.6	0.00191251		24.6	0.0133996		24.6	0.00941603		24.6	0.014784		24.6	0.0157154		24.6	0.00905125		24.6	0.0235747
									24.8	-0.0037315		24.8	-0.00495205		24.8	-0.00391774		24.8	0.0117808		24.8	0.000924233		24.8	0.0131384		24.8	0.010417		24.8	0.0148126		24.8	0.015596		24.8	0.0104098		24.8	0.0245619
									25	-0.00384685		25	-0.00519436		25	-0.00453159		25	0.0125539		25	0.000228797		25	0.0126665		25	0.0112701		25	0.0145107		25	0.016117		25	0.0100093		25	0.0257565
									25.2	-0.00365109		25.2	-0.00514904		25.2	-0.00452346		25.2	0.0112257		25.2	0.000663353		25.2	0.0126618		25.2	0.0109156		25.2	0.0136724		25.2	0.0157021		25.2	0.0109113		25.2	0.024662
									25.4	-0.00428096		25.4	-0.00368645		25.4	-0.00401722		25.4	0.011324		25.4	0.000699279		25.4	0.0120323		25.4	0.00919075		25.4	0.0137611		25.4	0.0159042		25.4	0.0122354		25.4	0.0252236
									25.6	-0.00460565		25.6	-0.0033532		25.6	-0.00475953		25.6	0.0121976		25.6	-0.000178799		25.6	0.0121307		25.6	0.00977239		25.6	0.0149169		25.6	0.0152248		25.6	0.0118131		25.6	0.0259602
									25.8	-0.0042235		25.8	-0.00250945		25.8	-0.0044634		25.8	0.0126068		25.8	0.000565005		25.8	0.0125089		25.8	0.0084654		25.8	0.0146207		25.8	0.0162893		25.8	0.0108979		25.8	0.0261686
									26	-0.00553096		26	-0.00207332		26	-0.00445929		26	0.0124323		26	0.000807751		26	0.0131064		26	0.00790244		26	0.0154726		26	0.0159853		26	0.0113893		26	0.0256678
									26.2	-0.00521197		26.2	-0.0023236		26.2	-0.00427331		26.2	0.0135097		26.2	0.000250085		26.2	0.0142404		26.2	0.00682823		26.2	0.0158093		26.2	0.0165594		26.2	0.0112204		26.2	0.0263864
									26.4	-0.00590664		26.4	-0.00313517		26.4	-0.00518419		26.4	0.0143292		26.4	-7.03703e-05		26.4	0.0144217		26.4	0.00849431		26.4	0.0145615		26.4	0.0158624		26.4	0.0106691		26.4	0.0252465
									26.6	-0.00504328		26.6	-0.00316717		26.6	-0.0043593		26.6	0.0126179		26.6	0.000141085		26.6	0.0153222		26.6	0.00750876		26.6	0.0136994		26.6	0.0161917		26.6	0.0113367		26.6	0.0258431
									26.8	-0.00520601		26.8	-0.00416913		26.8	-0.00394313		26.8	0.0122458		26.8	-0.00050628		26.8	0.0147479		26.8	0.00832738		26.8	0.01352		26.8	0.017297		26.8	0.0118456		26.8	0.0252892
									27	-0.00453495		27	-0.003736		27	-0.00445727		27	0.0121971		27	-0.000476481		27	0.0145655		27	0.00824983		27	0.0126049		27	0.0174336		27	0.0119008		27	0.0252353
									27.2	-0.0042483		27.2	-0.00406549		27.2	-0.00395083		27.2	0.0130253		27.2	0.000156246		27.2	0.0144569		27.2	0.00895217		27.2	0.0136619		27.2	0.0175164		27.2	0.0110696		27.2	0.0255926
									27.4	-0.00394752		27.4	-0.00380481		27.4	-0.00330911		27.4	0.0119698		27.4	0.00017849		27.4	0.0150422		27.4	0.00830323		27.4	0.0144968		27.4	0.0179212		27.4	0.0120991		27.4	0.0262613
									27.6	-0.00593813		27.6	-0.0043464		27.6	-0.00455862		27.6	0.0139916		27.6	0.000794272		27.6	0.0147089		27.6	0.00951812		27.6	0.0137172		27.6	0.0183024		27.6	0.0129913		27.6	0.025584
									27.8	-0.00692466		27.8	-0.0039997		27.8	-0.00521579		27.8	0.0145709		27.8	0.00210219		27.8	0.0140635		27.8	0.00853869		27.8	0.0138303		27.8	0.017656		27.8	0.0128985		27.8	0.0260946
									28	-0.00695638		28	-0.00397816		28	-0.00454642		28	0.0150579		28	0.00168519		28	0.0139651		28	0.00923704		28	0.0144319		28	0.0174472		28	0.0126775		28	0.0255719
									28.2	-0.00725447		28.2	-0.00426923		28.2	-0.0045048		28.2	0.0151054		28.2	0.00167077		28.2	0.0137835		28.2	0.0102344		28.2	0.01439		28.2	0.0165926		28.2	0.0125316		28.2	0.0266749
									28.4	-0.00802214		28.4	-0.0049831		28.4	-0.00368181		28.4	0.0158545		28.4	0.00187284		28.4	0.0132649		28.4	0.00969574		28.4	0.0150096		28.4	0.0171004		28.4	0.0124991		28.4	0.0268409
									28.6	-0.00699392		28.6	-0.0061771		28.6	-0.00251927		28.6	0.0150683		28.6	0.00176521		28.6	0.013421		28.6	0.00951388		28.6	0.0161076		28.6	0.0175355		28.6	0.0119951		28.6	0.0276143
									28.8	-0.00585276		28.8	-0.00601784		28.8	-0.00304324		28.8	0.0145632		28.8	0.00145486		28.8	0.0145891		28.8	0.0100443		28.8	0.0168753		28.8	0.0168332		28.8	0.0122925		28.8	0.0275178
									29	-0.00536788		29	-0.0072123		29	-0.00254123		29	0.0140184		29	0.00198394		29	0.0142526		29	0.0105377		29	0.0170515		29	0.017824		29	0.0134849		29	0.0285811
									29.2	-0.00565774		29.2	-0.00712168		29.2	-0.00380725		29.2	0.0133999		29.2	0.00139732		29.2	0.0146424		29.2	0.0104703		29.2	0.0162823		29.2	0.0190845		29.2	0.0141605		29.2	0.0276115
									29.4	-0.00523486		29.4	-0.00705468		29.4	-0.00490594		29.4	0.0133227		29.4	0.00144359		29.4	0.015698		29.4	0.0116314		29.4	0.0167064		29.4	0.0185439		29.4	0.0135165		29.4	0.0280099
									29.6	-0.00547937		29.6	-0.00521861		29.6	-0.00505012		29.6	0.013753		29.6	0.000695114		29.6	0.0152538		29.6	0.0113035		29.6	0.015888		29.6	0.017854		29.6	0.0126437		29.6	0.0274219
									29.8	-0.005586		29.8	-0.00578193		29.8	-0.00480306		29.8	0.013295		29.8	0.000404116		29.8	0.0152079		29.8	0.0118329		29.8	0.0152781		29.8	0.0189012		29.8	0.0126554		29.8	0.027627
									30	0.0803276		30	0.0681906		30	-0.0439517		30	0.199839		30	0.168672		30	-0.136779		30	0.145524		30	0.164874		30	0.154857		30	0.180338		30	0.254886
									30.2	0.158344		30.2	0.0697534		30.2	-0.023636		30.2	0.365783		30.2	0.279379		30.2	-0.155738		30.2	0.163641		30.2	0.191951		30.2	0.167899		30.2	0.19553		30.2	0.342144
									30.4	0.306669		30.4	0.0677354		30.4	-0.00802837		30.4	0.577516		30.4	0.456866		30.4	-0.174777		30.4	0.188311		30.4	0.210462		30.4	0.189587		30.4	0.197936		30.4	0.524557
									30.6	0.473141		30.6	0.0668868		30.6	0.00370074		30.6	0.792207		30.6	0.653297		30.6	-0.191824		30.6	0.205157		30.6	0.237372		30.6	0.219064		30.6	0.214566		30.6	0.717489
									30.8	0.658901		30.8	0.0668962		30.8	0.00923522		30.8	0.988197		30.8	0.840798		30.8	-0.182553		30.8	0.226972		30.8	0.261339		30.8	0.246349		30.8	0.224111		30.8	0.929563
									31	0.81056		31	0.0668103		31	0.0211975		31	1.18468		31	1.01711		31	-0.182811		31	0.246012		31	0.283554		31	0.268397		31	0.235709		31	1.10155
									31.2	0.992296		31.2	0.0656802		31.2	0.0284184		31.2	1.38094		31.2	1.2057		31.2	-0.172235		31.2	0.26454		31.2	0.305067		31.2	0.296306		31.2	0.246867		31.2	1.30543
									31.4	1.17476		31.4	0.0645545		31.4	0.0330438		31.4	1.56927		31.4	1.38962		31.4	-0.15156		31.4	0.279968		31.4	0.329016		31.4	0.321504		31.4	0.257386		31.4	1.49902
									31.6	1.35016		31.6	0.0642601		31.6	0.0361116		31.6	1.74464		31.6	1.56261		31.6	-0.126807		31.6	0.29498		31.6	0.349764		31.6	0.344786		31.6	0.267071		31.6	1.6864
									31.8	1.51892		31.8	0.064796		31.8	0.0387469		31.8	1.91429		31.8	1.73074		31.8	-0.104095		31.8	0.309444		31.8	0.370252		31.8	0.368051		31.8	0.27666		31.8	1.86065
									32	1.67901		32	0.0655691		32	0.0409811		32	2.07404		32	1.88378		32	-0.0826133		32	0.322423		32	0.391909		32	0.391399		32	0.285198		32	2.03067
									32.2	1.83456		32.2	0.0667458		32.2	0.0431684		32.2	2.22631		32.2	2.04327		32.2	-0.060143		32.2	0.335272		32.2	0.411067		32.2	0.412792		32.2	0.293216		32.2	2.19175
									32.4	1.98309		32.4	0.067632		32.4	0.0450044		32.4	2.37119		32.4	2.18843		32.4	-0.0397601		32.4	0.350054		32.4	0.429413		32.4	0.436303		32.4	0.303672		32.4	2.34818
									32.6	2.12533		32.6	0.0691125		32.6	0.0465135		32.6	2.51173		32.6	2.32888		32.6	-0.0179154		32.6	0.362189		32.6	0.450002		32.6	0.45862		32.6	0.314991		32.6	2.49743
									32.8	2.26224		32.8	0.0700721		32.8	0.0493321		32.8	2.64485		32.8	2.46586		32.8	0.00321358		32.8	0.373708		32.8	0.468336		32.8	0.479762		32.8	0.324807		32.8	2.64254
									33	2.39714		33	0.0703885		33	0.0511947		33	2.77463		33	2.6001		33	0.0221445		33	0.384637		33	0.487062		33	0.501427		33	0.334045		33	2.78197
									33.2	2.52607		33.2	0.0715579		33.2	0.05146		33.2	2.89816		33.2	2.72533		33.2	0.0423644		33.2	0.394534		33.2	0.505572		33.2	0.522539		33.2	0.34321		33.2	2.91562
									33.4	2.65171		33.4	0.0729195		33.4	0.0513343		33.4	3.01706		33.4	2.84948		33.4	0.0625028		33.4	0.403398		33.4	0.524014		33.4	0.544925		33.4	0.353515		33.4	3.04424
									33.6	2.77233		33.6	0.0738377		33.6	0.0524173		33.6	3.13177		33.6	2.97007		33.6	0.0818826		33.6	0.413891		33.6	0.539838		33.6	0.56462		33.6	0.359038		33.6	3.16885
									33.8	2.8907		33.8	0.0740797		33.8	0.0535327		33.8	3.2427		33.8	3.08423		33.8	0.10081		33.8	0.423008		33.8	0.556962		33.8	0.585972		33.8	0.368093		33.8	3.28235
									34	2.99927		34	0.0743091		34	0.0538752		34	3.34706		34	3.19175		34	0.120837		34	0.43212		34	0.574109		34	0.605767		34	0.377584		34	3.39747
									34.2	3.11156		34.2	0.0742925		34.2	0.0545337		34.2	3.45737		34.2	3.29705		34.2	0.139336		34.2	0.443723		34.2	0.591533		34.2	0.624579		34.2	0.385294		34.2	3.51666
									34.4	3.22587		34.4	0.074848		34.4	0.0564003		34.4	3.55511		34.4	3.39803		34.4	0.158668		34.4	0.453272		34.4	0.608116		34.4	0.642995		34.4	0.392489		34.4	3.62359
									34.6	3.32772		34.6	0.0743142		34.6	0.0577805		34.6	3.64981		34.6	3.50193		34.6	0.178853		34.6	0.463383		34.6	0.625037		34.6	0.662017		34.6	0.400306		34.6	3.72557
									34.8	3.42781		34.8	0.0740001		34.8	0.0573658		34.8	3.73837		34.8	3.60315		34.8	0.197258		34.8	0.472788		34.8	0.641847		34.8	0.681094		34.8	0.408914		34.8	3.82346
									35	3.52916		35	0.0747681		35	0.058275		35	3.83015		35	3.69501		35	0.21664		35	0.482894		35	0.656941		35	0.699071		35	0.41449		35	3.91815
									35.2	3.62113		35.2	0.0746404		35.2	0.0584642		35.2	3.91664		35.2	3.78629		35.2	0.234263		35.2	0.49092		35.2	0.673453		35.2	0.719259		35.2	0.421687		35.2	4.01227
									35.4	3.71326		35.4	0.0749853		35.4	0.0593279		35.4	4.00016		35.4	3.87587		35.4	0.251403		35.4	0.500528		35.4	0.690171		35.4	0.735953		35.4	0.429971		35.4	4.1039
									35.6	3.80213		35.6	0.0759122		35.6	0.0599084		35.6	4.08401		35.6	3.95943		35.6	0.26911		35.6	0.508518		35.6	0.706583		35.6	0.75483		35.6	0.43996		35.6	4.192
									35.8	3.88816		35.8	0.0777863		35.8	0.0609031		35.8	4.16513		35.8	4.04222		35.8	0.287536		35.8	0.518005		35.8	0.722369		35.8	0.772504		35.8	0.445588		35.8	4.2763
									36	3.9733		36	0.077274		36	0.061438		36	4.24069		36	4.11888		36	0.304054		36	0.525618		36	0.738186		36	0.789726		36	0.452789		36	4.35861
									36.2	4.05693		36.2	0.0787594		36.2	0.0618822		36.2	4.31644		36.2	4.19665		36.2	0.321357		36.2	0.533469		36.2	0.753122		36.2	0.806506		36.2	0.461181		36.2	4.43794
									36.4	4.13604		36.4	0.0783613		36.4	0.0615545		36.4	4.38947		36.4	4.27257		36.4	0.339239		36.4	0.540889		36.4	0.767328		36.4	0.825754		36.4	0.468535		36.4	4.51457
									36.6	4.21536		36.6	0.078734		36.6	0.0614598		36.6	4.45799		36.6	4.34518		36.6	0.35559		36.6	0.550052		36.6	0.783032		36.6	0.843394		36.6	0.475662		36.6	4.58881
									36.8	4.29079		36.8	0.0768523		36.8	0.0625354		36.8	4.52667		36.8	4.41542		36.8	0.372565		36.8	0.557444		36.8	0.796339		36.8	0.859842		36.8	0.48477		36.8	4.66345
									37	4.3642		37	0.0793237		37	0.062097		37	4.59408		37	4.48408		37	0.389643		37	0.565977		37	0.811611		37	0.877938		37	0.493896		37	4.73552
									37.2	4.4349		37.2	0.0789465		37.2	0.0630242		37.2	4.6576		37.2	4.55064		37.2	0.405144		37.2	0.574466		37.2	0.826571		37.2	0.894762		37.2	0.500815		37.2	4.80269
									37.4	4.50598		37.4	0.0794882		37.4	0.0632813		37.4	4.7213		37.4	4.61801		37.4	0.420401		37.4	0.582183		37.4	0.841336		37.4	0.911844		37.4	0.507793		37.4	4.87034
									37.6	4.5721		37.6	0.0811775		37.6	0.0639734		37.6	4.78249		37.6	4.68034		37.6	0.436097		37.6	0.589137		37.6	0.855201		37.6	0.92821		37.6	0.514677		37.6	4.93559
									37.8	4.63793		37.8	0.083142		37.8	0.0628828		37.8	4.8425		37.8	4.74195		37.8	0.451781		37.8	0.597983		37.8	0.870749		37.8	0.946182		37.8	0.521383		37.8	4.99803
									38	4.70266		38	0.0818113		38	0.0645113		38	4.89958		38	4.80524		38	0.46873		38	0.605443		38	0.883285		38	0.962047		38	0.529923		38	5.05828
									38.2	4.76554		38.2	0.0836299		38.2	0.0650473		38.2	4.95638		38.2	4.86228		38.2	0.484398		38.2	0.612682		38.2	0.897071		38.2	0.977916		38.2	0.536819		38.2	5.12351
									38.4	4.82719		38.4	0.086563		38.4	0.0648647		38.4	5.01056		38.4	4.92075		38.4	0.501151		38.4	0.620451		38.4	0.91211		38.4	0.994749		38.4	0.545239		38.4	5.17995
									38.6	4.88616		38.6	0.0848995		38.6	0.0642462		38.6	5.06314		38.6	4.97391		38.6	0.517278		38.6	0.628563		38.6	0.923951		38.6	1.01158		38.6	0.554024		38.6	5.23575
									38.8	4.94457		38.8	0.085339		38.8	0.065312		38.8	5.1145		38.8	5.02977		38.8	0.532484		38.8	0.635222		38.8	0.938493		38.8	1.02686		38.8	0.56171		38.8	5.29065
									39	5.00182		39	0.0860382		39	0.0647133		39	5.16586		39	5.08139		39	0.548288		39	0.642366		39	0.950796		39	1.04233		39	0.568132		39	5.34443
									39.2	5.05776		39.2	0.0844776		39.2	0.0648551		39.2	5.2165		39.2	5.13422		39.2	0.562474		39.2	0.650229		39.2	0.9644		39.2	1.05733		39.2	0.578823		39.2	5.39724
									39.4	5.11334		39.4	0.0822558		39.4	0.0659263		39.4	5.26498		39.4	5.18475		39.4	0.577355		39.4	0.657162		39.4	0.977951		39.4	1.07296		39.4	0.585643		39.4	5.44965
									39.6	5.1685		39.6	0.084449		39.6	0.0668507		39.6	5.31275		39.6	5.23344		39.6	0.59154		39.6	0.664533		39.6	0.993112		39.6	1.08735		39.6	0.591101		39.6	5.49956
									39.8	5.2209		39.8	0.0848451		39.8	0.0664029		39.8	5.35982		39.8	5.27898		39.8	0.607341		39.8	0.671892		39.8	1.00627		39.8	1.1019		39.8	0.597075		39.8	5.54742
									40	5.26885		40	0.0860466		40	0.0662188		40	5.40668		40	5.32574		40	0.622289		40	0.679425		40	1.02068		40	1.11648		40	0.6053		40	5.59661
									40.2	5.31836		40.2	0.0865604		40.2	0.0660009		40.2	5.45009		40.2	5.37189		40.2	0.636205		40.2	0.685895		40.2	1.03477		40.2	1.13141		40.2	0.609363		40.2	5.64339
									40.4	5.36937		40.4	0.0884935		40.4	0.0660409		40.4	5.49708		40.4	5.42055		40.4	0.650942		40.4	0.693071		40.4	1.04776		40.4	1.14677		40.4	0.615122		40.4	5.69064
									40.6	5.4172		40.6	0.0886956		40.6	0.0652714		40.6	5.53822		40.6	5.46368		40.6	0.666572		40.6	0.700105		40.6	1.06063		40.6	1.16192		40.6	0.622937		40.6	5.73621
									40.8	5.46322		40.8	0.0891089		40.8	0.0659558		40.8	5.57954		40.8	5.50572		40.8	0.679218		40.8	0.707313		40.8	1.07323		40.8	1.1779		40.8	0.629677		40.8	5.78096
									41	5.50758		41	0.0898986		41	0.0661205		41	5.62214		41	5.55092		41	0.69371		41	0.714179		41	1.08669		41	1.19259		41	0.634874		41	5.8216
									41.2	5.55218		41.2	0.0920489		41.2	0.0663049		41.2	5.66228		41.2	5.59284		41.2	0.708731		41.2	0.721727		41.2	1.09753		41.2	1.20721		41.2	0.641406		41.2	5.86314
									41.4	5.59399		41.4	0.0915707		41.4	0.0661264		41.4	5.70227		41.4	5.63245		41.4	0.722494		41.4	0.7279		41.4	1.11052		41.4	1.22276		41.4	0.649621		41.4	5.90233
									41.6	5.63905		41.6	0.0914671		41.6	0.0673378		41.6	5.73826		41.6	5.67254		41.6	0.734863		41.6	0.734368		41.6	1.12371		41.6	1.23656		41.6	0.656887		41.6	5.94321
									41.8	5.6802		41.8	0.0920979		41.8	0.0672676		41.8	5.7745		41.8	5.71079		41.8	0.750178		41.8	0.741014		41.8	1.13533		41.8	1.24946		41.8	0.66393		41.8	5.98121
									42	5.72078		42	0.091321		42	0.0689647		42	5.81225		42	5.75129		42	0.763596		42	0.747404		42	1.14754		42	1.26406		42	0.669445		42	6.02086
									42.2	5.76135		42.2	0.0907152		42.2	0.0687288		42.2	5.84797		42.2	5.78894		42.2	0.776591		42.2	0.752791		42.2	1.16078		42.2	1.27728		42.2	0.676111		42.2	6.05915
									42.4	5.8013		42.4	0.0920007		42.4	0.0693526		42.4	5.88161		42.4	5.82585		42.4	0.789526		42.4	0.759635		42.4	1.17162		42.4	1.29101		42.4	0.683093		42.4	6.09606
									42.6	5.83977		42.6	0.0926352		42.6	0.0698144		42.6	5.91709		42.6	5.86056		42.6	0.802441		42.6	0.767788		42.6	1.18411		42.6	1.30489		42.6	0.687108		42.6	6.13188
									42.8	5.87853		42.8	0.0927238		42.8	0.069884		42.8	5.9523		42.8	5.89633		42.8	0.816294		42.8	0.77447		42.8	1.19613		42.8	1.31961		42.8	0.693971		42.8	6.16714
									43	5.91567		43	0.0934621		43	0.0695108		43	5.98648		43	5.9328		43	0.829534		43	0.781302		43	1.20768		43	1.33253		43	0.70259		43	6.20071
									43.2	5.95118		43.2	0.0945074		43.2	0.070095		43.2	6.02092		43.2	5.96744		43.2	0.84242		43.2	0.788394		43.2	1.21933		43.2	1.34649		43.2	0.709168		43.2	6.23531
									43.4	5.98971		43.4	0.0944544		43.4	0.0703692		43.4	6.05435		43.4	6.00132		43.4	0.854757		43.4	0.794576		43.4	1.23176		43.4	1.35957		43.4	0.715723		43.4	6.26966
									43.6	6.02461		43.6	0.095552		43.6	0.0697202		43.6	6.08737		43.6	6.03381		43.6	0.867372		43.6	0.799789		43.6	1.24243		43.6	1.37409		43.6	0.721907		43.6	6.30317
									43.8	6.06003		43.8	0.0966223		43.8	0.06978		43.8	6.11963		43.8	6.0663		43.8	0.879972		43.8	0.807253		43.8	1.25371		43.8	1.38827		43.8	0.728591		43.8	6.33644
									44	6.09479		44	0.0967993		44	0.0696158		44	6.15026		44	6.09849		44	0.893039		44	0.813424		44	1.26375		44	1.40268		44	0.735725		44	6.37043
									44.2	6.12927		44.2	0.0960009		44.2	0.0707343		44.2	6.17968		44.2	6.129		44.2	0.905343		44.2	0.819655		44.2	1.27567		44.2	1.41612		44.2	0.741872		44.2	6.40121
									44.4	6.16123		44.4	0.0964153		44.4	0.0706598		44.4	6.20987		44.4	6.16077		44.4	0.919196		44.4	0.826716		44.4	1.2871		44.4	1.43074		44.4	0.745757		44.4	6.43121
									44.6	6.19478		44.6	0.0959117		44.6	0.0704119		44.6	6.23769		44.6	6.19057		44.6	0.931159		44.6	0.831485		44.6	1.29968		44.6	1.4433		44.6	0.75311		44.6	6.46356
									44.8	6.22691		44.8	0.0971882		44.8	0.0708997		44.8	6.26548		44.8	6.22013		44.8	0.943741		44.8	0.835456		44.8	1.31227		44.8	1.45562		44.8	0.759547		44.8	6.49367
									45	6.25906		45	0.0970565		45	0.071717		45	6.29502		45	6.25006		45	0.95689		45	0.842135		45	1.32633		45	1.46926		45	0.764149		45	6.52241
									45.2	6.28925		45.2	0.0974588		45.2	0.0706148		45.2	6.32237		45.2	6.27895		45.2	0.971		45.2	0.847595		45.2	1.33772		45.2	1.48286		45.2	0.771692		45.2	6.55114
									45.4	6.31982		45.4	0.0978835		45.4	0.0709408		45.4	6.35086		45.4	6.31102		45.4	0.982972		45.4	0.854624		45.4	1.34917		45.4	1.49562		45.4	0.779143		45.4	6.57845
									45.6	6.34982		45.6	0.0987958		45.6	0.0728121		45.6	6.37971		45.6	6.33897		45.6	0.996282		45.6	0.860437		45.6	1.36004		45.6	1.50926		45.6	0.784811		45.6	6.60883
									45.8	6.38034		45.8	0.0986664		45.8	0.0730955		45.8	6.40729		45.8	6.36654		45.8	1.00923		45.8	0.869151		45.8	1.37067		45.8	1.52254		45.8	0.790656		45.8	6.63626
									46	6.41002		46	0.0991557		46	0.0721337		46	6.43252		46	6.39426		46	1.02015		46	0.87356		46	1.38275		46	1.53393		46	0.796055		46	6.66258
									46.2	6.43855		46.2	0.101074		46.2	0.0732999		46.2	6.45864		46.2	6.42129		46.2	1.03053		46.2	0.879613		46.2	1.39446		46.2	1.54699		46.2	0.802714		46.2	6.68881
									46.4	6.46758		46.4	0.101877		46.4	0.073181		46.4	6.48314		46.4	6.44635		46.4	1.04248		46.4	0.884649		46.4	1.40559		46.4	1.55965		46.4	0.807358		46.4	6.7176
									46.6	6.49665		46.6	0.101962		46.6	0.0728188		46.6	6.50593		46.6	6.4723		46.6	1.05326		46.6	0.891642		46.6	1.41605		46.6	1.57189		46.6	0.813199		46.6	6.74024
									46.8	6.52279		46.8	0.100461		46.8	0.0717512		46.8	6.53036		46.8	6.49816		46.8	1.06496		46.8	0.89742		46.8	1.42802		46.8	1.58404		46.8	0.820008		46.8	6.76629
									47	6.54998		47	0.102335		47	0.0716531		47	6.55571		47	6.52329		47	1.07559		47	0.905404		47	1.43631		47	1.59703		47	0.827072		47	6.7915
									47.2	6.57845		47.2	0.102382		47.2	0.0716429		47.2	6.57799		47.2	6.5493		47.2	1.08852		47.2	0.912107		47.2	1.44677		47.2	1.60937		47.2	0.832189		47.2	6.81659
									47.4	6.60466		47.4	0.102525		47.4	0.0721531		47.4	6.60357		47.4	6.57351		47.4	1.10187		47.4	0.919032		47.4	1.45703		47.4	1.62189		47.4	0.839005		47.4	6.83946
									47.6	6.62972		47.6	0.103505		47.6	0.0719917		47.6	6.62734		47.6	6.59821		47.6	1.11564		47.6	0.924174		47.6	1.47069		47.6	1.63397		47.6	0.844403		47.6	6.86438
									47.8	6.65528		47.8	0.105517		47.8	0.0727083		47.8	6.65142		47.8	6.62183		47.8	1.13127		47.8	0.930012		47.8	1.48013		47.8	1.64652		47.8	0.849321		47.8	6.88798
									48	6.68067		48	0.105057		48	0.0741711		48	6.67313		48	6.64361		48	1.14665		48	0.934198		48	1.4915		48	1.65853		48	0.855414		48	6.91385
									48.2	6.70333		48.2	0.105361		48.2	0.0736524		48.2	6.69846		48.2	6.6669		48.2	1.16041		48.2	0.941072		48.2	1.50215		48.2	1.67032		48.2	0.859562		48.2	6.93608
									48.4	6.72716		48.4	0.106239		48.4	0.0749017		48.4	6.71952		48.4	6.69059		48.4	1.17192		48.4	0.94625		48.4	1.51381		48.4	1.68206		48.4	0.866244		48.4	6.96128
									48.6	6.75438		48.6	0.104672		48.6	0.0749688		48.6	6.74186		48.6	6.71278		48.6	1.18276		48.6	0.952818		48.6	1.52321		48.6	1.69426		48.6	0.872195		48.6	6.98705
									48.8	6.77872		48.8	0.104248		48.8	0.0741152		48.8	6.76503		48.8	6.73442		48.8	1.19089		48.8	0.957928		48.8	1.53392		48.8	1.70518		48.8	0.878132		48.8	7.01031
									49	6.80278		49	0.105177		49	0.0730633		49	6.78785		49	6.75764		49	1.19979		49	0.964607		49	1.54506		49	1.71827		49	0.882		49	7.03077
									49.2	6.82627		49.2	0.106733		49.2	0.0741232		49.2	6.80587		49.2	6.77982		49.2	1.20908		49.2	0.9695		49.2	1.55616		49.2	1.72967		49.2	0.888544		49.2	7.05256
									49.4	6.8489		49.4	0.106694		49.4	0.0729356		49.4	6.82471		49.4	6.8014		49.4	1.21924		49.4	0.974968		49.4	1.56605		49.4	1.74189		49.4	0.893456		49.4	7.07416
									49.6	6.87073		49.6	0.10749		49.6	0.0744331		49.6	6.84695		49.6	6.82348		49.6	1.22884		49.6	0.980385		49.6	1.57618		49.6	1.75341		49.6	0.898528		49.6	7.09476
									49.8	6.89313		49.8	0.108892		49.8	0.0755968		49.8	6.86726		49.8	6.84555		49.8	1.24009		49.8	0.986753		49.8	1.58618		49.8	1.76579		49.8	0.9039		49.8	7.11617
									50	6.91474		50	0.10884		50	0.0767761		50	6.88837		50	6.86655		50	1.24984		50	0.991222		50	1.59556		50	1.77779		50	0.910955		50	7.13778
									50.2	6.93792		50.2	0.10699		50.2	0.0764394		50.2	6.90884		50.2	6.88644		50.2	1.26022		50.2	0.997516		50.2	1.60549		50.2	1.78918		50.2	0.916145		50.2	7.16044
									50.4	6.95837		50.4	0.10761		50.4	0.0777909		50.4	6.92933		50.4	6.90596		50.4	1.27012		50.4	1.00185		50.4	1.61532		50.4	1.80109		50.4	0.921013		50.4	7.17737
									50.6	6.98203		50.6	0.109078		50.6	0.0765725		50.6	6.94916		50.6	6.92585		50.6	1.28105		50.6	1.00676		50.6	1.62614		50.6	1.81258		50.6	0.928732		50.6	7.19709
									50.8	7.00334		50.8	0.107437		50.8	0.0773948		50.8	6.96836		50.8	6.94617		50.8	1.2907		50.8	1.01174		50.8	1.63664		50.8	1.82355		50.8	0.934275		50.8	7.21658
									51	7.02421		51	0.108273		51	0.0765907		51	6.98616		51	6.96534		51	1.30126		51	1.01978		51	1.6482		51	1.83466		51	0.939119		51	7.23615
									51.2	7.04605		51.2	0.10945		51.2	0.0770191		51.2	7.00642		51.2	6.98462		51.2	1.31255		51.2	1.02359		51.2	1.65674		51.2	1.84539		51.2	0.945325		51.2	7.25504
									51.4	7.0661		51.4	0.108721		51.4	0.0761549		51.4	7.02432		51.4	7.0036		51.4	1.32253		51.4	1.03107		51.4	1.66752		51.4	1.8554		51.4	0.951778		51.4	7.27507
									51.6	7.08593		51.6	0.107541		51.6	0.0762543		51.6	7.04184		51.6	7.02468		51.6	1.33308		51.6	1.03773		51.6	1.6766		51.6	1.86661		51.6	0.955628		51.6	7.29469
									51.8	7.10804		51.8	0.109665		51.8	0.0756245		51.8	7.05888		51.8	7.04249		51.8	1.34413		51.8	1.04433		51.8	1.68753		51.8	1.87787		51.8	0.959935		51.8	7.31278
									52	7.1273		52	0.109183		52	0.0760273		52	7.0756		52	7.06178		52	1.35443		52	1.04862		52	1.69586		52	1.88829		52	0.964356		52	7.33181
									52.2	7.14615		52.2	0.109637		52.2	0.0754989		52.2	7.09243		52.2	7.07904		52.2	1.36399		52.2	1.05411		52.2	1.70628		52.2	1.90062		52.2	0.969227		52.2	7.35075
									52.4	7.16558		52.4	0.110409		52.4	0.0758215		52.4	7.10963		52.4	7.09835		52.4	1.37503		52.4	1.05816		52.4	1.71543		52.4	1.912		52.4	0.973228		52.4	7.37105
									52.6	7.1841		52.6	0.112131		52.6	0.0766114		52.6	7.12711		52.6	7.11615		52.6	1.38485		52.6	1.06299		52.6	1.72627		52.6	1.92368		52.6	0.97777		52.6	7.38973
									52.8	7.20148		52.8	0.113046		52.8	0.0776506		52.8	7.14416		52.8	7.1332		52.8	1.39422		52.8	1.0674		52.8	1.7348		52.8	1.93501		52.8	0.984475		52.8	7.40885
									53	7.22086		53	0.113486		53	0.0772369		53	7.16211		53	7.15081		53	1.40422		53	1.07327		53	1.74467		53	1.94693		53	0.99034		53	7.42644
									53.2	7.24027		53.2	0.115481		53.2	0.0768176		53.2	7.18017		53.2	7.16935		53.2	1.41511		53.2	1.07883		53.2	1.75485		53.2	1.9559		53.2	0.996255		53.2	7.44394
									53.4	7.25808		53.4	0.114938		53.4	0.0770572		53.4	7.1959		53.4	7.18518		53.4	1.42412		53.4	1.08494		53.4	1.76481		53.4	1.96751		53.4	1.00319		53.4	7.46007
									53.6	7.27629		53.6	0.114467		53.6	0.0759381		53.6	7.21256		53.6	7.20352		53.6	1.43436		53.6	1.0901		53.6	1.77344		53.6	1.97743		53.6	1.00835		53.6	7.47678
									53.8	7.29437		53.8	0.113427		53.8	0.0751137		53.8	7.22872		53.8	7.21969		53.8	1.44496		53.8	1.09506		53.8	1.78214		53.8	1.9876		53.8	1.01204		53.8	7.49267
									54	7.31026		54	0.113563		54	0.0752869		54	7.24413		54	7.23655		54	1.45622		54	1.10006		54	1.79139		54	1.99752		54	1.01902		54	7.50857
									54.2	7.32637		54.2	0.112201		54.2	0.0762911		54.2	7.26032		54.2	7.25167		54.2	1.46493		54.2	1.10481		54.2	1.7996		54.2	2.00817		54.2	1.02206		54.2	7.52695
									54.4	7.34433		54.4	0.113533		54.4	0.0754171		54.4	7.27646		54.4	7.26885		54.4	1.47573		54.4	1.10989		54.4	1.80774		54.4	2.01812		54.4	1.02755		54.4	7.54209
									54.6	7.36156		54.6	0.114532		54.6	0.0757551		54.6	7.29202		54.6	7.28424		54.6	1.48714		54.6	1.11598		54.6	1.8168		54.6	2.02756		54.6	1.03479		54.6	7.55835
									54.8	7.37797		54.8	0.115626		54.8	0.0766038		54.8	7.30886		54.8	7.30001		54.8	1.49696		54.8	1.12104		54.8	1.82453		54.8	2.03743		54.8	1.04011		54.8	7.57429
									55	7.39494		55	0.117561		55	0.0768984		55	7.32409		55	7.31491		55	1.50598		55	1.1265		55	1.83325		55	2.0482		55	1.04562		55	7.58937
									55.2	7.41232		55.2	0.118342		55.2	0.0768157		55.2	7.33953		55.2	7.33104		55.2	1.51613		55.2	1.13243		55.2	1.84252		55.2	2.05903		55.2	1.04998		55.2	7.60359
									55.4	7.42929		55.4	0.11839		55.4	0.0769524		55.4	7.35386		55.4	7.3459		55.4	1.52603		55.4	1.1371		55.4	1.85223		55.4	2.06905		55.4	1.05467		55.4	7.62036
									55.6	7.44729		55.6	0.11899		55.6	0.0774902		55.6	7.36857		55.6	7.36076		55.6	1.53582		55.6	1.14039		55.6	1.86182		55.6	2.07986		55.6	1.0594		55.6	7.63588
									55.8	7.46342		55.8	0.118553		55.8	0.0768667		55.8	7.3826		55.8	7.37551		55.8	1.54507		55.8	1.14454		55.8	1.8722		55.8	2.09063		55.8	1.06408		55.8	7.65099
									56	7.48086		56	0.118345		56	0.0768839		56	7.39759		56	7.39422		56	1.55433		56	1.14953		56	1.88213		56	2.10007		56	1.06749		56	7.66766
									56.2	7.49567		56.2	0.117993		56.2	0.0782261		56.2	7.41079		56.2	7.40849		56.2	1.56333		56.2	1.15327		56.2	1.8913		56.2	2.11041		56.2	1.07656		56.2	7.68156
									56.4	7.51227		56.4	0.118617		56.4	0.0786581		56.4	7.42833		56.4	7.42564		56.4	1.57198		56.4	1.15879		56.4	1.90075		56.4	2.121		56.4	1.07956		56.4	7.69707
									56.6	7.52587		56.6	0.119611		56.6	0.0786288		56.6	7.44355		56.6	7.43981		56.6	1.57999		56.6	1.16444		56.6	1.90815		56.6	2.13001		56.6	1.08456		56.6	7.71173
									56.8	7.54294		56.8	0.119709		56.8	0.0792222		56.8	7.45679		56.8	7.45398		56.8	1.5902		56.8	1.17019		56.8	1.91725		56.8	2.13885		56.8	1.08898		56.8	7.72661
									57	7.55776		57	0.118075		57	0.0798864		57	7.47172		57	7.46684		57	1.59889		57	1.17496		57	1.92395		57	2.15044		57	1.09328		57	7.74328
									57.2	7.57285		57.2	0.119397		57.2	0.0778341		57.2	7.48586		57.2	7.48114		57.2	1.60866		57.2	1.18069		57.2	1.93392		57.2	2.16054		57.2	1.09659		57.2	7.75838
									57.4	7.58762		57.4	0.119032		57.4	0.0784761		57.4	7.49789		57.4	7.49513		57.4	1.61804		57.4	1.18571		57.4	1.94123		57.4	2.16887		57.4	1.10075		57.4	7.77224
									57.6	7.60411		57.6	0.119578		57.6	0.0779812		57.6	7.51195		57.6	7.51038		57.6	1.62803		57.6	1.19176		57.6	1.95133		57.6	2.17895		57.6	1.10457		57.6	7.7864
									57.8	7.61798		57.8	0.120268		57.8	0.0783607		57.8	7.52633		57.8	7.52355		57.8	1.63637		57.8	1.19724		57.8	1.95971		57.8	2.18916		57.8	1.11056		57.8	7.80247
									58	7.63252		58	0.121831		58	0.078318		58	7.53867		58	7.53814		58	1.64643		58	1.20186		58	1.97033		58	2.19643		58	1.11563		58	7.814
									58.2	7.64679		58.2	0.122382		58.2	0.0792281		58.2	7.5518		58.2	7.55237		58.2	1.65473		58.2	1.20647		58.2	1.97771		58.2	2.20541		58.2	1.11878		58.2	7.82704
									58.4	7.66213		58.4	0.123457		58.4	0.0790587		58.4	7.56584		58.4	7.5652		58.4	1.66484		58.4	1.21086		58.4	1.98723		58.4	2.21609		58.4	1.12739		58.4	7.84288
									58.6	7.67499		58.6	0.122177		58.6	0.0808123		58.6	7.57711		58.6	7.57744		58.6	1.67213		58.6	1.21452		58.6	1.99436		58.6	2.22566		58.6	1.13194		58.6	7.85679
									58.8	7.689		58.8	0.122729		58.8	0.0796632		58.8	7.58938		58.8	7.59314		58.8	1.68242		58.8	1.21969		58.8	2.00302		58.8	2.23495		58.8	1.13591		58.8	7.86946
									59	7.70327		59	0.123781		59	0.0794281		59	7.60266		59	7.60608		59	1.69157		59	1.22379		59	2.01133		59	2.24495		59	1.14244		59	7.88432
									59.2	7.7174		59.2	0.122161		59.2	0.0797911		59.2	7.61581		59.2	7.61944		59.2	1.70143		59.2	1.22963		59.2	2.01997		59.2	2.25509		59.2	1.14972		59.2	7.89666
									59.4	7.73058		59.4	0.123711		59.4	0.0806158		59.4	7.62828		59.4	7.632		59.4	1.71003		59.4	1.23389		59.4	2.02886		59.4	2.26357		59.4	1.15142		59.4	7.90855
									59.6	7.74581		59.6	0.12474		59.6	0.0789501		59.6	7.64103		59.6	7.64651		59.6	1.7192		59.6	1.23911		59.6	2.03755		59.6	2.27476		59.6	1.15764		59.6	7.92188
									59.8	7.75886		59.8	0.125176		59.8	0.0800287		59.8	7.65412		59.8	7.65831		59.8	1.7281		59.8	1.24346		59.8	2.04672		59.8	2.28489		59.8	1.16419		59.8	7.93387
									60	7.77234		60	0.125211		60	0.0797591		60	7.66491		60	7.67124		60	1.7369		60	1.24945		60	2.05384		60	2.29275		60	1.16531		60	7.9459
									60.2	7.78597		60.2	0.128504		60.2	0.0803487		60.2	7.67834		60.2	7.68401		60.2	1.74504		60.2	1.2537		60.2	2.06205		60.2	2.30177		60.2	1.16952		60.2	7.95995
									60.4	7.79813		60.4	0.128785		60.4	0.078938		60.4	7.69084		60.4	7.69718		60.4	1.75322		60.4	1.25964		60.4	2.06976		60.4	2.31159		60.4	1.17557		60.4	7.97239
									60.6	7.81092		60.6	0.12838		60.6	0.0799883		60.6	7.7042		60.6	7.70987		60.6	1.7616		60.6	1.2648		60.6	2.07885		60.6	2.31957		60.6	1.17731		60.6	7.98462
									60.8	7.82452		60.8	0.128551		60.8	0.0785495		60.8	7.71589		60.8	7.72139		60.8	1.76976		60.8	1.26936		60.8	2.08575		60.8	2.32812		60.8	1.18145		60.8	7.99779
									61	7.83643		61	0.128123		61	0.0790171		61	7.72702		61	7.734		61	1.77878		61	1.27395		61	2.0948		61	2.33903		61	1.18718		61	8.0125
									61.2	7.8486		61.2	0.125175		61.2	0.0787669		61.2	7.73841		61.2	7.74626		61.2	1.78808		61.2	1.2788		61.2	2.10245		61.2	2.34795		61.2	1.19169		61.2	8.02332
									61.4	7.86164		61.4	0.124773		61.4	0.0788577		61.4	7.75066		61.4	7.75972		61.4	1.79778		61.4	1.28238		61.4	2.11103		61.4	2.35722		61.4	1.19441		61.4	8.0362
									61.6	7.87386		61.6	0.125917		61.6	0.0791319		61.6	7.76197		61.6	7.77041		61.6	1.80599		61.6	1.28723		61.6	2.11861		61.6	2.36648		61.6	1.20308		61.6	8.04948
									61.8	7.88702		61.8	0.12665		61.8	0.0812146		61.8	7.77475		61.8	7.78288		61.8	1.81533		61.8	1.29237		61.8	2.12709		61.8	2.37547		61.8	1.20456		61.8	8.06057
									62	7.90178		62	0.127895		62	0.0814796		62	7.78833		62	7.79442		62	1.82338		62	1.29615		62	2.13598		62	2.38423		62	1.20908		62	8.07088
									62.2	7.91495		62.2	0.129104		62.2	0.0812942		62.2	7.79964		62.2	7.80591		62.2	1.8319		62.2	1.30008		62.2	2.14513		62.2	2.39224		62.2	1.21209		62.2	8.08496
									62.4	7.92777		62.4	0.128893		62.4	0.0819171		62.4	7.81213		62.4	7.81598		62.4	1.83877		62.4	1.30495		62.4	2.1525		62.4	2.39942		62.4	1.21644		62.4	8.09644
									62.6	7.93958		62.6	0.127371		62.6	0.081168		62.6	7.82239		62.6	7.82849		62.6	1.8478		62.6	1.30971		62.6	2.16109		62.6	2.4075		62.6	1.21924		62.6	8.1071
									62.8	7.95077		62.8	0.128418		62.8	0.0812876		62.8	7.8332		62.8	7.83986		62.8	1.85673		62.8	1.31407		62.8	2.16945		62.8	2.41606		62.8	1.22436		62.8	8.11989
									63	7.96189		63	0.128231		63	0.080968		63	7.844		63	7.85078		63	1.86452		63	1.3185		63	2.17549		63	2.42571		63	1.22905		63	8.131
									63.2	7.97411		63.2	0.129152		63.2	0.0812571		63.2	7.85262		63.2	7.86054		63.2	1.87259		63.2	1.32461		63.2	2.18343		63.2	2.43624		63.2	1.23518		63.2	8.14213
									63.4	7.98654		63.4	0.129121		63.4	0.0820793		63.4	7.8626		63.4	7.87266		63.4	1.8817		63.4	1.32849		63.4	2.19242		63.4	2.44625		63.4	1.2417		63.4	8.15367
									63.6	7.99755		63.6	0.130356		63.6	0.0827306		63.6	7.87416		63.6	7.88394		63.6	1.89006		63.6	1.33277		63.6	2.20016		63.6	2.45437		63.6	1.24529		63.6	8.16544
									63.8	8.01088		63.8	0.129574		63.8	0.0815093		63.8	7.88343		63.8	7.89448		63.8	1.89808		63.8	1.33647		63.8	2.208		63.8	2.4645		63.8	1.25015		63.8	8.1753
									64	8.02185		64	0.130064		64	0.0826268		64	7.89463		64	7.9042		64	1.9069		64	1.34193		64	2.21559		64	2.47211		64	1.2538		64	8.18778
									64.2	8.03277		64.2	0.130023		64.2	0.0824711		64.2	7.90563		64.2	7.91884		64.2	1.91591		64.2	1.34595		64.2	2.22307		64.2	2.48036		64.2	1.25766		64.2	8.19871
									64.4	8.04283		64.4	0.131245		64.4	0.0804046		64.4	7.91499		64.4	7.93035		64.4	1.92482		64.4	1.35156		64.4	2.22989		64.4	2.48979		64.4	1.25913		64.4	8.20951
									64.6	8.05389		64.6	0.131288		64.6	0.079732		64.6	7.92521		64.6	7.94068		64.6	1.933		64.6	1.35594		64.6	2.23705		64.6	2.49944		64.6	1.2638		64.6	8.21981
									64.8	8.06538		64.8	0.132261		64.8	0.0802799		64.8	7.93513		64.8	7.95246		64.8	1.94118		64.8	1.3618		64.8	2.244		64.8	2.50742		64.8	1.26956		64.8	8.23259
									65	8.07598		65	0.131673		65	0.0799876		65	7.94402		65	7.96377		65	1.94893		65	1.36589		65	2.25344		65	2.51499		65	1.27457		65	8.24154
									65.2	8.08765		65.2	0.132613		65.2	0.0798515		65.2	7.95667		65.2	7.97375		65.2	1.95736		65.2	1.36939		65.2	2.26065		65.2	2.52315		65.2	1.27816		65.2	8.25429
									65.4	8.0995		65.4	0.133076		65.4	0.0812683		65.4	7.96836		65.4	7.98358		65.4	1.96497		65.4	1.3729		65.4	2.26801		65.4	2.53127		65.4	1.28593		65.4	8.26452
									65.6	8.11215		65.6	0.134795		65.6	0.081764		65.6	7.97817		65.6	7.99397		65.6	1.97289		65.6	1.37687		65.6	2.27709		65.6	2.53949		65.6	1.29017		65.6	8.27387
									65.8	8.12212		65.8	0.133827		65.8	0.0815204		65.8	7.98922		65.8	8.00263		65.8	1.97998		65.8	1.37998		65.8	2.28522		65.8	2.54733		65.8	1.29368		65.8	8.28374
									66	8.13342		66	0.133592		66	0.0818105		66	7.99891		66	8.01303		66	1.98808		66	1.38493		66	2.29194		66	2.55757		66	1.2991		66	8.29601
									66.2	8.14297		66.2	0.133381		66.2	0.0816469		66.2	8.00781		66.2	8.02233		66.2	1.99548		66.2	1.39016		66.2	2.30038		66.2	2.56606		66.2	1.30303		66.2	8.30434
									66.4	8.15359		66.4	0.134124		66.4	0.0817398		66.4	8.01786		66.4	8.03097		66.4	2.00304		66.4	1.39532		66.4	2.3075		66.4	2.57501		66.4	1.30614		66.4	8.31526
									66.6	8.16426		66.6	0.132933		66.6	0.0823931		66.6	8.02967		66.6	8.0401		66.6	2.01139		66.6	1.39955		66.6	2.31615		66.6	2.58405		66.6	1.31193		66.6	8.32696
									66.8	8.17566		66.8	0.133891		66.8	0.0826735		66.8	8.03906		66.8	8.05131		66.8	2.0204		66.8	1.40449		66.8	2.32348		66.8	2.59215		66.8	1.31694		66.8	8.33661
									67	8.1865		67	0.135259		67	0.0824734		67	8.04864		67	8.05955		67	2.02818		67	1.40803		67	2.33151		67	2.59985		67	1.32089		67	8.34583
									67.2	8.19833		67.2	0.134802		67.2	0.0834533		67.2	8.05685		67.2	8.06881		67.2	2.03479		67.2	1.41277		67.2	2.33921		67.2	2.60875		67.2	1.32631		67.2	8.356
									67.4	8.20909		67.4	0.133957		67.4	0.0837017		67.4	8.06559		67.4	8.07956		67.4	2.04245		67.4	1.41692		67.4	2.34787		67.4	2.61554		67.4	1.33007		67.4	8.36699
									67.6	8.21962		67.6	0.13617		67.6	0.0829325		67.6	8.07218		67.6	8.08998		67.6	2.04969		67.6	1.42074		67.6	2.35286		67.6	2.62303		67.6	1.33297		67.6	8.37537
									67.8	8.22967		67.8	0.136536		67.8	0.084007		67.8	8.08229		67.8	8.09945		67.8	2.05706		67.8	1.425		67.8	2.36004		67.8	2.63185		67.8	1.3359		67.8	8.38501
									68	8.23875		68	0.13682		68	0.0837741		68	8.09175		68	8.11146		68	2.06574		68	1.42948		68	2.36751		68	2.6404		68	1.33971		68	8.39629
									68.2	8.2469		68.2	0.138016		68.2	0.0836136		68.2	8.1032		68.2	8.12107		68.2	2.07428		68.2	1.43291		68.2	2.37423		68.2	2.64703		68.2	1.34264		68.2	8.40533
									68.4	8.25631		68.4	0.137886		68.4	0.0831985		68.4	8.11157		68.4	8.12969		68.4	2.08227		68.4	1.43672		68.4	2.37952		68.4	2.65592		68.4	1.3475		68.4	8.41381
									68.6	8.26564		68.6	0.136091		68.6	0.0833165		68.6	8.12193		68.6	8.13926		68.6	2.09016		68.6	1.44251		68.6	2.38797		68.6	2.66257		68.6	1.35134		68.6	8.42445
									68.8	8.27445		68.8	0.135944		68.8	0.0830219		68.8	8.13001		68.8	8.14944		68.8	2.09748		68.8	1.44711		68.8	2.3974		68.8	2.67		68.8	1.35485		68.8	8.43218
									69	8.28473		69	0.135276		69	0.0826173		69	8.14093		69	8.15761		69	2.10477		69	1.45167		69	2.40367		69	2.67725		69	1.35912		69	8.44053
									69.2	8.29571		69.2	0.136501		69.2	0.0828535		69.2	8.14881		69.2	8.16687		69.2	2.11319		69.2	1.45668		69.2	2.41125		69.2	2.6859		69.2	1.36405		69.2	8.4507
									69.4	8.30492		69.4	0.13685		69.4	0.0828514		69.4	8.15722		69.4	8.17595		69.4	2.12055		69.4	1.46004		69.4	2.41992		69.4	2.69338		69.4	1.36586		69.4	8.46015
									69.6	8.31527		69.6	0.139157		69.6	0.0825203		69.6	8.16595		69.6	8.18559		69.6	2.12757		69.6	1.46358		69.6	2.42664		69.6	2.70149		69.6	1.37197		69.6	8.46901
									69.8	8.32607		69.8	0.140018		69.8	0.082324		69.8	8.17629		69.8	8.1941		69.8	2.13565		69.8	1.46668		69.8	2.43315		69.8	2.70939		69.8	1.37684		69.8	8.48022
									70	8.3352		70	0.139541		70	0.0823452		70	8.18328		70	8.2031		70	2.14239		70	1.47034		70	2.4406		70	2.71811		70	1.3815		70	8.48971
									70.2	8.34434		70.2	0.139651		70.2	0.082826		70.2	8.19139		70.2	8.21136		70.2	2.14816		70.2	1.47253		70.2	2.4498		70.2	2.7259		70.2	1.38403		70.2	8.50004
									70.4	8.35377		70.4	0.139843		70.4	0.0824921		70.4	8.20203		70.4	8.21957		70.4	2.15504		70.4	1.478		70.4	2.45565		70.4	2.73398		70.4	1.3905		70.4	8.50751
									70.6	8.36164		70.6	0.139716		70.6	0.0834289		70.6	8.21116		70.6	8.22828		70.6	2.16215		70.6	1.4818		70.6	2.46275		70.6	2.741		70.6	1.39352		70.6	8.51677
									70.8	8.36927		70.8	0.139071		70.8	0.0825922		70.8	8.21831		70.8	8.2367		70.8	2.16883		70.8	1.48748		70.8	2.46917		70.8	2.74843		70.8	1.39763		70.8	8.52576
									71	8.37946		71	0.141458		71	0.0833046		71	8.22714		71	8.24483		71	2.17599		71	1.49194		71	2.47563		71	2.75478		71	1.40136		71	8.53354
									71.2	8.38947		71.2	0.140234		71.2	0.0832283		71.2	8.23771		71.2	8.25391		71.2	2.18343		71.2	1.49767		71.2	2.48193		71.2	2.76294		71.2	1.40794		71.2	8.5441
									71.4	8.39922		71.4	0.141432		71.4	0.0839105		71.4	8.24565		71.4	8.26373		71.4	2.19216		71.4	1.5025		71.4	2.48975		71.4	2.7702		71.4	1.41173		71.4	8.55351
									71.6	8.40914		71.6	0.139742		71.6	0.083076		71.6	8.25353		71.6	8.27143		71.6	2.19998		71.6	1.50614		71.6	2.4984		71.6	2.77836		71.6	1.41317		71.6	8.56202
									71.8	8.41848		71.8	0.139975		71.8	0.0845377		71.8	8.26376		71.8	8.28237		71.8	2.20691		71.8	1.50884		71.8	2.50542		71.8	2.78609		71.8	1.42048		71.8	8.57103
									72	8.42564		72	0.138784		72	0.0831183		72	8.27214		72	8.29118		72	2.21377		72	1.51324		72	2.51304		72	2.7944		72	1.4247		72	8.58006
									72.2	8.43522		72.2	0.139067		72.2	0.082495		72.2	8.28034		72.2	8.29947		72.2	2.22027		72.2	1.51737		72.2	2.51797		72.2	2.8008		72.2	1.42753		72.2	8.58661
									72.4	8.44391		72.4	0.137986		72.4	0.0828071		72.4	8.28856		72.4	8.30735		72.4	2.22681		72.4	1.52106		72.4	2.52374		72.4	2.80928		72.4	1.43266		72.4	8.59484
									72.6	8.45222		72.6	0.139409		72.6	0.0842134		72.6	8.29619		72.6	8.31606		72.6	2.23424		72.6	1.5265		72.6	2.52946		72.6	2.81763		72.6	1.4377		72.6	8.60357
									72.8	8.46111		72.8	0.13921		72.8	0.0848559		72.8	8.30312		72.8	8.32349		72.8	2.24068		72.8	1.53111		72.8	2.53583		72.8	2.82521		72.8	1.43951		72.8	8.61076
									73	8.47081		73	0.139626		73	0.0864409		73	8.3123		73	8.33255		73	2.24787		73	1.53404		73	2.54407		73	2.83309		73	1.4427		73	8.61813
									73.2	8.47932		73.2	0.141708		73.2	0.0874833		73.2	8.32127		73.2	8.34188		73.2	2.255		73.2	1.53773		73.2	2.55082		73.2	2.84027		73.2	1.4466		73.2	8.6263
									73.4	8.48705		73.4	0.142429		73.4	0.0867533		73.4	8.32855		73.4	8.34988		73.4	2.26143		73.4	1.54159		73.4	2.55896		73.4	2.84789		73.4	1.45038		73.4	8.63465
									73.6	8.49623		73.6	0.14246		73.6	0.0861511		73.6	8.33661		73.6	8.35805		73.6	2.26825		73.6	1.54538		73.6	2.56479		73.6	2.8556		73.6	1.45547		73.6	8.64356
									73.8	8.50381		73.8	0.143782		73.8	0.0858605		73.8	8.3448		73.8	8.36731		73.8	2.27559		73.8	1.5493		73.8	2.57217		73.8	2.86357		73.8	1.45799		73.8	8.65204
									74	8.5124		74	0.144186		74	0.0860591		74	8.35121		74	8.37307		74	2.28316		74	1.55472		74	2.57772		74	2.87012		74	1.46252		74	8.66034
									74.2	8.52039		74.2	0.143582		74.2	0.0849787		74.2	8.35774		74.2	8.37965		74.2	2.29125		74.2	1.55901		74.2	2.58556		74.2	2.87828		74.2	1.46605		74.2	8.66875
									74.4	8.52814		74.4	0.1447		74.4	0.0860143		74.4	8.36617		74.4	8.3881		74.4	2.29959		74.4	1.56295		74.4	2.59126		74.4	2.8851		74.4	1.46783		74.4	8.67888
									74.6	8.53512		74.6	0.145206		74.6	0.0853806		74.6	8.37408		74.6	8.39675		74.6	2.30683		74.6	1.56621		74.6	2.59908		74.6	2.89194		74.6	1.47282		74.6	8.68627
									74.8	8.54407		74.8	0.145052		74.8	0.0842875		74.8	8.37932		74.8	8.40334		74.8	2.31275		74.8	1.57014		74.8	2.60539		74.8	2.89786		74.8	1.47696		74.8	8.69327
									75	8.55265		75	0.145141		75	0.0836472		75	8.38775		75	8.41302		75	2.31969		75	1.57316		75	2.61368		75	2.90458		75	1.47889		75	8.70151
									75.2	8.56075		75.2	0.143986		75.2	0.0838678		75.2	8.39649		75.2	8.42049		75.2	2.32574		75.2	1.57652		75.2	2.61938		75.2	2.91073		75.2	1.48386		75.2	8.71003
									75.4	8.57025		75.4	0.142454		75.4	0.0832384		75.4	8.40248		75.4	8.42964		75.4	2.33116		75.4	1.58072		75.4	2.62646		75.4	2.91797		75.4	1.48879		75.4	8.71556
									75.6	8.57757		75.6	0.141831		75.6	0.0844698		75.6	8.41068		75.6	8.43674		75.6	2.33787		75.6	1.58522		75.6	2.63262		75.6	2.92563		75.6	1.49158		75.6	8.72411
									75.8	8.58464		75.8	0.141201		75.8	0.0847071		75.8	8.42041		75.8	8.44489		75.8	2.34594		75.8	1.58899		75.8	2.64008		75.8	2.93299		75.8	1.49649		75.8	8.73349
									76	8.59231		76	0.14135		76	0.0862596		76	8.42842		76	8.45074		76	2.35198		76	1.59362		76	2.64447		76	2.94071		76	1.50372		76	8.74138
									76.2	8.59978		76.2	0.143047		76.2	0.085873		76.2	8.43442		76.2	8.46005		76.2	2.35924		76.2	1.59753		76.2	2.65072		76.2	2.94841		76.2	1.50486		76.2	8.74757
									76.4	8.60728		76.4	0.143181		76.4	0.0858086		76.4	8.44195		76.4	8.46655		76.4	2.36589		76.4	1.59999		76.4	2.6575		76.4	2.95432		76.4	1.5081		76.4	8.75765
									76.6	8.61565		76.6	0.143624		76.6	0.0860465		76.6	8.4493		76.6	8.47485		76.6	2.37318		76.6	1.60395		76.6	2.66401		76.6	2.961		76.6	1.51142		76.6	8.76444
									76.8	8.62386		76.8	0.144557		76.8	0.0871401		76.8	8.45833		76.8	8.48212		76.8	2.37984		76.8	1.60894		76.8	2.66987		76.8	2.96822		76.8	1.51551		76.8	8.77165
									77	8.63177		77	0.14494		77	0.0850853		77	8.46451		77	8.4908		77	2.38526		77	1.61227		77	2.67781		77	2.97573		77	1.51809		77	8.77846
									77.2	8.63932		77.2	0.145477		77.2	0.085907		77.2	8.47112		77.2	8.49788		77.2	2.39081		77.2	1.6168		77.2	2.68558		77.2	2.9826		77.2	1.52312		77.2	8.78722
									77.4	8.6458		77.4	0.146412		77.4	0.0867708		77.4	8.47821		77.4	8.50543		77.4	2.39709		77.4	1.62179		77.4	2.69179		77.4	2.99091		77.4	1.52879		77.4	8.79333
									77.6	8.6538		77.6	0.147027		77.6	0.0862816		77.6	8.48564		77.6	8.51161		77.6	2.40283		77.6	1.62506		77.6	2.69802		77.6	2.99781		77.6	1.53254		77.6	8.79859
									77.8	8.66153		77.8	0.147163		77.8	0.0860653		77.8	8.49179		77.8	8.51893		77.8	2.40958		77.8	1.62811		77.8	2.70412		77.8	3.00467		77.8	1.53574		77.8	8.80642
									78	8.6683		78	0.147071		78	0.0870284		78	8.49962		78	8.526		78	2.41665		78	1.63271		78	2.70875		78	3.01231		78	1.53996		78	8.81664
									78.2	8.67517		78.2	0.146966		78.2	0.0852792		78.2	8.50802		78.2	8.53314		78.2	2.4233		78.2	1.63698		78.2	2.71447		78.2	3.0194		78.2	1.54277		78.2	8.82245
									78.4	8.68322		78.4	0.147323		78.4	0.0844541		78.4	8.51613		78.4	8.53937		78.4	2.42976		78.4	1.64101		78.4	2.72092		78.4	3.02549		78.4	1.54498		78.4	8.82933
									78.6	8.69019		78.6	0.147221		78.6	0.0847949		78.6	8.52374		78.6	8.54701		78.6	2.43596		78.6	1.64466		78.6	2.72809		78.6	3.03224		78.6	1.55026		78.6	8.83913
									78.8	8.69936		78.8	0.148179		78.8	0.0851711		78.8	8.53045		78.8	8.55463		78.8	2.44216		78.8	1.64998		78.8	2.73342		78.8	3.03922		78.8	1.55202		78.8	8.84509
									79	8.70697		79	0.14859		79	0.0853099		79	8.53737		79	8.5611		79	2.44867		79	1.65325		79	2.74045		79	3.04445		79	1.5533		79	8.85135
									79.2	8.71384		79.2	0.148026		79.2	0.0861781		79.2	8.54449		79.2	8.56867		79.2	2.45439		79.2	1.65686		79.2	2.74616		79.2	3.05138		79.2	1.56027		79.2	8.85829
									79.4	8.72149		79.4	0.148466		79.4	0.0871847		79.4	8.55105		79.4	8.57664		79.4	2.46123		79.4	1.66144		79.4	2.7528		79.4	3.05907		79.4	1.56274		79.4	8.86746
									79.6	8.72937		79.6	0.148558		79.6	0.0871167		79.6	8.55532		79.6	8.58429		79.6	2.4674		79.6	1.66525		79.6	2.75818		79.6	3.06482		79.6	1.56409		79.6	8.87478
									79.8	8.73599		79.8	0.147599		79.8	0.0862618		79.8	8.56223		79.8	8.59076		79.8	2.47287		79.8	1.66788		79.8	2.76442		79.8	3.0718		79.8	1.57005		79.8	8.88258
									80	8.74355		80	0.147734		80	0.0861996		80	8.56842		80	8.59901		80	2.47884		80	1.67182		80	2.77193		80	3.07847		80	1.57444		80	8.88751
									80.2	8.75182		80.2	0.147982		80.2	0.0868351		80.2	8.5753		80.2	8.60639		80.2	2.48625		80.2	1.67349		80.2	2.77838		80.2	3.08406		80.2	1.57638		80.2	8.89587
									80.4	8.75886		80.4	0.147088		80.4	0.0861381		80.4	8.58256		80.4	8.61317		80.4	2.4918		80.4	1.67616		80.4	2.7839		80.4	3.09007		80.4	1.58257		80.4	8.90146
									80.6	8.76507		80.6	0.14726		80.6	0.0858575		80.6	8.59072		80.6	8.62082		80.6	2.49896		80.6	1.67981		80.6	2.79		80.6	3.0973		80.6	1.58663		80.6	8.90779
									80.8	8.7716		80.8	0.148424		80.8	0.0871573		80.8	8.59663		80.8	8.62918		80.8	2.50571		80.8	1.68454		80.8	2.79686		80.8	3.10265		80.8	1.58977		80.8	8.91262
									81	8.77868		81	0.149629		81	0.0874098		81	8.60326		81	8.6356		81	2.51343		81	1.68847		81	2.80107		81	3.10952		81	1.59304		81	8.92086
									81.2	8.7857		81.2	0.14874		81.2	0.0885659		81.2	8.6098		81.2	8.6433		81.2	2.51959		81.2	1.69356		81.2	2.80782		81.2	3.11501		81.2	1.59714		81.2	8.92738
									81.4	8.79192		81.4	0.150112		81.4	0.0881698		81.4	8.61591		81.4	8.65069		81.4	2.52631		81.4	1.69807		81.4	2.81437		81.4	3.12186		81.4	1.60011		81.4	8.93506
									81.6	8.7991		81.6	0.150079		81.6	0.088414		81.6	8.62259		81.6	8.65674		81.6	2.53119		81.6	1.70273		81.6	2.81985		81.6	3.12917		81.6	1.60377		81.6	8.94232
									81.8	8.80618		81.8	0.148967		81.8	0.0870641		81.8	8.62985		81.8	8.66277		81.8	2.53796		81.8	1.70491		81.8	2.82554		81.8	3.13627		81.8	1.60625		81.8	8.95118
									82	8.81229		82	0.148034		82	0.0871508		82	8.63655		82	8.66816		82	2.54267		82	1.70815		82	2.83173		82	3.14222		82	1.61275		82	8.95908
									82.2	8.81777		82.2	0.149556		82.2	0.0858352		82.2	8.64216		82.2	8.67292		82.2	2.54909		82.2	1.71242		82.2	2.83717		82.2	3.15013		82.2	1.61407		82.2	8.96516
									82.4	8.82533		82.4	0.150197		82.4	0.0871053		82.4	8.64841		82.4	8.67878		82.4	2.55531		82.4	1.71447		82.4	2.84259		82.4	3.15624		82.4	1.61771		82.4	8.97192
									82.6	8.83292		82.6	0.149548		82.6	0.0865312		82.6	8.65337		82.6	8.68612		82.6	2.5626		82.6	1.71877		82.6	2.84879		82.6	3.16173		82.6	1.62296		82.6	8.9784
									82.8	8.83929		82.8	0.150971		82.8	0.0862615		82.8	8.65997		82.8	8.69217		82.8	2.56784		82.8	1.72292		82.8	2.85625		82.8	3.16795		82.8	1.62635		82.8	8.98395
									83	8.84636		83	0.151317		83	0.0869249		83	8.66608		83	8.70038		83	2.57503		83	1.72692		83	2.86285		83	3.17512		83	1.62756		83	8.98918
									83.2	8.85455		83.2	0.151404		83.2	0.0872689		83.2	8.67444		83.2	8.70705		83.2	2.58045		83.2	1.73074		83.2	2.86869		83.2	3.18238		83.2	1.63485		83.2	8.99812
									83.4	8.86191		83.4	0.15178		83.4	0.0866399		83.4	8.68151		83.4	8.71218		83.4	2.58619		83.4	1.73549		83.4	2.87494		83.4	3.18897		83.4	1.63724		83.4	9.0031
									83.6	8.86837		83.6	0.153379		83.6	0.0868392		83.6	8.69069		83.6	8.71851		83.6	2.59225		83.6	1.7388		83.6	2.88247		83.6	3.19579		83.6	1.64048		83.6	9.00924
									83.8	8.87363		83.8	0.153204		83.8	0.088733		83.8	8.69603		83.8	8.72497		83.8	2.59898		83.8	1.74205		83.8	2.8862		83.8	3.20252		83.8	1.64539		83.8	9.01718
									84	8.87935		84	0.154336		84	0.088433		84	8.70429		84	8.73139		84	2.60419		84	1.74599		84	2.8925		84	3.20852		84	1.64925		84	9.02328
									84.2	8.88562		84.2	0.153678		84.2	0.0871498		84.2	8.70924		84.2	8.73908		84.2	2.60981		84.2	1.74956		84.2	2.8976		84.2	3.21494		84.2	1.65274		84.2	9.02738
									84.4	8.88979		84.4	0.152978		84.4	0.0886052		84.4	8.71473		84.4	8.74795		84.4	2.61569		84.4	1.75307		84.4	2.90308		84.4	3.22109		84.4	1.65527		84.4	9.03403
									84.6	8.89536		84.6	0.152607		84.6	0.0896079		84.6	8.7209		84.6	8.75227		84.6	2.62126		84.6	1.75626		84.6	2.90657		84.6	3.22712		84.6	1.65794		84.6	9.04042
									84.8	8.90442		84.8	0.153021		84.8	0.0884813		84.8	8.72737		84.8	8.75932		84.8	2.62709		84.8	1.7607		84.8	2.91263		84.8	3.23459		84.8	1.66196		84.8	9.04639
									85	8.91173		85	0.152598		85	0.0889401		85	8.73201		85	8.7663		85	2.63316		85	1.76383		85	2.91727		85	3.24027		85	1.66534		85	9.05452
									85.2	8.91901		85.2	0.154535		85.2	0.0906046		85.2	8.73942		85.2	8.77071		85.2	2.63919		85.2	1.7662		85.2	2.92319		85.2	3.24596		85.2	1.66874		85.2	9.06143
									85.4	8.92726		85.4	0.154331		85.4	0.0892822		85.4	8.74451		85.4	8.77553		85.4	2.64479		85.4	1.7706		85.4	2.92848		85.4	3.25285		85.4	1.67386		85.4	9.06761
									85.6	8.93437		85.6	0.15446		85.6	0.0875696		85.6	8.74935		85.6	8.78324		85.6	2.64939		85.6	1.77352		85.6	2.93429		85.6	3.2589		85.6	1.6766		85.6	9.07376
									85.8	8.9407		85.8	0.155238		85.8	0.0883064		85.8	8.75558		85.8	8.78868		85.8	2.65447		85.8	1.7775		85.8	2.9414		85.8	3.26488		85.8	1.68078		85.8	9.07912
									86	8.94625		86	0.155582		86	0.0877301		86	8.7609		86	8.79505		86	2.65951		86	1.78121		86	2.94736		86	3.27094		86	1.68474		86	9.08361
									86.2	8.95142		86.2	0.154926		86.2	0.0877879		86.2	8.76658		86.2	8.80214		86.2	2.66442		86.2	1.78604		86.2	2.95438		86.2	3.27664		86.2	1.68694		86.2	9.09016
									86.4	8.95778		86.4	0.154886		86.4	0.0875784		86.4	8.77427		86.4	8.80857		86.4	2.67094		86.4	1.78943		86.4	2.96033		86.4	3.28189		86.4	1.68977		86.4	9.09606
									86.6	8.96301		86.6	0.155577		86.6	0.0885735		86.6	8.77889		86.6	8.8148		86.6	2.67773		86.6	1.79286		86.6	2.96665		86.6	3.2889		86.6	1.69331		86.6	9.10225
									86.8	8.96751		86.8	0.154666		86.8	0.0876933		86.8	8.78434		86.8	8.82144		86.8	2.6834		86.8	1.7961		86.8	2.97195		86.8	3.29408		86.8	1.69578		86.8	9.1079
									87	8.97471		87	0.154403		87	0.0874909		87	8.79091		87	8.82615		87	2.69008		87	1.80042		87	2.97963		87	3.30105		87	1.69965		87	9.11396
									87.2	8.98011		87.2	0.154663		87.2	0.0871459		87.2	8.7956		87.2	8.831		87.2	2.69604		87.2	1.80374		87.2	2.98425		87.2	3.30737		87.2	1.70254		87.2	9.12159
									87.4	8.98569		87.4	0.155966		87.4	0.0884349		87.4	8.79871		87.4	8.83744		87.4	2.70037		87.4	1.8071		87.4	2.98942		87.4	3.31332		87.4	1.70706		87.4	9.12804
									87.6	8.9917		87.6	0.155816		87.6	0.0900555		87.6	8.80542		87.6	8.84245		87.6	2.70555		87.6	1.81102		87.6	2.99499		87.6	3.31936		87.6	1.71028		87.6	9.13352
									87.8	8.99935		87.8	0.156933		87.8	0.0906394		87.8	8.81185		87.8	8.84888		87.8	2.71156		87.8	1.81509		87.8	3.00085		87.8	3.32577		87.8	1.712		87.8	9.14187
									88	9.00431		88	0.156519		88	0.0919126		88	8.81756		88	8.85432		88	2.71709		88	1.81822		88	3.00502		88	3.33103		88	1.71396		88	9.14713
									88.2	9.01112		88.2	0.15713		88.2	0.0906613		88.2	8.82245		88.2	8.86029		88.2	2.72271		88.2	1.82232		88.2	3.01011		88.2	3.33735		88.2	1.71707		88.2	9.15186
									88.4	9.01667		88.4	0.156031		88.4	0.090144		88.4	8.82978		88.4	8.86551		88.4	2.72836		88.4	1.8257		88.4	3.01671		88.4	3.34385		88.4	1.7197		88.4	9.1574
									88.6	9.02386		88.6	0.155736		88.6	0.0891979		88.6	8.83559		88.6	8.87185		88.6	2.7341		88.6	1.82982		88.6	3.02174		88.6	3.34904		88.6	1.72382		88.6	9.16584
									88.8	9.02911		88.8	0.155773		88.8	0.0889271		88.8	8.84041		88.8	8.87671		88.8	2.7389		88.8	1.83188		88.8	3.02749		88.8	3.35494		88.8	1.72887		88.8	9.16929
									89	9.03678		89	0.157304		89	0.0883809		89	8.84633		89	8.88336		89	2.7439		89	1.8357		89	3.03431		89	3.36151		89	1.73403		89	9.17574
									89.2	9.04179		89.2	0.157121		89.2	0.0907131		89.2	8.85269		89.2	8.89009		89.2	2.74983		89.2	1.83818		89.2	3.03918		89.2	3.36611		89.2	1.73814		89.2	9.18182
									89.4	9.04896		89.4	0.158504		89.4	0.0911023		89.4	8.85787		89.4	8.8953		89.4	2.75582		89.4	1.84182		89.4	3.04521		89.4	3.3729		89.4	1.74248		89.4	9.18732
									89.6	9.05436		89.6	0.159485		89.6	0.090001		89.6	8.864		89.6	8.90252		89.6	2.76235		89.6	1.84445		89.6	3.05096		89.6	3.37877		89.6	1.74655		89.6	9.1902
									89.8	9.06126		89.8	0.157908		89.8	0.0914133		89.8	8.86992		89.8	8.90806		89.8	2.76881		89.8	1.84913		89.8	3.05568		89.8	3.38442		89.8	1.74723		89.8	9.1984
									90	9.06605		90	0.158129		90	0.0918277		90	8.87477		90	8.91497		90	2.77578		90	1.85252		90	3.05911		90	3.38956		90	1.74964		90	9.20437
									90.2	9.07242		90.2	0.157335		90.2	0.0903642		90.2	8.87992		90.2	8.91994		90.2	2.78152		90.2	1.85593		90.2	3.06588		90.2	3.39749		90.2	1.75385		90.2	9.20893
									90.4	9.07696		90.4	0.157104		90.4	0.0894011		90.4	8.88627		90.4	8.92547		90.4	2.78659		90.4	1.85911		90.4	3.07105		90.4	3.40168		90.4	1.75553		90.4	9.21494
									90.6	9.08309		90.6	0.15813		90.6	0.0911623		90.6	8.89149		90.6	8.93029		90.6	2.79081		90.6	1.86272		90.6	3.07654		90.6	3.40753		90.6	1.75919		90.6	9.22128
									90.8	9.08694		90.8	0.158876		90.8	0.0895854		90.8	8.89756		90.8	8.93617		90.8	2.7958		90.8	1.86535		90.8	3.08204		90.8	3.41343		90.8	1.76432		90.8	9.22495
									91	9.09351		91	0.158927		91	0.0885015		91	8.90295		91	8.94027		91	2.79983		91	1.86762		91	3.08826		91	3.41969		91	1.76701		91	9.22992
									91.2	9.09721		91.2	0.160369		91.2	0.0890297		91.2	8.90861		91.2	8.94607		91.2	2.80505		91.2	1.87142		91.2	3.0945		91.2	3.4237		91.2	1.76741		91.2	9.2372
									91.4	9.10264		91.4	0.160279		91.4	0.0894142		91.4	8.91422		91.4	8.95191		91.4	2.81069		91.4	1.8749		91.4	3.09797		91.4	3.43078		91.4	1.77197		91.4	9.24203
									91.6	9.10872		91.6	0.158868		91.6	0.0891759		91.6	8.91951		91.6	8.95781		91.6	2.81625		91.6	1.87957		91.6	3.10411		91.6	3.43683		91.6	1.77333		91.6	9.24679
									91.8	9.11448		91.8	0.159831		91.8	0.0891377		91.8	8.92482		91.8	8.96329		91.8	2.82088		91.8	1.88345		91.8	3.10914		91.8	3.44247		91.8	1.77733		91.8	9.25357
									92	9.11869		92	0.15909		92	0.0908258		92	8.92906		92	8.96869		92	2.82747		92	1.88807		92	3.11502		92	3.44812		92	1.78136		92	9.25841
									92.2	9.12683		92.2	0.158122		92.2	0.0911828		92.2	8.93566		92.2	8.97387		92.2	2.83296		92.2	1.89094		92.2	3.11909		92.2	3.45416		92.2	1.78574		92.2	9.26394
									92.4	9.13279		92.4	0.158702		92.4	0.0909631		92.4	8.94075		92.4	8.98001		92.4	2.83901		92.4	1.89364		92.4	3.12488		92.4	3.46006		92.4	1.78973		92.4	9.27041
									92.6	9.13723		92.6	0.159351		92.6	0.0912198		92.6	8.94628		92.6	8.98461		92.6	2.84411		92.6	1.89566		92.6	3.12943		92.6	3.4652		92.6	1.79331		92.6	9.27708
									92.8	9.14397		92.8	0.159324		92.8	0.0926572		92.8	8.95134		92.8	8.9902		92.8	2.84947		92.8	1.8987		92.8	3.13573		92.8	3.47086		92.8	1.79431		92.8	9.28108
									93	9.14993		93	0.160213		93	0.0915487		93	8.95783		93	8.99591		93	2.85364		93	1.90137		93	3.13995		93	3.47617		93	1.79647		93	9.2893
									93.2	9.15359		93.2	0.160703		93.2	0.0914444		93.2	8.96088		93.2	9.00167		93.2	2.85818		93.2	1.9056		93.2	3.14559		93.2	3.48264		93.2	1.8002		93.2	9.29272
									93.4	9.16011		93.4	0.160893		93.4	0.0920753		93.4	8.96631		93.4	9.00673		93.4	2.86277		93.4	1.91036		93.4	3.15187		93.4	3.48694		93.4	1.80129		93.4	9.29788
									93.6	9.1648		93.6	0.162426		93.6	0.0907114		93.6	8.97171		93.6	9.01259		93.6	2.86861		93.6	1.91444		93.6	3.1574		93.6	3.49294		93.6	1.80633		93.6	9.30271
									93.8	9.16983		93.8	0.16289		93.8	0.0894557		93.8	8.97682		93.8	9.01801		93.8	2.87452		93.8	1.91789		93.8	3.16171		93.8	3.49933		93.8	1.81113		93.8	9.30719
									94	9.17567		94	0.163164		94	0.0902044		94	8.98104		94	9.02411		94	2.87971		94	1.92127		94	3.16836		94	3.50499		94	1.81599		94	9.31193
									94.2	9.18115		94.2	0.164213		94.2	0.0906413		94.2	8.98672		94.2	9.02933		94.2	2.88741		94.2	1.92502		94.2	3.17413		94.2	3.51		94.2	1.81841		94.2	9.31697
									94.4	9.18567		94.4	0.164157		94.4	0.0905705		94.4	8.98999		94.4	9.03491		94.4	2.89298		94.4	1.92781		94.4	3.17797		94.4	3.51746		94.4	1.8239		94.4	9.32174
									94.6	9.19202		94.6	0.16334		94.6	0.0921677		94.6	8.99516		94.6	9.03881		94.6	2.89732		94.6	1.93106		94.6	3.18471		94.6	3.52267		94.6	1.82584		94.6	9.32728
									94.8	9.19804		94.8	0.163813		94.8	0.0920836		94.8	9.00017		94.8	9.04407		94.8	2.90161		94.8	1.93398		94.8	3.19149		94.8	3.52732		94.8	1.83127		94.8	9.3329
									95	9.20181		95	0.163838		95	0.0918284		95	9.00585		95	9.04822		95	2.90821		95	1.93845		95	3.1946		95	3.5334		95	1.83445		95	9.33627
									95.2	9.20866		95.2	0.163627		95.2	0.0929725		95.2	9.01187		95.2	9.05408		95.2	2.91067		95.2	1.94047		95.2	3.19954		95.2	3.53777		95.2	1.83886		95.2	9.34268
									95.4	9.21375		95.4	0.165706		95.4	0.0938793		95.4	9.01678		95.4	9.05846		95.4	2.91639		95.4	1.94385		95.4	3.20687		95.4	3.54203		95.4	1.84139		95.4	9.34884
									95.6	9.21819		95.6	0.165597		95.6	0.0928692		95.6	9.02243		95.6	9.06413		95.6	2.92212		95.6	1.94678		95.6	3.2107		95.6	3.54739		95.6	1.84374		95.6	9.35319
									95.8	9.22187		95.8	0.165434		95.8	0.09314		95.8	9.02894		95.8	9.06965		95.8	2.92657		95.8	1.95162		95.8	3.21329		95.8	3.55227		95.8	1.84539		95.8	9.36008
									96	9.22792		96	0.166413		96	0.0944768		96	9.03326		96	9.07629		96	2.93073		96	1.95393		96	3.22023		96	3.55662		96	1.84889		96	9.36511
									96.2	9.23178		96.2	0.166858		96.2	0.0933701		96.2	9.03854		96.2	9.0813		96.2	2.93676		96.2	1.9576		96.2	3.2249		96.2	3.56175		96.2	1.85102		96.2	9.36905
									96.4	9.23666		96.4	0.164252		96.4	0.0921786		96.4	9.04459		96.4	9.08725		96.4	2.94113		96.4	1.96073		96.4	3.22885		96.4	3.56767		96.4	1.85252		96.4	9.37248
									96.6	9.24082		96.6	0.164255		96.6	0.0942591		96.6	9.04968		96.6	9.0929		96.6	2.94528		96.6	1.96479		96.6	3.23365		96.6	3.57384		96.6	1.85777		96.6	9.37825
									96.8	9.24522		96.8	0.16458		96.8	0.0946349		96.8	9.05476		96.8	9.09647		96.8	2.95169		96.8	1.96774		96.8	3.2399		96.8	3.58009		96.8	1.86019		96.8	9.38153
									97	9.25188		97	0.164972		97	0.0932098		97	9.06		97	9.09998		97	2.95714		97	1.97112		97	3.24446		97	3.58614		97	1.86127		97	9.38655
									97.2	9.25751		97.2	0.164816		97.2	0.0937202		97.2	9.06515		97.2	9.10392		97.2	2.96153		97.2	1.97484		97.2	3.25067		97.2	3.59335		97.2	1.86421		97.2	9.39271
									97.4	9.26233		97.4	0.16716		97.4	0.0950185		97.4	9.06945		97.4	9.10783		97.4	2.96702		97.4	1.97825		97.4	3.25628		97.4	3.59775		97.4	1.86853		97.4	9.39767
									97.6	9.26755		97.6	0.168659		97.6	0.0929155		97.6	9.07434		97.6	9.11265		97.6	2.97271		97.6	1.98155		97.6	3.2623		97.6	3.60192		97.6	1.87069		97.6	9.40081
									97.8	9.27395		97.8	0.168738		97.8	0.0921077		97.8	9.07801		97.8	9.11761		97.8	2.97695		97.8	1.98413		97.8	3.26689		97.8	3.60681		97.8	1.87518		97.8	9.40731
									98	9.27702		98	0.168904		98	0.0923216		98	9.0842		98	9.12282		98	2.98159		98	1.98799		98	3.27267		98	3.61143		98	1.87878		98	9.41145
									98.2	9.28108		98.2	0.168616		98.2	0.0921671		98.2	9.08684		98.2	9.12921		98.2	2.98613		98.2	1.99139		98.2	3.27609		98.2	3.61561		98.2	1.88261		98.2	9.4147
									98.4	9.28714		98.4	0.168256		98.4	0.0922532		98.4	9.09089		98.4	9.13343		98.4	2.99087		98.4	1.99478		98.4	3.28215		98.4	3.62107		98.4	1.88566		98.4	9.41961
									98.6	9.29167		98.6	0.168547		98.6	0.0926807		98.6	9.09411		98.6	9.13844		98.6	2.99626		98.6	1.99788		98.6	3.28573		98.6	3.6263		98.6	1.88887		98.6	9.426
									98.8	9.29515		98.8	0.168817		98.8	0.09433		98.8	9.0988		98.8	9.14486		98.8	3.00164		98.8	2.00219		98.8	3.29084		98.8	3.631		98.8	1.88954		98.8	9.42931
									99	9.30026		99	0.168129		99	0.0946019		99	9.10304		99	9.1498		99	3.00631		99	2.00351		99	3.29547		99	3.63711		99	1.89492		99	9.43486
									99.2	9.30617		99.2	0.169857		99.2	0.0935244		99.2	9.10873		99.2	9.15423		99.2	3.01218		99.2	2.00658		99.2	3.30027		99.2	3.64209		99.2	1.89668		99.2	9.44069
									99.4	9.31096		99.4	0.170054		99.4	0.0926231		99.4	9.1149		99.4	9.16029		99.4	3.01732		99.4	2.00902		99.4	3.30446		99.4	3.646		99.4	1.89962		99.4	9.44769
									99.6	9.31719		99.6	0.16976		99.6	0.0936657		99.6	9.12086		99.6	9.16479		99.6	3.0216		99.6	2.01239		99.6	3.31128		99.6	3.65168		99.6	1.90214		99.6	9.45141
									99.8	9.32377		99.8	0.170218		99.8	0.0919839		99.8	9.12467		99.8	9.16772		99.8	3.02528		99.8	2.0151		99.8	3.31709		99.8	3.65756		99.8	1.90685		99.8	9.45662
									100	9.32781		100	0.171601		100	0.0925133		100	9.12912		100	9.17248		100	3.03016		100	2.01952		100	3.32158		100	3.66291		100	1.90899		100	9.46202
									100.2	9.33244		100.2	0.170552		100.2	0.0940291		100.2	9.13344		100.2	9.17726		100.2	3.03552		100.2	2.02295		100.2	3.32673		100.2	3.66864		100.2	1.91447		100.2	9.4654
									100.4	9.33729		100.4	0.171333		100.4	0.0945214		100.4	9.13874		100.4	9.18066		100.4	3.03994		100.4	2.02583		100.4	3.33314		100.4	3.6751		100.4	1.91728		100.4	9.46904
									100.6	9.34063		100.6	0.171633		100.6	0.0922355		100.6	9.14174		100.6	9.18556		100.6	3.04532		100.6	2.02865		100.6	3.33562		100.6	3.67961		100.6	1.92179		100.6	9.47466
									100.8	9.34465		100.8	0.171393		100.8	0.0934597		100.8	9.14704		100.8	9.19131		100.8	3.05011		100.8	2.03173		100.8	3.34097		100.8	3.68563		100.8	1.92213		100.8	9.47902
									101	9.34989		101	0.170461		101	0.0941581		101	9.1519		101	9.1968		101	3.05475		101	2.03398		101	3.34588		101	3.68904		101	1.92295		101	9.48414
									101.2	9.3549		101.2	0.171483		101.2	0.093573		101.2	9.15647		101.2	9.20094		101.2	3.05936		101.2	2.03672		101.2	3.35226		101.2	3.69447		101.2	1.92693		101.2	9.48946
									101.4	9.36015		101.4	0.169347		101.4	0.0939356		101.4	9.16033		101.4	9.20629		101.4	3.06332		101.4	2.04087		101.4	3.35577		101.4	3.69924		101.4	1.92967		101.4	9.49467
									101.6	9.36544		101.6	0.169093		101.6	0.0957264		101.6	9.16566		101.6	9.21147		101.6	3.06711		101.6	2.04342		101.6	3.36256		101.6	3.705		101.6	1.93051		101.6	9.49671
									101.8	9.37144		101.8	0.169443		101.8	0.0954752		101.8	9.16835		101.8	9.21652		101.8	3.07219		101.8	2.04507		101.8	3.36607		101.8	3.70885		101.8	1.93678		101.8	9.50231
									102	9.37692		102	0.169712		102	0.0939676		102	9.17077		102	9.22039		102	3.0777		102	2.04932		102	3.37054		102	3.71578		102	1.94205		102	9.50709
									102.2	9.38177		102.2	0.171244		102.2	0.0932147		102.2	9.17552		102.2	9.22434		102.2	3.08177		102.2	2.05168		102.2	3.373		102.2	3.72036		102.2	1.94366		102.2	9.51088
									102.4	9.38556		102.4	0.172376		102.4	0.0931737		102.4	9.17965		102.4	9.2287		102.4	3.08704		102.4	2.05431		102.4	3.37595		102.4	3.7259		102.4	1.94909		102.4	9.51562
									102.6	9.39102		102.6	0.172251		102.6	0.0927431		102.6	9.18386		102.6	9.23218		102.6	3.09223		102.6	2.05765		102.6	3.38039		102.6	3.73098		102.6	1.95169		102.6	9.52195
									102.8	9.39581		102.8	0.173778		102.8	0.0930767		102.8	9.19011		102.8	9.23691		102.8	3.09699		102.8	2.0623		102.8	3.38642		102.8	3.73598		102.8	1.95503		102.8	9.52442
									103	9.39922		103	0.173771		103	0.0933695		103	9.19608		103	9.24191		103	3.0998		103	2.0651		103	3.3914		103	3.74014		103	1.95783		103	9.52727
									103.2	9.40376		103.2	0.172611		103.2	0.093996		103.2	9.20063		103.2	9.24668		103.2	3.10338		103.2	2.06891		103.2	3.39626		103.2	3.7451		103.2	1.96083		103.2	9.53288
									103.4	9.4065		103.4	0.174413		103.4	0.0932621		103.4	9.20433		103.4	9.25233		103.4	3.10691		103.4	2.07306		103.4	3.40179		103.4	3.75013		103.4	1.96049		103.4	9.5365
									103.6	9.41067		103.6	0.174843		103.6	0.0951464		103.6	9.20949		103.6	9.25705		103.6	3.1108		103.6	2.07664		103.6	3.40606		103.6	3.75534		103.6	1.96577		103.6	9.54101
									103.8	9.4144		103.8	0.175659		103.8	0.0947548		103.8	9.21364		103.8	9.26142		103.8	3.11501		103.8	2.07965		103.8	3.41041		103.8	3.75993		103.8	1.96829		103.8	9.54765
									104	9.41763		104	0.175188		104	0.0955977		104	9.21663		104	9.26561		104	3.12151		104	2.08211		104	3.41448		104	3.76471		104	1.97034		104	9.55236
									104.2	9.42227		104.2	0.175536		104.2	0.0951958		104.2	9.22258		104.2	9.27099		104.2	3.12691		104.2	2.08559		104.2	3.42019		104.2	3.77024		104.2	1.9758		104.2	9.55688
									104.4	9.42849		104.4	0.175452		104.4	0.0961792		104.4	9.22635		104.4	9.27469		104.4	3.13242		104.4	2.0886		104.4	3.42571		104.4	3.77479		104.4	1.98087		104.4	9.56215
									104.6	9.43108		104.6	0.176964		104.6	0.0947463		104.6	9.23108		104.6	9.28018		104.6	3.13693		104.6	2.09071		104.6	3.42996		104.6	3.77898		104.6	1.98152		104.6	9.56486
									104.8	9.43555		104.8	0.17537		104.8	0.0953235		104.8	9.23391		104.8	9.28378		104.8	3.1408		104.8	2.09415		104.8	3.43365		104.8	3.78532		104.8	1.98411		104.8	9.56739
									105	9.44149		105	0.175648		105	0.0951075		105	9.23788		105	9.28882		105	3.1443		105	2.09847		105	3.43926		105	3.79011		105	1.98699		105	9.57179
									105.2	9.44555		105.2	0.175448		105.2	0.0958391		105.2	9.24195		105.2	9.29314		105.2	3.1501		105.2	2.09927		105.2	3.4436		105.2	3.7943		105.2	1.98511		105.2	9.57551
									105.4	9.45043		105.4	0.176672		105.4	0.0946752		105.4	9.24627		105.4	9.29818		105.4	3.15494		105.4	2.10161		105.4	3.44725		105.4	3.79992		105.4	1.98819		105.4	9.57847
									105.6	9.45552		105.6	0.176571		105.6	0.0950953		105.6	9.24942		105.6	9.3016		105.6	3.15862		105.6	2.10608		105.6	3.45151		105.6	3.80505		105.6	1.99203		105.6	9.58366
									105.8	9.45946		105.8	0.176395		105.8	0.0950334		105.8	9.25509		105.8	9.30678		105.8	3.16512		105.8	2.10811		105.8	3.4564		105.8	3.80783		105.8	1.99372		105.8	9.58895
									106	9.46437		106	0.177628		106	0.0943718		106	9.26166		106	9.31027		106	3.1705		106	2.10955		106	3.46032		106	3.81254		106	1.99786		106	9.59315
									106.2	9.46826		106.2	0.178985		106.2	0.0947576		106.2	9.26563		106.2	9.31263		106.2	3.17358		106.2	2.11444		106.2	3.46545		106.2	3.81734		106.2	2.00068		106.2	9.5987
									106.4	9.4718		106.4	0.177527		106.4	0.0957335		106.4	9.26931		106.4	9.31615		106.4	3.17738		106.4	2.11736		106.4	3.4708		106.4	3.82192		106.4	2.00341		106.4	9.6053
									106.6	9.47652		106.6	0.176992		106.6	0.0947363		106.6	9.27425		106.6	9.32135		106.6	3.18211		106.6	2.12041		106.6	3.47506		106.6	3.82657		106.6	2.00611		106.6	9.60801
									106.8	9.48028		106.8	0.178364		106.8	0.0936293		106.8	9.27776		106.8	9.32519		106.8	3.18547		106.8	2.12347		106.8	3.47921		106.8	3.83225		106.8	2.01049		106.8	9.613
									107	9.48474		107	0.177423		107	0.0958716		107	9.28053		107	9.33008		107	3.18926		107	2.12748		107	3.48365		107	3.83686		107	2.01359		107	9.61712
									107.2	9.48875		107.2	0.177302		107.2	0.0955421		107.2	9.28491		107.2	9.33651		107.2	3.19402		107.2	2.13023		107.2	3.48687		107.2	3.84309		107.2	2.01975		107.2	9.62072
									107.4	9.49299		107.4	0.179035		107.4	0.0951095		107.4	9.28937		107.4	9.34064		107.4	3.19785		107.4	2.13402		107.4	3.49197		107.4	3.84662		107.4	2.02021		107.4	9.62332
									107.6	9.49835		107.6	0.17977		107.6	0.097095		107.6	9.29291		107.6	9.34485		107.6	3.20344		107.6	2.13688		107.6	3.49689		107.6	3.85113		107.6	2.02604		107.6	9.62824
									107.8	9.50447		107.8	0.180048		107.8	0.0975338		107.8	9.29812		107.8	9.34945		107.8	3.20659		107.8	2.1403		107.8	3.50215		107.8	3.85667		107.8	2.02846		107.8	9.63176
									108	9.50741		108	0.180784		108	0.0949442		108	9.30102		108	9.35204		108	3.20996		108	2.14472		108	3.50676		108	3.86238		108	2.02915		108	9.63487
									108.2	9.51288		108.2	0.180315		108.2	0.0948137		108.2	9.30387		108.2	9.35653		108.2	3.21444		108.2	2.14802		108.2	3.51272		108.2	3.86462		108.2	2.03145		108.2	9.63701
									108.4	9.51594		108.4	0.17841		108.4	0.0948931		108.4	9.31082		108.4	9.36097		108.4	3.21908		108.4	2.14893		108.4	3.51636		108.4	3.87051		108.4	2.03676		108.4	9.64046
									108.6	9.51826		108.6	0.178826		108.6	0.0943082		108.6	9.31376		108.6	9.36458		108.6	3.22219		108.6	2.15275		108.6	3.5214		108.6	3.87486		108.6	2.0371		108.6	9.64474
									108.8	9.52078		108.8	0.177353		108.8	0.0946178		108.8	9.31666		108.8	9.36896		108.8	3.22619		108.8	2.15544		108.8	3.52761		108.8	3.87789		108.8	2.03994		108.8	9.64936
									109	9.52558		109	0.179294		109	0.0954746		109	9.32366		109	9.37468		109	3.23121		109	2.15672		109	3.53201		109	3.88173		109	2.04503		109	9.65335
									109.2	9.52844		109.2	0.17836		109.2	0.0963891		109.2	9.32814		109.2	9.37817		109.2	3.23438		109.2	2.15977		109.2	3.53513		109.2	3.88815		109.2	2.04749		109.2	9.65862
									109.4	9.53431		109.4	0.178201		109.4	0.0977832		109.4	9.3291		109.4	9.3826		109.4	3.23894		109.4	2.16331		109.4	3.54162		109.4	3.89196		109.4	2.04884		109.4	9.66226
									109.6	9.53947		109.6	0.177683		109.6	0.0969827		109.6	9.33436		109.6	9.38783		109.6	3.24395		109.6	2.16552		109.6	3.54596		109.6	3.89602		109.6	2.05284		109.6	9.66748
									109.8	9.54518		109.8	0.180405		109.8	0.0980299		109.8	9.3387		109.8	9.39213		109.8	3.24829		109.8	2.16813		109.8	3.54827		109.8	3.90223		109.8	2.0557		109.8	9.67114
									110	9.54949		110	0.179196		110	0.0988415		110	9.34067		110	9.39645		110	3.25245		110	2.172		110	3.55247		110	3.90595		110	2.05647		110	9.67573
									110.2	9.55462		110.2	0.181201		110.2	0.0973069		110.2	9.34407		110.2	9.40017		110.2	3.25675		110.2	2.17486		110.2	3.5575		110.2	3.90977		110.2	2.05964		110.2	9.68027
									110.4	9.55818		110.4	0.183463		110.4	0.0959671		110.4	9.34944		110.4	9.40417		110.4	3.26072		110.4	2.17817		110.4	3.55949		110.4	3.91453		110.4	2.06303		110.4	9.68424
									110.6	9.56225		110.6	0.185109		110.6	0.0971594		110.6	9.3532		110.6	9.40628		110.6	3.26484		110.6	2.18005		110.6	3.5642		110.6	3.91976		110.6	2.06453		110.6	9.68778
									110.8	9.56559		110.8	0.184212		110.8	0.0961281		110.8	9.35653		110.8	9.41024		110.8	3.27018		110.8	2.18312		110.8	3.56806		110.8	3.92356		110.8	2.06674		110.8	9.69134
									111	9.56923		111	0.185104		111	0.0952572		111	9.36261		111	9.41355		111	3.27362		111	2.18487		111	3.57392		111	3.92904		111	2.07032		111	9.69596
									111.2	9.57287		111.2	0.185307		111.2	0.0967104		111.2	9.36646		111.2	9.4192		111.2	3.27791		111.2	2.18712		111.2	3.57842		111.2	3.93368		111.2	2.07197		111.2	9.70093
									111.4	9.57661		111.4	0.18404		111.4	0.0979149		111.4	9.36972		111.4	9.42246		111.4	3.28122		111.4	2.19027		111.4	3.58329		111.4	3.93864		111.4	2.07421		111.4	9.70411
									111.6	9.58096		111.6	0.183712		111.6	0.0967022		111.6	9.37281		111.6	9.42763		111.6	3.28563		111.6	2.19444		111.6	3.58693		111.6	3.9423		111.6	2.07646		111.6	9.70885
									111.8	9.58535		111.8	0.183112		111.8	0.0972497		111.8	9.37764		111.8	9.43274		111.8	3.29083		111.8	2.19851		111.8	3.59227		111.8	3.94679		111.8	2.07966		111.8	9.71382
									112	9.59049		112	0.183967		112	0.0973264		112	9.37899		112	9.43689		112	3.29581		112	2.20167		112	3.59421		112	3.95179		112	2.08387		112	9.7169
									112.2	9.59418		112.2	0.183944		112.2	0.0963574		112.2	9.38277		112.2	9.43934		112.2	3.30017		112.2	2.20545		112.2	3.59866		112.2	3.9563		112.2	2.08683		112.2	9.72071
									112.4	9.59885		112.4	0.18336		112.4	0.0953985		112.4	9.3872		112.4	9.44479		112.4	3.30514		112.4	2.2101		112.4	3.60318		112.4	3.96096		112.4	2.09114		112.4	9.72542
									112.6	9.60183		112.6	0.182793		112.6	0.095669		112.6	9.39195		112.6	9.44789		112.6	3.30713		112.6	2.2127		112.6	3.60783		112.6	3.96635		112.6	2.09381		112.6	9.72845
									112.8	9.60425		112.8	0.183222		112.8	0.0959899		112.8	9.39433		112.8	9.45057		112.8	3.31053		112.8	2.21421		112.8	3.61239		112.8	3.97079		112.8	2.09751		112.8	9.73063
									113	9.60672		113	0.181418		113	0.096325		113	9.3994		113	9.45508		113	3.31486		113	2.2175		113	3.61716		113	3.97534		113	2.09958		113	9.73561
									113.2	9.61044		113.2	0.181641		113.2	0.0975337		113.2	9.40344		113.2	9.45973		113.2	3.31808		113.2	2.22073		113.2	3.62054		113.2	3.9793		113.2	2.10058		113.2	9.73899
									113.4	9.61291		113.4	0.183307		113.4	0.0979382		113.4	9.40599		113.4	9.46231		113.4	3.32209		113.4	2.22163		113.4	3.62548		113.4	3.983		113.4	2.10266		113.4	9.74225
									113.6	9.61726		113.6	0.183176		113.6	0.0978051		113.6	9.41113		113.6	9.46658		113.6	3.32728		113.6	2.22541		113.6	3.63037		113.6	3.98787		113.6	2.10627		113.6	9.74613
									113.8	9.62246		113.8	0.182721		113.8	0.0981357		113.8	9.41518		113.8	9.47022		113.8	3.33149		113.8	2.22867		113.8	3.6351		113.8	3.99168		113.8	2.10877		113.8	9.75241
									114	9.62467		114	0.183268		114	0.0981771		114	9.41871		114	9.47401		114	3.33534		114	2.23178		114	3.64027		114	3.9948		114	2.11041		114	9.75461
									114.2	9.6294		114.2	0.183758		114.2	0.0978348		114.2	9.42364		114.2	9.47713		114.2	3.34068		114.2	2.23478		114.2	3.64434		114.2	3.99986		114.2	2.11438		114.2	9.7583
									114.4	9.63426		114.4	0.183082		114.4	0.0982015		114.4	9.42662		114.4	9.48206		114.4	3.34424		114.4	2.23791		114.4	3.64996		114.4	4.00424		114.4	2.11764		114.4	9.76248
									114.6	9.63878		114.6	0.183859		114.6	0.0991393		114.6	9.42783		114.6	9.48747		114.6	3.34874		114.6	2.23938		114.6	3.65125		114.6	4.00767		114.6	2.11954		114.6	9.76592
									114.8	9.64235		114.8	0.184783		114.8	0.0992652		114.8	9.43336		114.8	9.49132		114.8	3.35235		114.8	2.24188		114.8	3.65483		114.8	4.01221		114.8	2.12078		114.8	9.7681
									115	9.64822		115	0.185703		115	0.0985197		115	9.43722		115	9.49374		115	3.35703		115	2.24521		115	3.65792		115	4.01596		115	2.12421		115	9.7735
									115.2	9.64972		115.2	0.18711		115.2	0.098234		115.2	9.43958		115.2	9.49672		115.2	3.36081		115.2	2.24696		115.2	3.66179		115.2	4.01945		115.2	2.12847		115.2	9.77732
									115.4	9.65429		115.4	0.187026		115.4	0.0979639		115.4	9.44436		115.4	9.50026		115.4	3.36484		115.4	2.24921		115.4	3.66397		115.4	4.02287		115.4	2.12995		115.4	9.78179
									115.6	9.65876		115.6	0.188379		115.6	0.098312		115.6	9.44965		115.6	9.5029		115.6	3.3683		115.6	2.25323		115.6	3.67063		115.6	4.02704		115.6	2.13249		115.6	9.78707
									115.8	9.66208		115.8	0.189809		115.8	0.0974587		115.8	9.45246		115.8	9.50694		115.8	3.37336		115.8	2.25654		115.8	3.67357		115.8	4.03207		115.8	2.13841		115.8	9.79078
									116	9.66679		116	0.189961		116	0.0991974		116	9.45609		116	9.51179		116	3.37667		116	2.25794		116	3.67893		116	4.03718		116	2.14111		116	9.79339
									116.2	9.67182		116.2	0.188674		116.2	0.100079		116.2	9.4585		116.2	9.51718		116.2	3.38076		116.2	2.26129		116.2	3.68403		116.2	4.04255		116.2	2.14283		116.2	9.79611
									116.4	9.67454		116.4	0.190928		116.4	0.100153		116.4	9.46321		116.4	9.52076		116.4	3.38618		116.4	2.26461		116.4	3.68722		116.4	4.04787		116.4	2.14546		116.4	9.7993
									116.6	9.67747		116.6	0.190669		116.6	0.0990023		116.6	9.4668		116.6	9.52493		116.6	3.39111		116.6	2.26667		116.6	3.69016		116.6	4.05243		116.6	2.1505		116.6	9.80197
									116.8	9.68086		116.8	0.189625		116.8	0.0999191		116.8	9.46985		116.8	9.52938		116.8	3.3936		116.8	2.26976		116.8	3.69496		116.8	4.05547		116.8	2.15057		116.8	9.80628
									117	9.68341		117	0.190395		117	0.0984823		117	9.47406		117	9.53294		117	3.3976		117	2.27283		117	3.698		117	4.05996		117	2.15282		117	9.81005
									117.2	9.68693		117.2	0.191732		117.2	0.0977238		117.2	9.47976		117.2	9.53692		117.2	3.40122		117.2	2.27584		117.2	3.70191		117.2	4.06392		117.2	2.15361		117.2	9.81532
									117.4	9.69139		117.4	0.190685		117.4	0.0977156		117.4	9.48267		117.4	9.54051		117.4	3.40246		117.4	2.28018		117.4	3.70704		117.4	4.06861		117.4	2.15602		117.4	9.8193
									117.6	9.69443		117.6	0.189679		117.6	0.0982751		117.6	9.48633		117.6	9.54528		117.6	3.40622		117.6	2.28348		117.6	3.71212		117.6	4.07292		117.6	2.15684		117.6	9.82232
									117.8	9.69912		117.8	0.191526		117.8	0.0983352		117.8	9.49044		117.8	9.54883		117.8	3.41071		117.8	2.28579		117.8	3.71756		117.8	4.07786		117.8	2.16056		117.8	9.82631
									118	9.70328		118	0.189847		118	0.0982459		118	9.49421		118	9.55222		118	3.41414		118	2.28825		118	3.72229		118	4.08222		118	2.1616		118	9.8302
									118.2	9.70843		118.2	0.189823		118.2	0.099198		118.2	9.49645		118.2	9.55443		118.2	3.41864		118.2	2.2915		118.2	3.72612		118.2	4.08557		118.2	2.1649		118.2	9.83319
									118.4	9.71235		118.4	0.190095		118.4	0.099571		118.4	9.50027		118.4	9.55862		118.4	3.42383		118.4	2.29368		118.4	3.72892		118.4	4.08876		118.4	2.16913		118.4	9.83645
									118.6	9.71592		118.6	0.191459		118.6	0.0995985		118.6	9.50391		118.6	9.56095		118.6	3.42658		118.6	2.29607		118.6	3.73245		118.6	4.09257		118.6	2.17112		118.6	9.8393
									118.8	9.71992		118.8	0.19068		118.8	0.098517		118.8	9.50664		118.8	9.56255		118.8	3.43		118.8	2.29942		118.8	3.73572		118.8	4.09711		118.8	2.17405		118.8	9.84352
									119	9.72301		119	0.19315		119	0.0992693		119	9.50986		119	9.56665		119	3.43458		119	2.30365		119	3.73998		119	4.10099		119	2.1785		119	9.84611
									119.2	9.72616		119.2	0.19293		119.2	0.0981903		119.2	9.51392		119.2	9.56999		119.2	3.43813		119.2	2.30478		119.2	3.74388		119.2	4.10642		119.2	2.18193		119.2	9.84782
									119.4	9.72984		119.4	0.193453		119.4	0.0976388		119.4	9.51524		119.4	9.57365		119.4	3.44304		119.4	2.30693		119.4	3.7501		119.4	4.11148		119.4	2.18334		119.4	9.85401
									119.6	9.73278		119.6	0.193286		119.6	0.0971415		119.6	9.51925		119.6	9.57735		119.6	3.44677		119.6	2.30988		119.6	3.75422		119.6	4.11577		119.6	2.1884		119.6	9.85824
									119.8	9.73635		119.8	0.192993		119.8	0.0981817		119.8	9.52212		119.8	9.58231		119.8	3.4513		119.8	2.31285		119.8	3.75786		119.8	4.11926		119.8	2.19008		119.8	9.85971
									120	9.74015		120	0.192883		120	0.0986448		120	9.52433		120	9.58633		120	3.45541		120	2.31467		120	3.76302		120	4.12393		120	2.19414		120	9.86586
									120.2	9.74418		120.2	0.192793		120.2	0.0988493		120.2	9.52977		120.2	9.58992		120.2	3.45806		120.2	2.31942		120.2	3.76725		120.2	4.12736		120.2	2.19653		120.2	9.87179
									120.4	9.74696		120.4	0.191509		120.4	0.0993571		120.4	9.5356		120.4	9.59381		120.4	3.46166		120.4	2.32194		120.4	3.77116		120.4	4.13083		120.4	2.19958		120.4	9.87358
									120.6	9.75127		120.6	0.191479		120.6	0.0992104		120.6	9.53871		120.6	9.59702		120.6	3.46489		120.6	2.32471		120.6	3.77482		120.6	4.13504		120.6	2.20003		120.6	9.87796
									120.8	9.75453		120.8	0.192012		120.8	0.0986578		120.8	9.54371		120.8	9.59993		120.8	3.46764		120.8	2.32818		120.8	3.77898		120.8	4.13981		120.8	2.20436		120.8	9.88106
									121	9.75754		121	0.191554		121	0.097992		121	9.54785		121	9.60279		121	3.47137		121	2.33082		121	3.78067		121	4.14301		121	2.20496		121	9.88336
									121.2	9.75953		121.2	0.191556		121.2	0.0999443		121.2	9.55014		121.2	9.6077		121.2	3.47539		121.2	2.3335		121.2	3.78585		121.2	4.14759		121.2	2.20778		121.2	9.88641
									121.4	9.76368		121.4	0.192991		121.4	0.0999417		121.4	9.55209		121.4	9.61022		121.4	3.47935		121.4	2.33716		121.4	3.7888		121.4	4.15215		121.4	2.21049		121.4	9.88962
									121.6	9.76613		121.6	0.192822		121.6	0.101102		121.6	9.55485		121.6	9.61432		121.6	3.48533		121.6	2.34049		121.6	3.79321		121.6	4.15535		121.6	2.21423		121.6	9.89368
									121.8	9.77039		121.8	0.194002		121.8	0.101479		121.8	9.55624		121.8	9.61784		121.8	3.48948		121.8	2.34182		121.8	3.79753		121.8	4.15741		121.8	2.21476		121.8	9.89689
									122	9.77455		122	0.193509		122	0.101641		122	9.5593		122	9.62168		122	3.49233		122	2.34571		122	3.80287		122	4.16258		122	2.21726		122	9.90047
									122.2	9.77987		122.2	0.193523		122.2	0.0998959		122.2	9.56213		122.2	9.62471		122.2	3.49666		122.2	2.34791		122.2	3.80655		122.2	4.16688		122.2	2.22001		122.2	9.9033
									122.4	9.78243		122.4	0.192603		122.4	0.0996934		122.4	9.56466		122.4	9.62804		122.4	3.49966		122.4	2.3501		122.4	3.81113		122.4	4.17077		122.4	2.22363		122.4	9.9071
									122.6	9.78781		122.6	0.193241		122.6	0.100946		122.6	9.56735		122.6	9.63168		122.6	3.50235		122.6	2.35269		122.6	3.81589		122.6	4.17557		122.6	2.2267		122.6	9.90782
									122.8	9.78912		122.8	0.192521		122.8	0.100993		122.8	9.57235		122.8	9.63498		122.8	3.50771		122.8	2.3554		122.8	3.82066		122.8	4.18263		122.8	2.23016		122.8	9.9131
									123	9.79243		123	0.193201		123	0.100718		123	9.5741		123	9.638		123	3.51226		123	2.35697		123	3.82311		123	4.1854		123	2.23276		123	9.91505
									123.2	9.79449		123.2	0.193624		123.2	0.102417		123.2	9.5782		123.2	9.64107		123.2	3.51643		123.2	2.35805		123.2	3.82737		123.2	4.18891		123.2	2.23478		123.2	9.91715
									123.4	9.79714		123.4	0.195481		123.4	0.102774		123.4	9.58291		123.4	9.64417		123.4	3.52034		123.4	2.36235		123.4	3.83066		123.4	4.19286		123.4	2.2378		123.4	9.92143
									123.6	9.79909		123.6	0.194468		123.6	0.10075		123.6	9.58562		123.6	9.64806		123.6	3.52394		123.6	2.36513		123.6	3.83354		123.6	4.19619		123.6	2.23819		123.6	9.92473
									123.8	9.80247		123.8	0.19463		123.8	0.100826		123.8	9.5902		123.8	9.65232		123.8	3.52763		123.8	2.36861		123.8	3.83507		123.8	4.19826		123.8	2.24249		123.8	9.92686
									124	9.80523		124	0.196364		124	0.101696		124	9.5962		124	9.65519		124	3.5303		124	2.37114		124	3.84071		124	4.20253		124	2.24589		124	9.93118
									124.2	9.80806		124.2	0.195992		124.2	0.101141		124.2	9.59824		124.2	9.65895		124.2	3.53312		124.2	2.37595		124.2	3.84363		124.2	4.20698		124.2	2.24908		124.2	9.93426
									124.4	9.81226		124.4	0.195114		124.4	0.101013		124.4	9.60069		124.4	9.66401		124.4	3.53719		124.4	2.37729		124.4	3.84665		124.4	4.2103		124.4	2.25		124.4	9.93675
									124.6	9.81611		124.6	0.196749		124.6	0.102219		124.6	9.60539		124.6	9.66676		124.6	3.54104		124.6	2.37994		124.6	3.85139		124.6	4.21578		124.6	2.25486		124.6	9.94239
									124.8	9.82019		124.8	0.196561		124.8	0.101142		124.8	9.60637		124.8	9.6695		124.8	3.54339		124.8	2.38146		124.8	3.85826		124.8	4.22081		124.8	2.25497		124.8	9.94529
									125	9.82392		125	0.19478		125	0.101306		125	9.60811		125	9.67382		125	3.54743		125	2.38431		125	3.86067		125	4.22557		125	2.25877		125	9.94887
									125.2	9.82839		125.2	0.195483		125.2	0.101114		125.2	9.61138		125.2	9.67755		125.2	3.5513		125.2	2.38662		125.2	3.86396		125.2	4.22883		125.2	2.26202		125.2	9.95419
									125.4	9.83232		125.4	0.196372		125.4	0.101637		125.4	9.61489		125.4	9.67982		125.4	3.55548		125.4	2.39018		125.4	3.86975		125.4	4.23317		125.4	2.26559		125.4	9.95755
									125.6	9.83458		125.6	0.196742		125.6	0.101431		125.6	9.61736		125.6	9.68262		125.6	3.56025		125.6	2.39344		125.6	3.87333		125.6	4.23591		125.6	2.26682		125.6	9.95987
									125.8	9.8381		125.8	0.197403		125.8	0.102041		125.8	9.62228		125.8	9.68693		125.8	3.56416		125.8	2.3963		125.8	3.87628		125.8	4.24025		125.8	2.26981		125.8	9.96506
									126	9.84121		126	0.199354		126	0.10182		126	9.62541		126	9.6906		126	3.56746		126	2.39901		126	3.88062		126	4.24314		126	2.26895		126	9.96734
									126.2	9.84306		126.2	0.200165		126.2	0.101808		126.2	9.62996		126.2	9.69421		126.2	3.57196		126.2	2.40093		126.2	3.88474		126.2	4.24789		126.2	2.27274		126.2	9.97124
									126.4	9.84721		126.4	0.200845		126.4	0.102218		126.4	9.63367		126.4	9.69821		126.4	3.57488		126.4	2.40246		126.4	3.88754		126.4	4.25228		126.4	2.27358		126.4	9.97408
									126.6	9.85097		126.6	0.201278		126.6	0.101339		126.6	9.63665		126.6	9.70076		126.6	3.57722		126.6	2.40488		126.6	3.89109		126.6	4.2562		126.6	2.27855		126.6	9.9785
									126.8	9.85494		126.8	0.200619		126.8	0.101325		126.8	9.64		126.8	9.7028		126.8	3.58079		126.8	2.40812		126.8	3.89446		126.8	4.2591		126.8	2.28184		126.8	9.98103
									127	9.8573		127	0.200521		127	0.1021		127	9.64443		127	9.706		127	3.58546		127	2.41072		127	3.89751		127	4.26445		127	2.28605		127	9.98494
									127.2	9.86252		127.2	0.199809		127.2	0.101833		127.2	9.64624		127.2	9.70847		127.2	3.5886		127.2	2.41427		127.2	3.90135		127.2	4.26685		127.2	2.28683		127.2	9.98582
									127.4	9.86411		127.4	0.198359		127.4	0.100683		127.4	9.65037		127.4	9.71052		127.4	3.59205		127.4	2.41686		127.4	3.90528		127.4	4.27127		127.4	2.29008		127.4	9.98907
									127.6	9.86772		127.6	0.198308		127.6	0.101289		127.6	9.65392		127.6	9.71497		127.6	3.59576		127.6	2.41862		127.6	3.90958		127.6	4.27513		127.6	2.29279		127.6	9.99177
									127.8	9.87107		127.8	0.199046		127.8	0.101655		127.8	9.6573		127.8	9.71797		127.8	3.59926		127.8	2.42144		127.8	3.91335		127.8	4.27796		127.8	2.29558		127.8	9.99354
									128	9.87452		128	0.198724		128	0.101291		128	9.65847		128	9.72114		128	3.60268		128	2.42432		128	3.91728		128	4.28141		128	2.29764		128	9.99683
									128.2	9.87712		128.2	0.199864		128.2	0.100626		128.2	9.6615		128.2	9.72506		128.2	3.60657		128.2	2.42689		128.2	3.92217		128.2	4.28698		128.2	2.30073		128.2	10.0009
									128.4	9.88095		128.4	0.201828		128.4	0.10051		128.4	9.66475		128.4	9.72925		128.4	3.61046		128.4	2.42982		128.4	3.92611		128.4	4.29062		128.4	2.30374		128.4	10.0042
									128.6	9.88475		128.6	0.201752		128.6	0.100954		128.6	9.6682		128.6	9.73218		128.6	3.61453		128.6	2.43262		128.6	3.92864		128.6	4.29436		128.6	2.30422		128.6	10.0059
									128.8	9.88793		128.8	0.201988		128.8	0.10054		128.8	9.66941		128.8	9.73583		128.8	3.61847		128.8	2.4345		128.8	3.93332		128.8	4.29924		128.8	2.30586		128.8	10.0101
									129	9.89242		129	0.201757		129	0.100326		129	9.67383		129	9.73793		129	3.62105		129	2.43694		129	3.93638		129	4.30206		129	2.31007		129	10.0118
									129.2	9.89489		129.2	0.201694		129.2	0.100678		129.2	9.67822		129.2	9.74188		129.2	3.62585		129.2	2.43909		129.2	3.93966		129.2	4.30409		129.2	2.31162		129.2	10.0151
									129.4	9.89787		129.4	0.20101		129.4	0.101794		129.4	9.6816		129.4	9.74485		129.4	3.62982		129.4	2.44116		129.4	3.94343		129.4	4.30764		129.4	2.31656		129.4	10.0187
									129.6	9.89984		129.6	0.203132		129.6	0.102873		129.6	9.68339		129.6	9.74751		129.6	3.6339		129.6	2.44455		129.6	3.94746		129.6	4.31186		129.6	2.31795		129.6	10.0218
									129.8	9.90277		129.8	0.203567		129.8	0.103506		129.8	9.68644		129.8	9.75149		129.8	3.63655		129.8	2.44708		129.8	3.94922		129.8	4.31555		129.8	2.32101		129.8	10.0238
									130	9.90373		130	0.204275		130	0.103142		130	9.6896		130	9.75552		130	3.6411		130	2.45141		130	3.95571		130	4.31954		130	2.32125		130	10.0286
									130.2	9.90677		130.2	0.205297		130.2	0.103879		130.2	9.69133		130.2	9.75913		130.2	3.64396		130.2	2.45415		130.2	3.95782		130.2	4.3241		130.2	2.32496		130.2	10.0309
									130.4	9.91082		130.4	0.205318		130.4	0.103655		130.4	9.69287		130.4	9.7624		130.4	3.64617		130.4	2.45671		130.4	3.96052		130.4	4.32674		130.4	2.32373		130.4	10.033
									130.6	9.91536		130.6	0.204054		130.6	0.101891		130.6	9.69807		130.6	9.76571		130.6	3.64934		130.6	2.45917		130.6	3.96455		130.6	4.33027		130.6	2.3267		130.6	10.0364
									130.8	9.91833		130.8	0.204751		130.8	0.102769		130.8	9.70128		130.8	9.76778		130.8	3.65396		130.8	2.46278		130.8	3.97019		130.8	4.33442		130.8	2.32757		130.8	10.04
									131	9.92114		131	0.20393		131	0.103262		131	9.70417		131	9.77166		131	3.6564		131	2.46383		131	3.9715		131	4.33803		131	2.33266		131	10.0434
									131.2	9.92436		131.2	0.204339		131.2	0.103315		131.2	9.70877		131.2	9.77466		131.2	3.65936		131.2	2.46686		131.2	3.97539		131.2	4.34208		131.2	2.33328		131.2	10.0467
									131.4	9.92921		131.4	0.205128		131.4	0.102094		131.4	9.71071		131.4	9.77872		131.4	3.66368		131.4	2.46911		131.4	3.97996		131.4	4.34506		131.4	2.33658		131.4	10.0507
									131.6	9.93089		131.6	0.20442		131.6	0.103348		131.6	9.71346		131.6	9.78246		131.6	3.66624		131.6	2.47153		131.6	3.98337		131.6	4.34886		131.6	2.34047		131.6	10.0535
									131.8	9.9338		131.8	0.205567		131.8	0.102296		131.8	9.71748		131.8	9.78723		131.8	3.66924		131.8	2.47353		131.8	3.98699		131.8	4.35205		131.8	2.34447		131.8	10.0557
									132	9.93786		132	0.206649		132	0.101677		132	9.71996		132	9.78958		132	3.67271		132	2.47542		132	3.99077		132	4.35587		132	2.34467		132	10.058
									132.2	9.94211		132.2	0.205936		132.2	0.101971		132.2	9.72171		132.2	9.79138		132.2	3.67678		132.2	2.47693		132.2	3.99602		132.2	4.35937		132.2	2.3482		132.2	10.0618
									132.4	9.94138		132.4	0.206167		132.4	0.103571		132.4	9.72661		132.4	9.79281		132.4	3.68023		132.4	2.48049		132.4	3.99898		132.4	4.36512		132.4	2.35092		132.4	10.0666
									132.6	9.94513		132.6	0.20646		132.6	0.10292		132.6	9.72927		132.6	9.79641		132.6	3.68369		132.6	2.48346		132.6	4.00247		132.6	4.36911		132.6	2.35315		132.6	10.0703
									132.8	9.94776		132.8	0.205402		132.8	0.102885		132.8	9.73173		132.8	9.79817		132.8	3.687		132.8	2.48706		132.8	4.00551		132.8	4.37368		132.8	2.35395		132.8	10.0746
									133	9.95093		133	0.205195		133	0.104225		133	9.73549		133	9.79956		133	3.69171		133	2.48923		133	4.01115		133	4.37733		133	2.35801		133	10.0777
									133.2	9.95351		133.2	0.205361		133.2	0.103468		133.2	9.73852		133.2	9.80271		133.2	3.69462		133.2	2.4937		133.2	4.01241		133.2	4.38126		133.2	2.35854		133.2	10.0789
									133.4	9.95738		133.4	0.205236		133.4	0.103762		133.4	9.74157		133.4	9.80701		133.4	3.69649		133.4	2.49643		133.4	4.01639		133.4	4.38376		133.4	2.36071		133.4	10.0793
									133.6	9.96043		133.6	0.206616		133.6	0.103824		133.6	9.74479		133.6	9.80976		133.6	3.70028		133.6	2.49823		133.6	4.01907		133.6	4.38636		133.6	2.36238		133.6	10.0822
									133.8	9.96401		133.8	0.20683		133.8	0.103703		133.8	9.7452		133.8	9.81356		133.8	3.70521		133.8	2.49898		133.8	4.02269		133.8	4.38905		133.8	2.36643		133.8	10.0854
									134	9.96765		134	0.207478		134	0.102495		134	9.74788		134	9.8183		134	3.70795		134	2.50232		134	4.02577		134	4.39269		134	2.36842		134	10.0881
									134.2	9.96945		134.2	0.208983		134.2	0.102188		134.2	9.75089		134.2	9.82202		134.2	3.71084		134.2	2.50353		134.2	4.03043		134.2	4.39594		134.2	2.37328		134.2	10.0935
									134.4	9.97265		134.4	0.208043		134.4	0.101446		134.4	9.752		134.4	9.82474		134.4	3.7158		134.4	2.50753		134.4	4.03429		134.4	4.39939		134.4	2.37409		134.4	10.0959
									134.6	9.97577		134.6	0.207139		134.6	0.101267		134.6	9.75443		134.6	9.82912		134.6	3.71953		134.6	2.50916		134.6	4.0388		134.6	4.40317		134.6	2.37807		134.6	10.0975
									134.8	9.9782		134.8	0.208498		134.8	0.101277		134.8	9.75955		134.8	9.83168		134.8	3.72116		134.8	2.5129		134.8	4.04123		134.8	4.40736		134.8	2.38099		134.8	10.0999
									135	9.98116		135	0.207442		135	0.10228		135	9.76236		135	9.83533		135	3.72374		135	2.51635		135	4.04445		135	4.41179		135	2.38187		135	10.1028
									135.2	9.98433		135.2	0.206696		135.2	0.102665		135.2	9.76459		135.2	9.83766		135.2	3.72728		135.2	2.51924		135.2	4.04738		135.2	4.41533		135.2	2.3833		135.2	10.105
									135.4	9.98705		135.4	0.207354		135.4	0.103414		135.4	9.76818		135.4	9.83874		135.4	3.72913		135.4	2.52051		135.4	4.05088		135.4	4.4194		135.4	2.38738		135.4	10.1088
									135.6	9.99059		135.6	0.207421		135.6	0.102898		135.6	9.77007		135.6	9.84045		135.6	3.73189		135.6	2.52469		135.6	4.05512		135.6	4.42376		135.6	2.38846		135.6	10.1119
									135.8	9.99427		135.8	0.205508		135.8	0.102789		135.8	9.77314		135.8	9.84386		135.8	3.73617		135.8	2.52735		135.8	4.06011		135.8	4.4271		135.8	2.38962		135.8	10.1141
									136	9.99636		136	0.207671		136	0.103014		136	9.77554		136	9.84677		136	3.73912		136	2.52938		136	4.06294		136	4.42918		136	2.39495		136	10.1187
									136.2	10.0008		136.2	0.207608		136.2	0.103554		136.2	9.77986		136.2	9.84928		136.2	3.74313		136.2	2.53127		136.2	4.06565		136.2	4.43316		136.2	2.39802		136.2	10.1202
									136.4	10.0043		136.4	0.209224		136.4	0.103643		136.4	9.78378		136.4	9.85477		136.4	3.74725		136.4	2.53434		136.4	4.06968		136.4	4.43585		136.4	2.40101		136.4	10.1244
									136.6	10.0063		136.6	0.211453		136.6	0.104824		136.6	9.78626		136.6	9.85863		136.6	3.75107		136.6	2.53414		136.6	4.07116		136.6	4.43866		136.6	2.40388		136.6	10.1281
									136.8	10.0085		136.8	0.211742		136.8	0.104722		136.8	9.78866		136.8	9.86157		136.8	3.75354		136.8	2.53572		136.8	4.07436		136.8	4.44138		136.8	2.40774		136.8	10.1311
									137	10.0119		137	0.21089		137	0.103513		137	9.79382		137	9.86401		137	3.75833		137	2.53943		137	4.07692		137	4.44563		137	2.40663		137	10.1342
									137.2	10.014		137.2	0.211598		137.2	0.102849		137.2	9.79511		137.2	9.86732		137.2	3.7616		137.2	2.54176		137.2	4.08235		137.2	4.44932		137.2	2.40911		137.2	10.1379
									137.4	10.0163		137.4	0.211049		137.4	0.103133		137.4	9.79687		137.4	9.86894		137.4	3.76638		137.4	2.54393		137.4	4.08544		137.4	4.45339		137.4	2.40946		137.4	10.139
									137.6	10.0202		137.6	0.208766		137.6	0.103536		137.6	9.80092		137.6	9.87041		137.6	3.76951		137.6	2.54768		137.6	4.08967		137.6	4.45817		137.6	2.41012		137.6	10.1426
									137.8	10.0231		137.8	0.209546		137.8	0.103854		137.8	9.80524		137.8	9.87271		137.8	3.77324		137.8	2.55074		137.8	4.09343		137.8	4.46158		137.8	2.41201		137.8	10.1458
									138	10.0252		138	0.208654		138	0.105037		138	9.80466		138	9.87621		138	3.77608		138	2.55135		138	4.09779		138	4.46493		138	2.41475		138	10.1473
									138.2	10.028		138.2	0.207372		138.2	0.104504		138.2	9.80823		138.2	9.87941		138.2	3.77935		138.2	2.55317		138.2	4.10016		138.2	4.46826		138.2	2.41619		138.2	10.1495
									138.4	10.0309		138.4	0.2076		138.4	0.105119		138.4	9.81068		138.4	9.88297		138.4	3.78164		138.4	2.55615		138.4	4.10318		138.4	4.47302		138.4	2.4195		138.4	10.1525
									138.6	10.0334		138.6	0.208456		138.6	0.104586		138.6	9.81151		138.6	9.8869		138.6	3.78468		138.6	2.55969		138.6	4.10521		138.6	4.47611		138.6	2.42244		138.6	10.1552
									138.8	10.037		138.8	0.209347		138.8	0.104831		138.8	9.81199		138.8	9.89033		138.8	3.78757		138.8	2.56261		138.8	4.10772		138.8	4.48058		138.8	2.42325		138.8	10.1572
									139	10.0407		139	0.211389		139	0.104984		139	9.81524		139	9.8919		139	3.7914		139	2.5661		139	4.11276		139	4.48445		139	2.42873		139	10.1591
									139.2	10.0427		139.2	0.212309		139.2	0.106074		139.2	9.81612		139.2	9.89531		139.2	3.79417		139.2	2.57027		139.2	4.11676		139.2	4.4879		139.2	2.43162		139.2	10.1624
									139.4	10.0471		139.4	0.212056		139.4	0.104494		139.4	9.81883		139.4	9.89854		139.4	3.79749		139.4	2.57276		139.4	4.12006		139.4	4.48927		139.4	2.43339		139.4	10.1661
									139.6	10.0484		139.6	0.211903		139.6	0.104548		139.6	9.82311		139.6	9.90104		139.6	3.80088		139.6	2.57547		139.6	4.12457		139.6	4.49236		139.6	2.43781		139.6	10.1685
									139.8	10.0502		139.8	0.211656		139.8	0.10427		139.8	9.82532		139.8	9.90488		139.8	3.8035		139.8	2.57702		139.8	4.1282		139.8	4.4965		139.8	2.44175		139.8	10.1723
									140	10.0524		140	0.210496		140	0.103983		140	9.82741		140	9.90808		140	3.80432		140	2.57976		140	4.12961		140	4.50009		140	2.4418		140	10.176
									140.2	10.0559		140.2	0.209896		140.2	0.104351		140.2	9.83038		140.2	9.91092		140.2	3.80743		140.2	2.58108		140.2	4.1338		140.2	4.50378		140.2	2.44413		140.2	10.1804
									140.4	10.0564		140.4	0.210456		140.4	0.103988		140.4	9.83173		140.4	9.91358		140.4	3.81077		140.4	2.5829		140.4	4.13672		140.4	4.50793		140.4	2.44608		140.4	10.1831
									140.6	10.0594		140.6	0.211378		140.6	0.103709		140.6	9.83182		140.6	9.91666		140.6	3.81366		140.6	2.58461		140.6	4.14107		140.6	4.51204		140.6	2.44579		140.6	10.1855
									140.8	10.0627		140.8	0.210938		140.8	0.104154		140.8	9.83604		140.8	9.91939		140.8	3.81856		140.8	2.58728		140.8	4.14544		140.8	4.5139		140.8	2.44828		140.8	10.1889
									141	10.0654		141	0.210521		141	0.103135		141	9.83919		141	9.92234		141	3.82198		141	2.58922		141	4.1496		141	4.51686		141	2.44995		141	10.1924
									141.2	10.0679		141.2	0.210891		141.2	0.102687		141.2	9.84193		141.2	9.92531		141.2	3.82574		141.2	2.5915		141.2	4.15165		141.2	4.52034		141.2	2.45239		141.2	10.1923
									141.4	10.0709		141.4	0.209433		141.4	0.102106		141.4	9.84577		141.4	9.92817		141.4	3.82926		141.4	2.59411		141.4	4.15558		141.4	4.52477		141.4	2.45609		141.4	10.1946
									141.6	10.0752		141.6	0.209764		141.6	0.101985		141.6	9.84922		141.6	9.93154		141.6	3.83233		141.6	2.59718		141.6	4.15813		141.6	4.5271		141.6	2.45938		141.6	10.1971
									141.8	10.0784		141.8	0.211071		141.8	0.102486		141.8	9.8503		141.8	9.93421		141.8	3.83535		141.8	2.5986		141.8	4.16214		141.8	4.53069		141.8	2.46162		141.8	10.2011
									142	10.0817		142	0.212324		142	0.103576		142	9.85259		142	9.93694		142	3.83903		142	2.6008		142	4.16377		142	4.53436		142	2.46389		142	10.2047
									142.2	10.0855		142.2	0.212141		142.2	0.103423		142.2	9.8561		142.2	9.93907		142.2	3.84165		142.2	2.60366		142.2	4.16803		142.2	4.53661		142.2	2.46716		142.2	10.209
									142.4	10.09		142.4	0.214286		142.4	0.105663		142.4	9.85837		142.4	9.94193		142.4	3.8441		142.4	2.60599		142.4	4.17071		142.4	4.53943		142.4	2.46947		142.4	10.2125
									142.6	10.0919		142.6	0.215044		142.6	0.106216		142.6	9.86179		142.6	9.94517		142.6	3.84884		142.6	2.60729		142.6	4.17337		142.6	4.54326		142.6	2.47046		142.6	10.2165
									142.8	10.0948		142.8	0.213588		142.8	0.105951		142.8	9.86578		142.8	9.94758		142.8	3.85048		142.8	2.61173		142.8	4.17701		142.8	4.54737		142.8	2.47271		142.8	10.2174
									143	10.0982		143	0.213059		143	0.105982		143	9.86707		143	9.95068		143	3.85467		143	2.61519		143	4.18029		143	4.54989		143	2.47354		143	10.2192
									143.2	10.1001		143.2	0.213348		143.2	0.106592		143.2	9.87067		143.2	9.95398		143.2	3.85706		143.2	2.61769		143.2	4.18493		143.2	4.55468		143.2	2.47511		143.2	10.2218
									143.4	10.1023		143.4	0.212294		143.4	0.106389		143.4	9.87394		143.4	9.95709		143.4	3.8599		143.4	2.62018		143.4	4.18774		143.4	4.55766		143.4	2.47788		143.4	10.2248
									143.6	10.1041		143.6	0.211495		143.6	0.105903		143.6	9.87584		143.6	9.95901		143.6	3.86139		143.6	2.62418		143.6	4.19236		143.6	4.56119		143.6	2.48126		143.6	10.2269
									143.8	10.1049		143.8	0.213138		143.8	0.106334		143.8	9.87772		143.8	9.96241		143.8	3.86452		143.8	2.6261		143.8	4.194		143.8	4.56377		143.8	2.48375		143.8	10.2296
									144	10.1056		144	0.214037		144	0.106871		144	9.88172		144	9.9659		144	3.86688		144	2.62722		144	4.19879		144	4.56739		144	2.48672		144	10.2338
									144.2	10.1081		144.2	0.216489		144.2	0.106128		144.2	9.88255		144.2	9.96926		144.2	3.87065		144.2	2.62916		144.2	4.19927		144.2	4.56995		144.2	2.49007		144.2	10.2352
									144.4	10.1094		144.4	0.217805		144.4	0.106379		144.4	9.8853		144.4	9.97233		144.4	3.87359		144.4	2.63205		144.4	4.20328		144.4	4.57398		144.4	2.49105		144.4	10.2362
									144.6	10.1126		144.6	0.216689		144.6	0.106283		144.6	9.88791		144.6	9.97769		144.6	3.87799		144.6	2.63368		144.6	4.20586		144.6	4.57687		144.6	2.492		144.6	10.2399
									144.8	10.1166		144.8	0.216959		144.8	0.105672		144.8	9.88815		144.8	9.97975		144.8	3.88141		144.8	2.63597		144.8	4.20825		144.8	4.58032		144.8	2.49326		144.8	10.2417
									145	10.1195		145	0.216348		145	0.106132		145	9.89222		145	9.98211		145	3.88391		145	2.63959		145	4.21063		145	4.584		145	2.49574		145	10.2423
									145.2	10.123		145.2	0.214394		145.2	0.106201		145.2	9.89587		145.2	9.98441		145.2	3.88511		145.2	2.64166		145.2	4.21404		145.2	4.58673		145.2	2.49742		145.2	10.246
									145.4	10.1267		145.4	0.21555		145.4	0.104636		145.4	9.89737		145.4	9.98736		145.4	3.88805		145.4	2.64315		145.4	4.21829		145.4	4.59021		145.4	2.49764		145.4	10.2483
									145.6	10.1295		145.6	0.215791		145.6	0.104897		145.6	9.90082		145.6	9.98803		145.6	3.89042		145.6	2.64556		145.6	4.22135		145.6	4.59497		145.6	2.50184		145.6	10.251
									145.8	10.1308		145.8	0.214559		145.8	0.104793		145.8	9.90587		145.8	9.99024		145.8	3.89359		145.8	2.64866		145.8	4.22652		145.8	4.59897		145.8	2.50326		145.8	10.2547
									146	10.1333		146	0.216036		146	0.105692		146	9.9075		146	9.99365		146	3.89687		146	2.651		146	4.22845		146	4.60197		146	2.50523		146	10.2583
									146.2	10.1362		146.2	0.216289		146.2	0.105736		146.2	9.90988		146.2	9.99642		146.2	3.90103		146.2	2.6544		146.2	4.2336		146.2	4.60572		146.2	2.50654		146.2	10.2615
									146.4	10.1378		146.4	0.215177		146.4	0.10595		146.4	9.91171		146.4	9.99932		146.4	3.90446		146.4	2.65668		146.4	4.23508		146.4	4.60774		146.4	2.512		146.4	10.2652
									146.6	10.14		146.6	0.21733		146.6	0.105891		146.6	9.91347		146.6	10.0021		146.6	3.9068		146.6	2.65918		146.6	4.23982		146.6	4.60955		146.6	2.51384		146.6	10.2671
									146.8	10.1438		146.8	0.218125		146.8	0.107027		146.8	9.91625		146.8	10.0052		146.8	3.90901		146.8	2.66081		146.8	4.24096		146.8	4.61289		146.8	2.51559		146.8	10.2706
									147	10.1472		147	0.217792		147	0.104528		147	9.91833		147	10.006		147	3.91237		147	2.66223		147	4.24477		147	4.6164		147	2.52072		147	10.2719
									147.2	10.149		147.2	0.219354		147.2	0.105413		147.2	9.92063		147.2	10.0077		147.2	3.91507		147.2	2.66362		147.2	4.24716		147.2	4.61884		147.2	2.52393		147.2	10.2731
									147.4	10.1513		147.4	0.219532		147.4	0.105812		147.4	9.92345		147.4	10.0106		147.4	3.9175		147.4	2.66678		147.4	4.25053		147.4	4.62336		147.4	2.52511		147.4	10.2758
									147.6	10.1545		147.6	0.219629		147.6	0.106878		147.6	9.92824		147.6	10.012		147.6	3.92043		147.6	2.66896		147.6	4.25267		147.6	4.62675		147.6	2.52638		147.6	10.2794
									147.8	10.1562		147.8	0.220834		147.8	0.106784		147.8	9.93069		147.8	10.0146		147.8	3.92218		147.8	2.67166		147.8	4.25737		147.8	4.63012		147.8	2.52964		147.8	10.282
									148	10.1591		148	0.220457		148	0.107652		148	9.93313		148	10.0182		148	3.92576		148	2.67376		148	4.26072		148	4.6334		148	2.53182		148	10.2848
									148.2	10.1627		148.2	0.219751		148.2	0.107746		148.2	9.93626		148.2	10.022		148.2	3.9295		148.2	2.6775		148.2	4.26477		148.2	4.638		148.2	2.53352		148.2	10.29
									148.4	10.1663		148.4	0.219837		148.4	0.107557		148.4	9.94063		148.4	10.0241		148.4	3.93306		148.4	2.67991		148.4	4.26918		148.4	4.64063		148.4	2.53596		148.4	10.2935
									148.6	10.1691		148.6	0.21952		148.6	0.106353		148.6	9.94079		148.6	10.0285		148.6	3.93627		148.6	2.68245		148.6	4.2717		148.6	4.64459		148.6	2.5393		148.6	10.2952
									148.8	10.1715		148.8	0.219617		148.8	0.106088		148.8	9.94436		148.8	10.0305		148.8	3.94127		148.8	2.68385		148.8	4.27646		148.8	4.64621		148.8	2.53967		148.8	10.2949
									149	10.1734		149	0.2207		149	0.105929		149	9.94702		149	10.0331		149	3.94316		149	2.6867		149	4.28007		149	4.64944		149	2.5405		149	10.2979
									149.2	10.1754		149.2	0.22119		149.2	0.105807		149.2	9.94892		149.2	10.0354		149.2	3.94678		149.2	2.68866		149.2	4.28222		149.2	4.65169		149.2	2.54383		149.2	10.3003
									149.4	10.1763		149.4	0.222031		149.4	0.105326		149.4	9.95137		149.4	10.0389		149.4	3.94928		149.4	2.68908		149.4	4.2846		149.4	4.65402		149.4	2.54418		149.4	10.3019
									149.6	10.1781		149.6	0.222931		149.6	0.10542		149.6	9.95424		149.6	10.0409		149.6	3.95194		149.6	2.69002		149.6	4.28792		149.6	4.65567		149.6	2.54744		149.6	10.3039
									149.8	10.1808		149.8	0.222829		149.8	0.105321		149.8	9.95336		149.8	10.0432		149.8	3.95325		149.8	2.69225		149.8	4.28732		149.8	4.65769		149.8	2.55028		149.8	10.3078
									150	10.1402		150	0.123528		150	0.00546541		150	9.81609		150	9.92368		150	3.90802		150	2.61541		150	4.20364		150	4.73288		150	2.43058		150	10.1122
									150.2	10.1193		150.2	0.120858		150.2	-0.011832		150.2	9.79089		150.2	9.88621		150.2	3.88506		150.2	2.59181		150.2	4.18297		150.2	4.71243		150.2	2.4087		150.2	10.0885
									150.4	10.1044		150.4	0.117034		150.4	-0.0264594		150.4	9.76748		150.4	9.85629		150.4	3.87446		150.4	2.58146		150.4	4.17213		150.4	4.70011		150.4	2.3959		150.4	10.0777
									150.6	10.0867		150.6	0.115621		150.6	-0.0384532		150.6	9.75181		150.6	9.83468		150.6	3.86726		150.6	2.57505		150.6	4.16075		150.6	4.69366		150.6	2.39181		150.6	10.0682
									150.8	10.0697		150.8	0.114277		150.8	-0.0483462		150.8	9.72878		150.8	9.8127		150.8	3.85793		150.8	2.57202		150.8	4.15017		150.8	4.68871		150.8	2.38222		150.8	10.0524
									151	10.0547		151	0.113046		151	-0.0612297		151	9.70973		151	9.78456		151	3.84597		151	2.56059		151	4.13849		151	4.67813		151	2.37118		151	10.0399
									151.2	10.04		151.2	0.111321		151.2	-0.0693333		151.2	9.69148		151.2	9.7633		151.2	3.83879		151.2	2.55513		151.2	4.13017		151.2	4.67248		151.2	2.36555		151.2	10.0301
									151.4	10.0268		151.4	0.11055		151.4	-0.0772917		151.4	9.67416		151.4	9.74284		151.4	3.83061		151.4	2.55012		151.4	4.12253		151.4	4.66663		151.4	2.35936		151.4	10.0176
									151.6	10.0143		151.6	0.110184		151.6	-0.0846149		151.6	9.65594		151.6	9.72431		151.6	3.82218		151.6	2.54446		151.6	4.11542		151.6	4.66057		151.6	2.35183		151.6	10.005
									151.8	10.0024		151.8	0.109279		151.8	-0.090823		151.8	9.63968		151.8	9.70591		151.8	3.81466		151.8	2.53821		151.8	4.10859		151.8	4.6546		151.8	2.34709		151.8	9.99294
									152	9.98885		152	0.107522		152	-0.0957085		152	9.62176		152	9.68841		152	3.80791		152	2.53442		152	4.10239		152	4.64904		152	2.34324		152	9.98099
									152.2	9.97817		152.2	0.108122		152.2	-0.100715		152.2	9.60683		152.2	9.67106		152.2	3.80143		152.2	2.52951		152.2	4.09671		152.2	4.64382		152.2	2.33829		152.2	9.96718
									152.4	9.96716		152.4	0.107483		152.4	-0.103067		152.4	9.59003		152.4	9.65635		152.4	3.79549		152.4	2.52361		152.4	4.09138		152.4	4.63827		152.4	2.33602		152.4	9.95595
									152.6	9.95617		152.6	0.107562		152.6	-0.106671		152.6	9.57647		152.6	9.64034		152.6	3.78979		152.6	2.51864		152.6	4.08651		152.6	4.63321		152.6	2.33398		152.6	9.94257
									152.8	9.94656		152.8	0.10769		152.8	-0.108258		152.8	9.56248		152.8	9.62579		152.8	3.7834		152.8	2.51441		152.8	4.08145		152.8	4.62762		152.8	2.32952		152.8	9.93037
									153	9.93786		153	0.108497		153	-0.110793		153	9.55134		153	9.61198		153	3.7787		153	2.50948		153	4.0767		153	4.62305		153	2.32686		153	9.91753
									153.2	9.92894		153.2	0.107627		153.2	-0.112524		153.2	9.53751		153.2	9.60014		153.2	3.77297		153.2	2.50641		153.2	4.07341		153.2	4.6186		153.2	2.32448		153.2	9.90576
									153.4	9.92078		153.4	0.107235		153.4	-0.116105		153.4	9.52722		153.4	9.58742		153.4	3.76681		153.4	2.50287		153.4	4.06945		153.4	4.615		153.4	2.32052		153.4	9.89336
									153.6	9.91257		153.6	0.10647		153.6	-0.118476		153.6	9.51452		153.6	9.57534		153.6	3.7614		153.6	2.49962		153.6	4.06567		153.6	4.61058		153.6	2.31779		153.6	9.8823
									153.8	9.90489		153.8	0.105499		153.8	-0.121232		153.8	9.50344		153.8	9.56341		153.8	3.75743		153.8	2.49539		153.8	4.06171		153.8	4.60692		153.8	2.31559		153.8	9.87098
									154	9.89629		154	0.104376		154	-0.123958		154	9.49213		154	9.55249		154	3.751		154	2.49117		154	4.0576		154	4.60248		154	2.31153		154	9.85921
									154.2	9.8879		154.2	0.104041		154.2	-0.125606		154.2	9.48274		154.2	9.54078		154.2	3.74631		154.2	2.48753		154.2	4.0528		154.2	4.59834		154.2	2.31		154.2	9.84691
									154.4	9.87984		154.4	0.104652		154.4	-0.126473		154.4	9.47082		154.4	9.53044		154.4	3.74409		154.4	2.4842		154.4	4.04731		154.4	4.59346		154.4	2.30795		154.4	9.8355
									154.6	9.87384		154.6	0.103428		154.6	-0.127052		154.6	9.4598		154.6	9.52033		154.6	3.74154		154.6	2.47917		154.6	4.04253		154.6	4.58924		154.6	2.3061		154.6	9.82488
									154.8	9.86553		154.8	0.103326		154.8	-0.128643		154.8	9.45067		154.8	9.51139		154.8	3.73842		154.8	2.47665		154.8	4.03959		154.8	4.58555		154.8	2.30455		154.8	9.81512
									155	9.86048		155	0.103605		155	-0.129091		155	9.44229		155	9.50229		155	3.73545		155	2.47303		155	4.03636		155	4.5817		155	2.30431		155	9.80421
									155.2	9.85345		155.2	0.103205		155.2	-0.130291		155.2	9.43225		155.2	9.49217		155.2	3.73318		155.2	2.46995		155.2	4.03254		155.2	4.57801		155.2	2.30189		155.2	9.79498
									155.4	9.84532		155.4	0.102142		155.4	-0.130605		155.4	9.42526		155.4	9.48267		155.4	3.72738		155.4	2.46699		155.4	4.02981		155.4	4.5761		155.4	2.30051		155.4	9.78531
									155.6	9.83735		155.6	0.102355		155.6	-0.131453		155.6	9.41813		155.6	9.47398		155.6	3.72332		155.6	2.46637		155.6	4.0271		155.6	4.57346		155.6	2.29773		155.6	9.77558
									155.8	9.83197		155.8	0.100974		155.8	-0.132137		155.8	9.41055		155.8	9.46512		155.8	3.7187		155.8	2.46258		155.8	4.02428		155.8	4.57042		155.8	2.29596		155.8	9.76556
									156	9.82524		156	0.100021		156	-0.132714		156	9.40184		156	9.45552		156	3.71602		156	2.46075		156	4.02169		156	4.56727		156	2.29389		156	9.75583
									156.2	9.82013		156.2	0.0995136		156.2	-0.133894		156.2	9.39531		156.2	9.44762		156.2	3.7106		156.2	2.45809		156.2	4.01895		156.2	4.56442		156.2	2.2926		156.2	9.7476
									156.4	9.81463		156.4	0.0991796		156.4	-0.135378		156.4	9.38781		156.4	9.44011		156.4	3.70849		156.4	2.45522		156.4	4.01693		156.4	4.55987		156.4	2.29055		156.4	9.73878
									156.6	9.8094		156.6	0.0989697		156.6	-0.136133		156.6	9.37961		156.6	9.43167		156.6	3.70512		156.6	2.45199		156.6	4.01447		156.6	4.55777		156.6	2.29002		156.6	9.73104
									156.8	9.80258		156.8	0.0996082		156.8	-0.136854		156.8	9.37147		156.8	9.42445		156.8	3.7031		156.8	2.45038		156.8	4.01064		156.8	4.55488		156.8	2.28816		156.8	9.72353
									157	9.79655		157	0.0999506		157	-0.138296		157	9.36597		157	9.41671		157	3.69901		157	2.44774		157	4.00711		157	4.55304		157	2.28573		157	9.71616
									157.2	9.79009		157.2	0.0997684		157.2	-0.138098		157.2	9.36026		157.2	9.41149		157.2	3.69627		157.2	2.44508		157.2	4.00477		157.2	4.55036		157.2	2.28369		157.2	9.70886
									157.4	9.78473		157.4	0.100252		157.4	-0.138752		157.4	9.35318		157.4	9.40392		157.4	3.69301		157.4	2.44259		157.4	4.00096		157.4	4.5496		157.4	2.28157		157.4	9.70036
									157.6	9.77809		157.6	0.100225		157.6	-0.139431		157.6	9.34752		157.6	9.39657		157.6	3.6897		157.6	2.44038		157.6	3.99877		157.6	4.54572		157.6	2.28005		157.6	9.69334
									157.8	9.77208		157.8	0.0994206		157.8	-0.139824		157.8	9.34118		157.8	9.38977		157.8	3.68583		157.8	2.43854		157.8	3.997		157.8	4.54287		157.8	2.27854		157.8	9.68553
									158	9.76645		158	0.0988326		158	-0.139439		158	9.33385		158	9.38446		158	3.68332		158	2.43628		158	3.99497		158	4.54024		158	2.27817		158	9.67854
									158.2	9.76224		158.2	0.0981142		158.2	-0.140676		158.2	9.3273		158.2	9.37625		158.2	3.68117		158.2	2.43456		158.2	3.99164		158.2	4.53762		158.2	2.27554		158.2	9.67037
									158.4	9.7568		158.4	0.0977268		158.4	-0.140625		158.4	9.32042		158.4	9.36999		158.4	3.67805		158.4	2.43297		158.4	3.98887		158.4	4.53394		158.4	2.27499		158.4	9.66511
									158.6	9.75021		158.6	0.0966116		158.6	-0.140933		158.6	9.31408		158.6	9.36488		158.6	3.67587		158.6	2.43029		158.6	3.98446		158.6	4.53284		158.6	2.27226		158.6	9.65758
									158.8	9.7472		158.8	0.097633		158.8	-0.14031		158.8	9.30814		158.8	9.35808		158.8	3.67405		158.8	2.42755		158.8	3.98206		158.8	4.52984		158.8	2.27118		158.8	9.65135
									159	9.74311		159	0.0969338		159	-0.140406		159	9.30334		159	9.35147		159	3.6718		159	2.42588		159	3.97945		159	4.52749		159	2.26849		159	9.64455
									159.2	9.73594		159.2	0.0969267		159.2	-0.139756		159.2	9.29721		159.2	9.34566		159.2	3.66945		159.2	2.42292		159.2	3.97824		159.2	4.52645		159.2	2.26905		159.2	9.63813
									159.4	9.73129		159.4	0.0968342		159.4	-0.140156		159.4	9.29271		159.4	9.33901		159.4	3.66622		159.4	2.42177		159.4	3.97642		159.4	4.52576		159.4	2.26738		159.4	9.63078
									159.6	9.72661		159.6	0.0967813		159.6	-0.140477		159.6	9.28856		159.6	9.33133		159.6	3.66377		159.6	2.41972		159.6	3.97486		159.6	4.52233		159.6	2.26613		159.6	9.62428
									159.8	9.72054		159.8	0.0958811		159.8	-0.140608		159.8	9.2833		159.8	9.32616		159.8	3.66059		159.8	2.41775		159.8	3.9722		159.8	4.52144		159.8	2.26502		159.8	9.61803
									160	9.71509		160	0.0958408		160	-0.141566		160	9.27775		160	9.32061		160	3.65791		160	2.41671		160	3.9709		160	4.51942		160	2.26536		160	9.61198
									160.2	9.71103		160.2	0.0956916		160.2	-0.141642		160.2	9.27159		160.2	9.31455		160.2	3.65523		160.2	2.41658		160.2	3.9671		160.2	4.5159		160.2	2.26364		160.2	9.6073
									160.4	9.70654		160.4	0.0953841		160.4	-0.143063		160.4	9.26684		160.4	9.3097		160.4	3.65433		160.4	2.41393		160.4	3.96543		160.4	4.51282		160.4	2.26186		160.4	9.60149
									160.6	9.70295		160.6	0.0948476		160.6	-0.142228		160.6	9.26083		160.6	9.30512		160.6	3.65246		160.6	2.41276		160.6	3.96279		160.6	4.51132		160.6	2.2625		160.6	9.59666
									160.8	9.69844		160.8	0.0949024		160.8	-0.143986		160.8	9.25631		160.8	9.29961		160.8	3.64987		160.8	2.41159		160.8	3.96028		160.8	4.50859		160.8	2.26155		160.8	9.58982
									161	9.69364		161	0.0958916		161	-0.143868		161	9.24998		161	9.29363		161	3.64803		161	2.40916		161	3.95684		161	4.5067		161	2.25997		161	9.58446
									161.2	9.68971		161.2	0.0956776		161.2	-0.144348		161.2	9.2465		161.2	9.28906		161.2	3.64625		161.2	2.40745		161.2	3.9554		161.2	4.50431		161.2	2.25871		161.2	9.57914
									161.4	9.68471		161.4	0.0949591		161.4	-0.143518		161.4	9.24256		161.4	9.28311		161.4	3.64443		161.4	2.40663		161.4	3.95462		161.4	4.50237		161.4	2.2596		161.4	9.57432
									161.6	9.68046		161.6	0.0947477		161.6	-0.14449		161.6	9.23834		161.6	9.27811		161.6	3.64171		161.6	2.40634		161.6	3.95405		161.6	4.50086		161.6	2.25789		161.6	9.56865
									161.8	9.67703		161.8	0.0934928		161.8	-0.14429		161.8	9.23361		161.8	9.27256		161.8	3.64127		161.8	2.40381		161.8	3.95228		161.8	4.49955		161.8	2.25678		161.8	9.56392
									162	9.67303		162	0.0920721		162	-0.14365		162	9.23068		162	9.26768		162	3.63848		162	2.40209		162	3.95167		162	4.49694		162	2.25526		162	9.5583
									162.2	9.66875		162.2	0.0922108		162.2	-0.143785		162.2	9.22588		162.2	9.26247		162.2	3.63626		162.2	2.39969		162.2	3.94992		162.2	4.49498		162.2	2.25483		162.2	9.55151
									162.4	9.6646		162.4	0.0914907		162.4	-0.143888		162.4	9.22082		162.4	9.25826		162.4	3.63429		162.4	2.39881		162.4	3.94733		162.4	4.49229		162.4	2.25274		162.4	9.54597
									162.6	9.66152		162.6	0.0919913		162.6	-0.144667		162.6	9.21658		162.6	9.25244		162.6	3.63267		162.6	2.39656		162.6	3.94413		162.6	4.49034		162.6	2.25197		162.6	9.54182
									162.8	9.65708		162.8	0.0930448		162.8	-0.143874		162.8	9.21317		162.8	9.24839		162.8	3.62918		162.8	2.3946		162.8	3.94243		162.8	4.4883		162.8	2.25021		162.8	9.53676
									163	9.65327		163	0.0926586		163	-0.144527		163	9.20871		163	9.24329		163	3.62711		163	2.39384		163	3.94035		163	4.48663		163	2.24999		163	9.53258
									163.2	9.64989		163.2	0.0919452		163.2	-0.14498		163.2	9.20389		163.2	9.23872		163.2	3.62561		163.2	2.39199		163.2	3.93905		163.2	4.48561		163.2	2.24868		163.2	9.52741
									163.4	9.64791		163.4	0.0922115		163.4	-0.144703		163.4	9.19957		163.4	9.23335		163.4	3.62329		163.4	2.39005		163.4	3.93669		163.4	4.48542		163.4	2.24748		163.4	9.52193
									163.6	9.64396		163.6	0.0912431		163.6	-0.143962		163.6	9.19667		163.6	9.22921		163.6	3.6216		163.6	2.38821		163.6	3.93597		163.6	4.48363		163.6	2.24735		163.6	9.51496
									163.8	9.64017		163.8	0.0905566		163.8	-0.144359		163.8	9.19231		163.8	9.22387		163.8	3.62024		163.8	2.38748		163.8	3.93458		163.8	4.4821		163.8	2.2469		163.8	9.51135
									164	9.63688		164	0.091724		164	-0.144892		164	9.18939		164	9.21979		164	3.61928		164	2.38554		164	3.93276		164	4.48125		164	2.24569		164	9.5069
									164.2	9.63233		164.2	0.0922725		164.2	-0.145093		164.2	9.1854		164.2	9.21649		164.2	3.61757		164.2	2.3852		164.2	3.93114		164.2	4.47982		164.2	2.24486		164.2	9.50228
									164.4	9.62664		164.4	0.0933582		164.4	-0.14507		164.4	9.18102		164.4	9.21335		164.4	3.61553		164.4	2.38372		164.4	3.93026		164.4	4.47807		164.4	2.24535		164.4	9.50024
									164.6	9.62238		164.6	0.0937477		164.6	-0.145847		164.6	9.17637		164.6	9.2095		164.6	3.61267		164.6	2.38255		164.6	3.92916		164.6	4.47658		164.6	2.24421		164.6	9.49713
									164.8	9.61872		164.8	0.092722		164.8	-0.146268		164.8	9.17246		164.8	9.20565		164.8	3.61143		164.8	2.38133		164.8	3.92742		164.8	4.47478		164.8	2.24342		164.8	9.49144
									165	9.61381		165	0.091328		165	-0.146343		165	9.16862		165	9.20227		165	3.60965		165	2.37972		165	3.9251		165	4.47224		165	2.24295		165	9.4875
									165.2	9.61154		165.2	0.0917741		165.2	-0.146099		165.2	9.16484		165.2	9.19799		165.2	3.60642		165.2	2.37853		165.2	3.92355		165.2	4.47044		165.2	2.24288		165.2	9.48393
									165.4	9.60791		165.4	0.0910146		165.4	-0.146796		165.4	9.16139		165.4	9.19306		165.4	3.60443		165.4	2.37694		165.4	3.92142		165.4	4.46891		165.4	2.24205		165.4	9.47883
									165.6	9.60462		165.6	0.0911992		165.6	-0.146186		165.6	9.15729		165.6	9.18863		165.6	3.60384		165.6	2.37529		165.6	3.91927		165.6	4.4672		165.6	2.24039		165.6	9.47562
									165.8	9.60023		165.8	0.0919587		165.8	-0.146872		165.8	9.15445		165.8	9.1843		165.8	3.60102		165.8	2.3741		165.8	3.91818		165.8	4.46651		165.8	2.23972		165.8	9.47171
									166	9.59648		166	0.0923072		166	-0.147105		166	9.14978		166	9.17967		166	3.5997		166	2.37397		166	3.91697		166	4.46614		166	2.23809		166	9.46752
									166.2	9.59218		166.2	0.0904585		166.2	-0.147311		166.2	9.14662		166.2	9.17372		166.2	3.59842		166.2	2.37213		166.2	3.91526		166.2	4.46392		166.2	2.23781		166.2	9.46414
									166.4	9.58963		166.4	0.0890893		166.4	-0.147078		166.4	9.14325		166.4	9.17001		166.4	3.59859		166.4	2.37126		166.4	3.9143		166.4	4.4628		166.4	2.23474		166.4	9.46139
									166.6	9.58479		166.6	0.0883431		166.6	-0.147311		166.6	9.13931		166.6	9.16666		166.6	3.5975		166.6	2.37008		166.6	3.91276		166.6	4.46046		166.6	2.23372		166.6	9.45786
									166.8	9.58223		166.8	0.0880164		166.8	-0.146358		166.8	9.13494		166.8	9.16306		166.8	3.59657		166.8	2.36993		166.8	3.91003		166.8	4.45895		166.8	2.23317		166.8	9.45488
									167	9.58019		167	0.0873929		167	-0.146576		167	9.13202		167	9.16049		167	3.5951		167	2.36802		167	3.90892		167	4.45675		167	2.23294		167	9.45119
									167.2	9.57707		167.2	0.0879696		167.2	-0.147234		167.2	9.12849		167.2	9.15805		167.2	3.59483		167.2	2.36821		167.2	3.90728		167.2	4.45638		167.2	2.2311		167.2	9.44732
									167.4	9.5737		167.4	0.0886966		167.4	-0.147884		167.4	9.12416		167.4	9.15449		167.4	3.59278		167.4	2.3665		167.4	3.90519		167.4	4.45444		167.4	2.23184		167.4	9.44243
									167.6	9.57129		167.6	0.0885561		167.6	-0.146978		167.6	9.12175		167.6	9.15089		167.6	3.58958		167.6	2.36633		167.6	3.90289		167.6	4.45416		167.6	2.23146		167.6	9.43771
									167.8	9.56737		167.8	0.0891813		167.8	-0.147883		167.8	9.11844		167.8	9.14675		167.8	3.58777		167.8	2.36514		167.8	3.9027		167.8	4.45243		167.8	2.22974		167.8	9.43396
									168	9.56401		168	0.0885342		168	-0.147531		168	9.1157		168	9.14294		168	3.58562		168	2.36395		168	3.90106		168	4.45098		168	2.22863		168	9.43048
									168.2	9.5606		168.2	0.0886962		168.2	-0.147199		168.2	9.11301		168.2	9.14036		168.2	3.58345		168.2	2.36108		168.2	3.89938		168.2	4.44804		168.2	2.22883		168.2	9.42607
									168.4	9.55845		168.4	0.088242		168.4	-0.147199		168.4	9.11044		168.4	9.13815		168.4	3.5818		168.4	2.3609		168.4	3.89932		168.4	4.44624		168.4	2.22834		168.4	9.4233
									168.6	9.55613		168.6	0.0886729		168.6	-0.147746		168.6	9.10675		168.6	9.13452		168.6	3.58121		168.6	2.35833		168.6	3.89896		168.6	4.44483		168.6	2.22765		168.6	9.42046
									168.8	9.55349		168.8	0.0875691		168.8	-0.147622		168.8	9.10345		168.8	9.13123		168.8	3.58011		168.8	2.35754		168.8	3.89855		168.8	4.44394		168.8	2.22849		168.8	9.41691
									169	9.54919		169	0.0888792		169	-0.147745		169	9.09896		169	9.12805		169	3.57954		169	2.35606		169	3.89776		169	4.44279		169	2.22787		169	9.41211
									169.2	9.54619		169.2	0.0884417		169.2	-0.147211		169.2	9.09597		169.2	9.12379		169.2	3.5776		169.2	2.35525		169.2	3.89704		169.2	4.44301		169.2	2.22656		169.2	9.40882
									169.4	9.54237		169.4	0.0875166		169.4	-0.147211		169.4	9.09334		169.4	9.1194		169.4	3.57543		169.4	2.35424		169.4	3.89437		169.4	4.44283		169.4	2.22592		169.4	9.4048
									169.6	9.53829		169.6	0.086609		169.6	-0.148389		169.6	9.09048		169.6	9.11629		169.6	3.57299		169.6	2.35456		169.6	3.89281		169.6	4.44145		169.6	2.22435		169.6	9.40068
									169.8	9.53604		169.8	0.0873475		169.8	-0.148637		169.8	9.08863		169.8	9.11282		169.8	3.57122		169.8	2.35248		169.8	3.89		169.8	4.43963		169.8	2.22311		169.8	9.39821
									170	9.53491		170	0.0861984		170	-0.148677		170	9.08535		170	9.10901		170	3.56969		170	2.35254		170	3.88899		170	4.43808		170	2.22279		170	9.39446
									170.2	9.53298		170.2	0.085975		170.2	-0.149704		170.2	9.08202		170.2	9.10626		170.2	3.56807		170.2	2.35202		170.2	3.88854		170.2	4.43618		170.2	2.22204		170.2	9.39243
									170.4	9.53021		170.4	0.086752		170.4	-0.149621		170.4	9.07871		170.4	9.10356		170.4	3.56726		170.4	2.35015		170.4	3.88842		170.4	4.43399		170.4	2.22117		170.4	9.38906
									170.6	9.52866		170.6	0.0872979		170.6	-0.149679		170.6	9.07588		170.6	9.10068		170.6	3.56629		170.6	2.34923		170.6	3.88716		170.6	4.43287		170.6	2.22154		170.6	9.3869
									170.8	9.52413		170.8	0.086446		170.8	-0.149701		170.8	9.07267		170.8	9.09772		170.8	3.56504		170.8	2.34861		170.8	3.88594		170.8	4.4318		170.8	2.22094		170.8	9.38366
									171	9.52121		171	0.0865418		171	-0.149927		171	9.07109		171	9.0961		171	3.56326		171	2.34734		171	3.88422		171	4.43098		171	2.2211		171	9.38169
									171.2	9.51692		171.2	0.0877304		171.2	-0.148295		171.2	9.06872		171.2	9.09221		171.2	3.5629		171.2	2.34635		171.2	3.882		171.2	4.43014		171.2	2.22056		171.2	9.37747
									171.4	9.51448		171.4	0.0880365		171.4	-0.14926		171.4	9.0658		171.4	9.09035		171.4	3.56225		171.4	2.34668		171.4	3.88008		171.4	4.42894		171.4	2.21971		171.4	9.37557
									171.6	9.51185		171.6	0.0867291		171.6	-0.14901		171.6	9.06332		171.6	9.08725		171.6	3.56134		171.6	2.34589		171.6	3.87939		171.6	4.42822		171.6	2.21864		171.6	9.37117
									171.8	9.51049		171.8	0.0879672		171.8	-0.148783		171.8	9.05928		171.8	9.08492		171.8	3.56048		171.8	2.34466		171.8	3.87808		171.8	4.42792		171.8	2.2176		171.8	9.36665
									172	9.50785		172	0.0880909		172	-0.148989		172	9.05589		172	9.08048		172	3.56056		172	2.34317		172	3.8769		172	4.42686		172	2.2159		172	9.36346
									172.2	9.50588		172.2	0.0874521		172.2	-0.150333		172.2	9.05245		172.2	9.07881		172.2	3.55929		172.2	2.3421		172.2	3.87632		172.2	4.42574		172.2	2.21507		172.2	9.36033
									172.4	9.50371		172.4	0.0857959		172.4	-0.14946		172.4	9.05053		172.4	9.07499		172.4	3.5574		172.4	2.34044		172.4	3.87485		172.4	4.42502		172.4	2.21365		172.4	9.35692
									172.6	9.50147		172.6	0.0865246		172.6	-0.149444		172.6	9.04733		172.6	9.07326		172.6	3.5569		172.6	2.33861		172.6	3.87318		172.6	4.42379		172.6	2.21397		172.6	9.35488
									172.8	9.49955		172.8	0.085106		172.8	-0.1495		172.8	9.04504		172.8	9.06991		172.8	3.55557		172.8	2.33919		172.8	3.87293		172.8	4.42157		172.8	2.21499		172.8	9.35187
									173	9.49659		173	0.085086		173	-0.148601		173	9.04267		173	9.06761		173	3.5535		173	2.33948		173	3.87063		173	4.4202		173	2.2153		173	9.34919
									173.2	9.4937		173.2	0.084378		173.2	-0.14869		173.2	9.04023		173.2	9.06465		173.2	3.55247		173.2	2.33929		173.2	3.8693		173.2	4.41991		173.2	2.21371		173.2	9.34661
									173.4	9.48935		173.4	0.0852382		173.4	-0.148319		173.4	9.03722		173.4	9.06201		173.4	3.551		173.4	2.33888		173.4	3.8676		173.4	4.41865		173.4	2.21381		173.4	9.34302
									173.6	9.4853		173.6	0.0853928		173.6	-0.147893		173.6	9.03447		173.6	9.05852		173.6	3.54934		173.6	2.33786		173.6	3.8676		173.6	4.41817		173.6	2.21259		173.6	9.34019
									173.8	9.48162		173.8	0.0851747		173.8	-0.14734		173.8	9.03177		173.8	9.05628		173.8	3.54854		173.8	2.3377		173.8	3.86634		173.8	4.41751		173.8	2.21037		173.8	9.33873
									174	9.47748		174	0.0845119		174	-0.147731		174	9.02892		174	9.05369		174	3.54753		174	2.33629		174	3.8667		174	4.41603		174	2.2095		174	9.33621
									174.2	9.47515		174.2	0.085368		174.2	-0.147562		174.2	9.02689		174.2	9.04978		174.2	3.5464		174.2	2.3353		174.2	3.86577		174.2	4.41443		174.2	2.20987		174.2	9.33365
									174.4	9.47347		174.4	0.0863025		174.4	-0.148471		174.4	9.02461		174.4	9.04704		174.4	3.54621		174.4	2.33415		174.4	3.86636		174.4	4.41445		174.4	2.20991		174.4	9.3314
									174.6	9.47205		174.6	0.0869773		174.6	-0.149457		174.6	9.02183		174.6	9.04424		174.6	3.54447		174.6	2.33419		174.6	3.86359		174.6	4.41267		174.6	2.21042		174.6	9.32777
									174.8	9.46967		174.8	0.0863585		174.8	-0.150441		174.8	9.01962		174.8	9.04199		174.8	3.5433		174.8	2.33159		174.8	3.86299		174.8	4.41193		174.8	2.21185		174.8	9.32533
									175	9.46843		175	0.0870658		175	-0.150963		175	9.01764		175	9.03882		175	3.54228		175	2.33061		175	3.86209		175	4.41101		175	2.21147		175	9.32221
									175.2	9.46513		175.2	0.0867335		175.2	-0.151834		175.2	9.01476		175.2	9.03571		175.2	3.5415		175.2	2.3297		175.2	3.8607		175.2	4.41023		175.2	2.21111		175.2	9.31846
									175.4	9.46275		175.4	0.0850853		175.4	-0.151403		175.4	9.01155		175.4	9.03153		175.4	3.54002		175.4	2.32887		175.4	3.86047		175.4	4.40843		175.4	2.21048		175.4	9.31522
									175.6	9.45888		175.6	0.0843431		175.6	-0.151639		175.6	9.00992		175.6	9.02861		175.6	3.54017		175.6	2.32821		175.6	3.86012		175.6	4.40824		175.6	2.2089		175.6	9.31262
									175.8	9.45625		175.8	0.0855808		175.8	-0.151659		175.8	9.00766		175.8	9.0253		175.8	3.53906		175.8	2.32711		175.8	3.859		175.8	4.40681		175.8	2.20727		175.8	9.30772
									176	9.45388		176	0.0860588		176	-0.151939		176	9.00494		176	9.02308		176	3.53827		176	2.32677		176	3.8581		176	4.40642		176	2.20684		176	9.30557
									176.2	9.45169		176.2	0.0848204		176.2	-0.151639		176.2	9.00187		176.2	9.02217		176.2	3.53688		176.2	2.32606		176.2	3.85635		176.2	4.40596		176.2	2.20654		176.2	9.30403
									176.4	9.44927		176.4	0.0856567		176.4	-0.152779		176.4	8.99892		176.4	9.02039		176.4	3.53646		176.4	2.32545		176.4	3.85478		176.4	4.40535		176.4	2.20649		176.4	9.30223
									176.6	9.44807		176.6	0.0848749		176.6	-0.152937		176.6	8.99642		176.6	9.01885		176.6	3.53411		176.6	2.32481		176.6	3.85423		176.6	4.40374		176.6	2.20607		176.6	9.29998
									176.8	9.44641		176.8	0.0831843		176.8	-0.152926		176.8	8.99338		176.8	9.01545		176.8	3.53281		176.8	2.32472		176.8	3.8531		176.8	4.40302		176.8	2.20476		176.8	9.29875
									177	9.4441		177	0.0816916		177	-0.152288		177	8.9913		177	9.01373		177	3.53129		177	2.32413		177	3.85165		177	4.40198		177	2.20502		177	9.29609
									177.2	9.44256		177.2	0.0825507		177.2	-0.151857		177.2	8.98903		177.2	9.00928		177.2	3.5302		177.2	2.3232		177.2	3.85057		177.2	4.40023		177.2	2.20535		177.2	9.2939
									177.4	9.43984		177.4	0.0802779		177.4	-0.150653		177.4	8.98676		177.4	9.00664		177.4	3.52793		177.4	2.32279		177.4	3.84965		177.4	4.39877		177.4	2.20398		177.4	9.29084
									177.6	9.4364		177.6	0.081268		177.6	-0.149842		177.6	8.98367		177.6	9.00258		177.6	3.52744		177.6	2.32179		177.6	3.84921		177.6	4.39716		177.6	2.20378		177.6	9.28738
									177.8	9.43309		177.8	0.0826111		177.8	-0.149412		177.8	8.98169		177.8	9.00157		177.8	3.527		177.8	2.32115		177.8	3.84807		177.8	4.39697		177.8	2.20488		177.8	9.28534
									178	9.43097		178	0.0832747		178	-0.150508		178	8.97844		178	8.99743		178	3.52626		178	2.32001		178	3.84661		178	4.395		178	2.20387		178	9.28277
									178.2	9.42839		178.2	0.0829855		178.2	-0.151053		178.2	8.97723		178.2	8.99671		178.2	3.525		178.2	2.31931		178.2	3.84699		178.2	4.3934		178.2	2.20346		178.2	9.27992
									178.4	9.42676		178.4	0.0842175		178.4	-0.151678		178.4	8.97437		178.4	8.99529		178.4	3.52429		178.4	2.3175		178.4	3.84548		178.4	4.39207		178.4	2.20274		178.4	9.27816
									178.6	9.4255		178.6	0.0841385		178.6	-0.151612		178.6	8.971		178.6	8.99424		178.6	3.5234		178.6	2.31685		178.6	3.84447		178.6	4.39152		178.6	2.20243		178.6	9.2763
									178.8	9.42428		178.8	0.0831184		178.8	-0.152236		178.8	8.96959		178.8	8.99174		178.8	3.52247		178.8	2.31522		178.8	3.84355		178.8	4.38982		178.8	2.20158		178.8	9.27462
									179	9.42082		179	0.0831527		179	-0.151919		179	8.96773		179	8.98947		179	3.52067		179	2.31492		179	3.84342		179	4.39009		179	2.19992		179	9.2727
									179.2	9.41949		179.2	0.0833154		179.2	-0.152612		179.2	8.96411		179.2	8.98651		179.2	3.52018		179.2	2.31403		179.2	3.8416		179.2	4.3901		179.2	2.19846		179.2	9.27097
									179.4	9.41712		179.4	0.083372		179.4	-0.152732		179.4	8.96394		179.4	8.98451		179.4	3.51979		179.4	2.31367		179.4	3.84038		179.4	4.38911		179.4	2.19879		179.4	9.26844
									179.6	9.41479		179.6	0.0828		179.6	-0.153937		179.6	8.96448		179.6	8.98218		179.6	3.51919		179.6	2.31359		179.6	3.83898		179.6	4.38819		179.6	2.19915		179.6	9.2673
									179.8	9.41402		179.8	0.0832726		179.8	-0.153424		179.8	8.96205		179.8	8.9797		179.8	3.51848		179.8	2.31372		179.8	3.83869		179.8	4.38868		179.8	2.1986		179.8	9.26493
									180	10.0321		180	0.192213		180	0.453129		180	9.11112		180	9.75732		180	4.08049		180	3.00012		180	4.56099		180	5.06979		180	2.82249		180	10.0051
									180.2	10.0917		180.2	0.190796		180.2	0.481768		180.2	9.11974		180.2	9.73421		180.2	4.17404		180.2	2.98314		180.2	4.58993		180.2	4.98091		180.2	2.71108		180.2	9.90343
									180.4	10.0757		180.4	0.19163		180.4	0.471878		180.4	9.14365		180.4	9.67491		180.4	4.17882		180.4	2.96778		180.4	4.58173		180.4	4.94897		180.4	2.6665		180.4	9.84614
									180.6	10.0665		180.6	0.193568		180.6	0.458416		180.6	9.14814		180.6	9.64587		180.6	4.16766		180.6	2.95104		180.6	4.56525		180.6	4.93635		180.6	2.64782		180.6	9.81676
									180.8	10.0482		180.8	0.193908		180.8	0.454136		180.8	9.15629		180.8	9.62157		180.8	4.16436		180.8	2.94255		180.8	4.55829		180.8	4.91753		180.8	2.64439		180.8	9.79816
									181	10.0489		181	0.195352		181	0.452841		181	9.16817		181	9.59188		181	4.17948		181	2.92989		181	4.55173		181	4.88911		181	2.61082		181	9.75357
									181.2	10.029		181.2	0.197377		181.2	0.444822		181.2	9.17406		181.2	9.56753		181.2	4.1658		181.2	2.92217		181.2	4.54037		181.2	4.88522		181.2	2.61049		181.2	9.73759
									181.4	10.0153		181.4	0.198776		181.4	0.440369		181.4	9.17653		181.4	9.55332		181.4	4.15928		181.4	2.91548		181.4	4.53097		181.4	4.87993		181.4	2.61191		181.4	9.72782
									181.6	10.0035		181.6	0.198494		181.6	0.436633		181.6	9.18288		181.6	9.54251		181.6	4.15691		181.6	2.91177		181.6	4.52574		181.6	4.87436		181.6	2.61291		181.6	9.71748
									181.8	9.99322		181.8	0.198385		181.8	0.434605		181.8	9.18552		181.8	9.53269		181.8	4.15429		181.8	2.90817		181.8	4.51944		181.8	4.87137		181.8	2.61256		181.8	9.70849
									182	9.98334		182	0.198046		182	0.433249		182	9.18586		182	9.52435		182	4.15146		182	2.90493		182	4.51627		182	4.86793		182	2.61221		182	9.70083
									182.2	9.97392		182.2	0.197979		182.2	0.43086		182.2	9.1901		182.2	9.51717		182.2	4.14884		182.2	2.9021		182.2	4.51194		182.2	4.86486		182.2	2.61321		182.2	9.69319
									182.4	9.96687		182.4	0.197354		182.4	0.428274		182.4	9.19205		182.4	9.51024		182.4	4.14696		182.4	2.89923		182.4	4.50831		182.4	4.863		182.4	2.61298		182.4	9.68445
									182.6	9.95771		182.6	0.19979		182.6	0.428941		182.6	9.18938		182.6	9.50364		182.6	4.14484		182.6	2.89629		182.6	4.50397		182.6	4.86057		182.6	2.61345		182.6	9.67763
									182.8	9.95141		182.8	0.200837		182.8	0.426865		182.8	9.19116		182.8	9.49681		182.8	4.14277		182.8	2.89431		182.8	4.50431		182.8	4.85837		182.8	2.61386		182.8	9.6713
									183	9.94544		183	0.200972		183	0.426062		183	9.19089		183	9.4911		183	4.14249		183	2.89233		183	4.50337		183	4.85725		183	2.61405		183	9.66525
									183.2	9.93919		183.2	0.200846		183.2	0.425394		183.2	9.19087		183.2	9.48478		183.2	4.14198		183.2	2.89001		183.2	4.5015		183.2	4.8563		183.2	2.61507		183.2	9.66023
									183.4	9.93296		183.4	0.201947		183.4	0.424311		183.4	9.19053		183.4	9.47953		183.4	4.14072		183.4	2.88961		183.4	4.50104		183.4	4.85364		183.4	2.61575		183.4	9.65513
									183.6	9.92707		183.6	0.201459		183.6	0.42331		183.6	9.19255		183.6	9.47202		183.6	4.14075		183.6	2.88815		183.6	4.50036		183.6	4.85276		183.6	2.61608		183.6	9.65125
									183.8	9.92186		183.8	0.20279		183.8	0.424231		183.8	9.19253		183.8	9.46787		183.8	4.1406		183.8	2.88548		183.8	4.49764		183.8	4.85159		183.8	2.61747		183.8	9.64506
									184	9.91678		184	0.203574		184	0.423608		184	9.19472		184	9.46268		184	4.13994		184	2.88473		184	4.49647		184	4.84889		184	2.61753		184	9.64188
									184.2	9.91166		184.2	0.204938		184.2	0.425265		184.2	9.19578		184.2	9.45779		184.2	4.13938		184.2	2.88375		184.2	4.49417		184.2	4.84715		184.2	2.61788		184.2	9.6358
									184.4	9.90601		184.4	0.206208		184.4	0.428339		184.4	9.19608		184.4	9.45283		184.4	4.13914		184.4	2.88187		184.4	4.4948		184.4	4.84588		184.4	2.61921		184.4	9.63362
									184.6	9.9027		184.6	0.206302		184.6	0.429667		184.6	9.19516		184.6	9.4499		184.6	4.13732		184.6	2.88183		184.6	4.49222		184.6	4.84467		184.6	2.6207		184.6	9.63063
									184.8	9.89719		184.8	0.206689		184.8	0.429619		184.8	9.19474		184.8	9.44553		184.8	4.13817		184.8	2.88221		184.8	4.49175		184.8	4.84344		184.8	2.62034		184.8	9.62685
									185	9.89223		185	0.206992		185	0.430801		185	9.19344		185	9.4417		185	4.13759		185	2.88038		185	4.48986		185	4.84317		185	2.62269		185	9.62197
									185.2	9.88827		185.2	0.206922		185.2	0.429552		185.2	9.19149		185.2	9.43877		185.2	4.13694		185.2	2.88052		185.2	4.48937		185.2	4.84129		185.2	2.62357		185.2	9.61999
									185.4	9.88414		185.4	0.207491		185.4	0.429397		185.4	9.19214		185.4	9.43483		185.4	4.13664		185.4	2.88177		185.4	4.48654		185.4	4.84099		185.4	2.62544		185.4	9.61637
									185.6	9.87983		185.6	0.207761		185.6	0.42895		185.6	9.1923		185.6	9.43085		185.6	4.13765		185.6	2.88133		185.6	4.48567		185.6	4.84042		185.6	2.6273		185.6	9.61142
									185.8	9.87706		185.8	0.207971		185.8	0.428012		185.8	9.19181		185.8	9.4276		185.8	4.13617		185.8	2.88112		185.8	4.48413		185.8	4.84046		185.8	2.62805		185.8	9.60866
									186	9.87315		186	0.209996		186	0.429341		186	9.19008		186	9.425		186	4.13519		186	2.88099		186	4.48649		186	4.83885		186	2.62779		186	9.60591
									186.2	9.86888		186.2	0.211734		186.2	0.429041		186.2	9.18888		186.2	9.42035		186.2	4.1364		186.2	2.88078		186.2	4.48567		186.2	4.83873		186.2	2.63141		186.2	9.60306
									186.4	9.86607		186.4	0.211985		186.4	0.429151		186.4	9.18698		186.4	9.4179		186.4	4.13704		186.4	2.879		186.4	4.48512		186.4	4.83842		186.4	2.63156		186.4	9.59893
									186.6	9.86203		186.6	0.21278		186.6	0.429897		186.6	9.18707		186.6	9.41604		186.6	4.13576		186.6	2.87792		186.6	4.48602		186.6	4.83706		186.6	2.63172		186.6	9.59648
									186.8	9.85714		186.8	0.214095		186.8	0.43256		186.8	9.18561		186.8	9.41243		186.8	4.13543		186.8	2.87707		186.8	4.48533		186.8	4.83447		186.8	2.6357		186.8	9.59416
									187	9.85321		187	0.213216		187	0.432089		187	9.18486		187	9.4099		187	4.13486		187	2.87747		187	4.48131		187	4.83505		187	2.63758		187	9.59204
									187.2	9.84951		187.2	0.212991		187.2	0.433781		187.2	9.1861		187.2	9.40851		187.2	4.13422		187.2	2.87697		187.2	4.48094		187.2	4.83477		187.2	2.6366		187.2	9.58885
									187.4	9.84478		187.4	0.214004		187.4	0.434989		187.4	9.18475		187.4	9.40443		187.4	4.13358		187.4	2.87719		187.4	4.48076		187.4	4.83448		187.4	2.63783		187.4	9.58707
									187.6	9.84181		187.6	0.214979		187.6	0.434956		187.6	9.18258		187.6	9.40025		187.6	4.13523		187.6	2.8773		187.6	4.47934		187.6	4.83458		187.6	2.63951		187.6	9.58503
									187.8	9.83757		187.8	0.213324		187.8	0.434317		187.8	9.18367		187.8	9.39782		187.8	4.1354		187.8	2.87928		187.8	4.47825		187.8	4.83446		187.8	2.63944		187.8	9.58229
									188	9.83478		188	0.216466		188	0.434694		188	9.18416		188	9.39394		188	4.13609		188	2.87924		188	4.47863		188	4.83324		188	2.64109		188	9.58118
									188.2	9.83094		188.2	0.216856		188.2	0.434863		188.2	9.18275		188.2	9.39032		188.2	4.13633		188.2	2.87965		188.2	4.47761		188.2	4.8324		188.2	2.64466		188.2	9.58019
									188.4	9.82745		188.4	0.216764		188.4	0.434152		188.4	9.18498		188.4	9.38839		188.4	4.13645		188.4	2.8794		188.4	4.47552		188.4	4.82967		188.4	2.64528		188.4	9.57873
									188.6	9.82364		188.6	0.217892		188.6	0.435225		188.6	9.18448		188.6	9.38543		188.6	4.13488		188.6	2.87856		188.6	4.47463		188.6	4.82923		188.6	2.64603		188.6	9.57628
									188.8	9.82181		188.8	0.219882		188.8	0.435824		188.8	9.1833		188.8	9.38243		188.8	4.13431		188.8	2.87761		188.8	4.47242		188.8	4.82834		188.8	2.64676		188.8	9.57479
									189	9.81782		189	0.217642		189	0.436067		189	9.18367		189	9.37932		189	4.13421		189	2.87815		189	4.47189		189	4.82928		189	2.64911		189	9.57277
									189.2	9.81551		189.2	0.219197		189.2	0.43684		189.2	9.18212		189.2	9.37711		189.2	4.13448		189.2	2.87863		189.2	4.47068		189.2	4.83006		189.2	2.64977		189.2	9.56937
									189.4	9.81356		189.4	0.220053		189.4	0.437231		189.4	9.17862		189.4	9.37416		189.4	4.13396		189.4	2.87907		189.4	4.47054		189.4	4.83067		189.4	2.65178		189.4	9.56676
									189.6	9.81061		189.6	0.219818		189.6	0.436998		189.6	9.17914		189.6	9.37197		189.6	4.13488		189.6	2.8801		189.6	4.47053		189.6	4.83127		189.6	2.65421		189.6	9.5672
									189.8	9.80696		189.8	0.21878		189.8	0.4358		189.8	9.17634		189.8	9.36867		189.8	4.13524		189.8	2.87935		189.8	4.4716		189.8	4.83177		189.8	2.65608		189.8	9.56469
									190	9.80549		190	0.219878		190	0.436505		190	9.17419		190	9.36696		190	4.136		190	2.87905		190	4.47211		190	4.82999		190	2.65686		190	9.56134
									190.2	9.80155		190.2	0.217682		190.2	0.435786		190.2	9.17441		190.2	9.36462		190.2	4.13514		190.2	2.87846		190.2	4.47345		190.2	4.82893		190.2	2.65811		190.2	9.56128
									190.4	9.79777		190.4	0.217223		190.4	0.436397		190.4	9.17279		190.4	9.3626		190.4	4.136		190.4	2.8786		190.4	4.47336		190.4	4.82887		190.4	2.66059		190.4	9.55992
									190.6	9.79564		190.6	0.216838		190.6	0.438356		190.6	9.17085		190.6	9.3598		190.6	4.13507		190.6	2.87845		190.6	4.47459		190.6	4.82583		190.6	2.66059		190.6	9.55749
									190.8	9.79326		190.8	0.217464		190.8	0.439201		190.8	9.16995		190.8	9.35786		190.8	4.13568		190.8	2.87842		190.8	4.47436		190.8	4.8248		190.8	2.66202		190.8	9.55728
									191	9.78986		191	0.217372		191	0.440536		191	9.16708		191	9.3554		191	4.13478		191	2.87733		191	4.47442		191	4.82519		191	2.66241		191	9.55719
									191.2	9.78785		191.2	0.219084		191.2	0.441952		191.2	9.16548		191.2	9.35293		191.2	4.13603		191.2	2.87708		191.2	4.47331		191.2	4.82284		191.2	2.66246		191.2	9.55445
									191.4	9.78636		191.4	0.219435		191.4	0.442547		191.4	9.16658		191.4	9.351		191.4	4.13629		191.4	2.87712		191.4	4.47244		191.4	4.8221		191.4	2.66063		191.4	9.55473
									191.6	9.78314		191.6	0.221502		191.6	0.441285		191.6	9.16504		191.6	9.34993		191.6	4.1371		191.6	2.87821		191.6	4.47263		191.6	4.82368		191.6	2.66368		191.6	9.55251
									191.8	9.77971		191.8	0.223155		191.8	0.444353		191.8	9.16397		191.8	9.34801		191.8	4.13631		191.8	2.87864		191.8	4.47253		191.8	4.82263		191.8	2.66424		191.8	9.5509
									192	9.77786		192	0.224529		192	0.444474		192	9.16508		192	9.34572		192	4.13717		192	2.87976		192	4.47079		192	4.82191		192	2.6661		192	9.54912
									192.2	9.77599		192.2	0.225279		192.2	0.445263		192.2	9.16289		192.2	9.34418		192.2	4.13571		192.2	2.87994		192.2	4.47057		192.2	4.82352		192.2	2.66694		192.2	9.54835
									192.4	9.77287		192.4	0.225054		192.4	0.445164		192.4	9.16359		192.4	9.34196		192.4	4.13537		192.4	2.88071		192.4	4.47153		192.4	4.82287		192.4	2.67112		192.4	9.54571
									192.6	9.77028		192.6	0.223832		192.6	0.446333		192.6	9.16272		192.6	9.33869		192.6	4.13477		192.6	2.88001		192.6	4.46901		192.6	4.82035		192.6	2.67151		192.6	9.5444
									192.8	9.76908		192.8	0.223681		192.8	0.446519		192.8	9.16349		192.8	9.33658		192.8	4.13369		192.8	2.87936		192.8	4.46974		192.8	4.82023		192.8	2.67267		192.8	9.54321
									193	9.76531		193	0.222891		193	0.446906		193	9.15922		193	9.33377		193	4.13408		193	2.8799		193	4.47133		193	4.81966		193	2.67367		193	9.54155
									193.2	9.76337		193.2	0.22425		193.2	0.447606		193.2	9.15889		193.2	9.32987		193.2	4.13451		193.2	2.88082		193.2	4.4721		193.2	4.81751		193.2	2.6771		193.2	9.54158
									193.4	9.76118		193.4	0.224844		193.4	0.448566		193.4	9.15525		193.4	9.32765		193.4	4.13468		193.4	2.87999		193.4	4.4729		193.4	4.81906		193.4	2.67674		193.4	9.53961
									193.6	9.75909		193.6	0.225581		193.6	0.449468		193.6	9.15306		193.6	9.32572		193.6	4.13485		193.6	2.87975		193.6	4.47045		193.6	4.82028		193.6	2.67919		193.6	9.53956
									193.8	9.75564		193.8	0.226823		193.8	0.450124		193.8	9.1519		193.8	9.32304		193.8	4.13632		193.8	2.88056		193.8	4.47116		193.8	4.82052		193.8	2.68094		193.8	9.53734
									194	9.75377		194	0.228316		194	0.45118		194	9.15308		194	9.32158		194	4.13575		194	2.87931		194	4.47		194	4.82029		194	2.68293		194	9.5367
									194.2	9.75059		194.2	0.228223		194.2	0.450965		194.2	9.15196		194.2	9.31994		194.2	4.13541		194.2	2.87828		194.2	4.46915		194.2	4.82153		194.2	2.68284		194.2	9.53768
									194.4	9.74907		194.4	0.228769		194.4	0.452834		194.4	9.15119		194.4	9.31884		194.4	4.13485		194.4	2.87803		194.4	4.46923		194.4	4.8199		194.4	2.6854		194.4	9.53779
									194.6	9.74665		194.6	0.228897		194.6	0.452919		194.6	9.15147		194.6	9.31716		194.6	4.13462		194.6	2.87877		194.6	4.47181		194.6	4.81895		194.6	2.68516		194.6	9.53736
									194.8	9.74539		194.8	0.229769		194.8	0.452731		194.8	9.14911		194.8	9.31583		194.8	4.13432		194.8	2.87897		194.8	4.47051		194.8	4.8198		194.8	2.68696		194.8	9.53929
									195	9.74323		195	0.228096		195	0.453483		195	9.14927		195	9.31451		195	4.13382		195	2.87841		195	4.47089		195	4.81939		195	2.68764		195	9.53885
									195.2	9.74226		195.2	0.227293		195.2	0.455184		195.2	9.14855		195.2	9.31238		195.2	4.13384		195.2	2.87971		195.2	4.46978		195.2	4.81836		195.2	2.68858		195.2	9.53524
									195.4	9.73907		195.4	0.2282		195.4	0.454005		195.4	9.14718		195.4	9.3107		195.4	4.13411		195.4	2.87978		195.4	4.46924		195.4	4.81726		195.4	2.6891		195.4	9.53435
									195.6	9.73749		195.6	0.228839		195.6	0.456421		195.6	9.14814		195.6	9.30909		195.6	4.13422		195.6	2.87992		195.6	4.4679		195.6	4.81762		195.6	2.69035		195.6	9.53247
									195.8	9.73567		195.8	0.227632		195.8	0.458663		195.8	9.14709		195.8	9.30626		195.8	4.13492		195.8	2.88065		195.8	4.46824		195.8	4.81557		195.8	2.69107		195.8	9.52901
									196	9.73325		196	0.229804		196	0.457347		196	9.14528		196	9.30427		196	4.13582		196	2.88153		196	4.46778		196	4.81457		196	2.69109		196	9.52668
									196.2	9.73038		196.2	0.231083		196.2	0.457529		196.2	9.14545		196.2	9.3026		196.2	4.1359		196.2	2.88063		196.2	4.46834		196.2	4.81532		196.2	2.6927		196.2	9.52653
									196.4	9.72905		196.4	0.230793		196.4	0.459224		196.4	9.14433		196.4	9.2993		196.4	4.13725		196.4	2.88076		196.4	4.46578		196.4	4.81568		196.4	2.69507		196.4	9.52534
									196.6	9.72681		196.6	0.231723		196.6	0.459496		196.6	9.14323		196.6	9.29732		196.6	4.13755		196.6	2.88138		196.6	4.46973		196.6	4.81438		196.6	2.69637		196.6	9.52486
									196.8	9.72454		196.8	0.232206		196.8	0.460194		196.8	9.14373		196.8	9.29666		196.8	4.1375		196.8	2.88077		196.8	4.46874		196.8	4.81403		196.8	2.697		196.8	9.52563
									197	9.72258		197	0.233458		197	0.462686		197	9.14222		197	9.29274		197	4.13748		197	2.88163		197	4.46623		197	4.81303		197	2.69972		197	9.52608
									197.2	9.72124		197.2	0.232897		197.2	0.464268		197.2	9.14112		197.2	9.29135		197.2	4.13781		197.2	2.88238		197.2	4.46671		197.2	4.81067		197.2	2.70106		197.2	9.52577
									197.4	9.71997		197.4	0.233599		197.4	0.465233		197.4	9.14196		197.4	9.29032		197.4	4.1363		197.4	2.88338		197.4	4.4674		197.4	4.81025		197.4	2.7024		197.4	9.5253
									197.6	9.71817		197.6	0.233683		197.6	0.465771		197.6	9.13918		197.6	9.28728		197.6	4.1364		197.6	2.882		197.6	4.46464		197.6	4.80984		197.6	2.70448		197.6	9.52469
									197.8	9.7172		197.8	0.235009		197.8	0.467104		197.8	9.13799		197.8	9.28506		197.8	4.13627		197.8	2.88214		197.8	4.46405		197.8	4.81122		197.8	2.70635		197.8	9.52227
									198	9.71548		198	0.233452		198	0.468267		198	9.13919		198	9.28393		198	4.1352		198	2.88283		198	4.465		198	4.812		198	2.7076		198	9.52062
									198.2	9.71278		198.2	0.234425		198.2	0.468338		198.2	9.13759		198.2	9.28283		198.2	4.13575		198.2	2.88254		198.2	4.46454		198.2	4.81293		198.2	2.70845		198.2	9.51976
									198.4	9.7107		198.4	0.235709		198.4	0.469601		198.4	9.13618		198.4	9.28067		198.4	4.13508		198.4	2.88225		198.4	4.46558		198.4	4.81295		198.4	2.71009		198.4	9.51756
									198.6	9.70854		198.6	0.234508		198.6	0.469468		198.6	9.13623		198.6	9.2806		198.6	4.13436		198.6	2.88304		198.6	4.46448		198.6	4.81379		198.6	2.71049		198.6	9.51668
									198.8	9.7045		198.8	0.233507		198.8	0.470153		198.8	9.13493		198.8	9.2792		198.8	4.13462		198.8	2.88316		198.8	4.46491		198.8	4.81308		198.8	2.71127		198.8	9.51694
									199	9.70441		199	0.235083		199	0.47032		199	9.13242		199	9.27936		199	4.13537		199	2.88332		199	4.46589		199	4.81296		199	2.71289		199	9.51707
									199.2	9.70252		199.2	0.235205		199.2	0.470352		199.2	9.13223		199.2	9.27727		199.2	4.13494		199.2	2.8828		199.2	4.46573		199.2	4.81211		199.2	2.71443		199.2	9.51571
									199.4	9.69963		199.4	0.234744		199.4	0.471882		199.4	9.13108		199.4	9.2751		199.4	4.13618		199.4	2.88358		199.4	4.46404		199.4	4.8119		199.4	2.71485		199.4	9.51791
									199.6	9.6965		199.6	0.237313		199.6	0.473028		199.6	9.12826		199.6	9.27343		199.6	4.13816		199.6	2.88347		199.6	4.46622		199.6	4.81102		199.6	2.71596		199.6	9.51769
									199.8	9.69537		199.8	0.237605		199.8	0.471976		199.8	9.1286		199.8	9.27056		199.8	4.13839		199.8	2.88431		199.8	4.46514		199.8	4.80979		199.8	2.7191		199.8	9.51747
									200	9.69192		200	0.237846		200	0.473529		200	9.1279		200	9.26685		200	4.13867		200	2.8847		200	4.46449		200	4.80975		200	2.71961		200	9.51666
									200.2	9.6906		200.2	0.23908		200.2	0.474976		200.2	9.12527		200.2	9.26511		200.2	4.139		200.2	2.88563		200.2	4.4648		200.2	4.80942		200.2	2.72115		200.2	9.51748
									200.4	9.68984		200.4	0.237784		200.4	0.474472		200.4	9.12429		200.4	9.26445		200.4	4.1399		200.4	2.88529		200.4	4.46572		200.4	4.80846		200.4	2.72117		200.4	9.51623
									200.6	9.68879		200.6	0.237338		200.6	0.47515		200.6	9.12471		200.6	9.26162		200.6	4.1385		200.6	2.88532		200.6	4.46575		200.6	4.80924		200.6	2.72231		200.6	9.51562
									200.8	9.68731		200.8	0.236961		200.8	0.476859		200.8	9.12179		200.8	9.26126		200.8	4.13928		200.8	2.88607		200.8	4.46568		200.8	4.80901		200.8	2.72185		200.8	9.5152
									201	9.68449		201	0.236538		201	0.476384		201	9.12319		201	9.26067		201	4.14031		201	2.88608		201	4.46661		201	4.80919		201	2.72249		201	9.51513
									201.2	9.68279		201.2	0.236178		201.2	0.477161		201.2	9.1227		201.2	9.25815		201.2	4.14012		201.2	2.88577		201.2	4.46788		201.2	4.81063		201.2	2.72227		201.2	9.51306
									201.4	9.68034		201.4	0.237702		201.4	0.478804		201.4	9.12067		201.4	9.25524		201.4	4.13919		201.4	2.88605		201.4	4.46704		201.4	4.81078		201.4	2.72561		201.4	9.51167
									201.6	9.67926		201.6	0.237078		201.6	0.47955		201.6	9.12083		201.6	9.25336		201.6	4.14031		201.6	2.88712		201.6	4.46538		201.6	4.80943		201.6	2.72878		201.6	9.51236
									201.8	9.67828		201.8	0.238965		201.8	0.480017		201.8	9.11945		201.8	9.25092		201.8	4.13933		201.8	2.88805		201.8	4.46743		201.8	4.81039		201.8	2.72936		201.8	9.51237
									202	9.67693		202	0.23801		202	0.481854		202	9.11727		202	9.24928		202	4.13897		202	2.88846		202	4.46774		202	4.80998		202	2.73108		202	9.51247
									202.2	9.67368		202.2	0.238089		202.2	0.48219		202.2	9.11617		202.2	9.24947		202.2	4.1397		202.2	2.88908		202.2	4.46462		202.2	4.80836		202.2	2.73389		202.2	9.51182
									202.4	9.67131		202.4	0.238751		202.4	0.481475		202.4	9.11666		202.4	9.24739		202.4	4.14027		202.4	2.88881		202.4	4.46539		202.4	4.80731		202.4	2.73366		202.4	9.51181
									202.6	9.66965		202.6	0.239564		202.6	0.483254		202.6	9.11403		202.6	9.24594		202.6	4.13974		202.6	2.88962		202.6	4.46748		202.6	4.80807		202.6	2.7319		202.6	9.51031
									202.8	9.66649		202.8	0.238991		202.8	0.482934		202.8	9.11375		202.8	9.24438		202.8	4.14105		202.8	2.88976		202.8	4.46601		202.8	4.80747		202.8	2.73551		202.8	9.509
									203	9.66606		203	0.240355		203	0.482731		203	9.11289		203	9.24379		203	4.14126		203	2.88964		203	4.46554		203	4.80757		203	2.73722		203	9.50663
									203.2	9.66561		203.2	0.241574		203.2	0.48449		203.2	9.11318		203.2	9.24005		203.2	4.1415		203.2	2.89065		203.2	4.4665		203.2	4.80773		203.2	2.73782		203.2	9.50788
									203.4	9.66448		203.4	0.241744		203.4	0.48526		203.4	9.11079		203.4	9.24066		203.4	4.14224		203.4	2.89151		203.4	4.46612		203.4	4.80775		203.4	2.73948		203.4	9.50685
									203.6	9.66251		203.6	0.241395		203.6	0.485236		203.6	9.10983		203.6	9.2399		203.6	4.14137		203.6	2.89196		203.6	4.46589		203.6	4.80701		203.6	2.74342		203.6	9.50504
									203.8	9.66185		203.8	0.24265		203.8	0.487112		203.8	9.10996		203.8	9.23834		203.8	4.14041		203.8	2.89166		203.8	4.46427		203.8	4.80735		203.8	2.74256		203.8	9.50579
									204	9.65979		204	0.241896		204	0.488616		204	9.10839		204	9.23546		204	4.14016		204	2.8923		204	4.46428		204	4.80557		204	2.74396		204	9.50602
									204.2	9.65802		204.2	0.24113		204.2	0.488607		204.2	9.1061		204.2	9.23584		204.2	4.13919		204.2	2.89219		204.2	4.46499		204.2	4.80653		204.2	2.74506		204.2	9.50633
									204.4	9.65712		204.4	0.240558		204.4	0.490853		204.4	9.10764		204.4	9.23309		204.4	4.13876		204.4	2.8927		204.4	4.46564		204.4	4.8072		204.4	2.74639		204.4	9.50608
									204.6	9.65584		204.6	0.241691		204.6	0.491423		204.6	9.10815		204.6	9.23151		204.6	4.14033		204.6	2.89347		204.6	4.4638		204.6	4.80662		204.6	2.74904		204.6	9.50655
									204.8	9.65404		204.8	0.24181		204.8	0.491741		204.8	9.10662		204.8	9.23082		204.8	4.14113		204.8	2.89274		204.8	4.46675		204.8	4.80652		204.8	2.75104		204.8	9.50512
									205	9.65402		205	0.243343		205	0.492541		205	9.10819		205	9.23008		205	4.14166		205	2.89352		205	4.46507		205	4.80654		205	2.75248		205	9.50483
									205.2	9.65371		205.2	0.244056		205.2	0.494213		205.2	9.10738		205.2	9.2273		205.2	4.14143		205.2	2.89438		205.2	4.46506		205.2	4.80461		205.2	2.75469		205.2	9.50245
									205.4	9.65164		205.4	0.245058		205.4	0.493574		205.4	9.10505		205.4	9.22641		205.4	4.14104		205.4	2.89555		205.4	4.46375		205.4	4.8036		205.4	2.75675		205.4	9.50365
									205.6	9.65002		205.6	0.245064		205.6	0.493938		205.6	9.10436		205.6	9.22458		205.6	4.14082		205.6	2.89649		205.6	4.46423		205.6	4.80426		205.6	2.7559		205.6	9.50316
									205.8	9.64951		205.8	0.244383		205.8	0.496441		205.8	9.10324		205.8	9.22199		205.8	4.14139		205.8	2.89728		205.8	4.46318		205.8	4.80412		205.8	2.75789		205.8	9.50269
									206	9.64686		206	0.245331		206	0.496375		206	9.10038		206	9.22029		206	4.14124		206	2.89763		206	4.46345		206	4.806		206	2.75915		206	9.50285
									206.2	9.6447		206.2	0.244575		206.2	0.496835		206.2	9.09994		206.2	9.21828		206.2	4.14327		206.2	2.89743		206.2	4.46231		206.2	4.80645		206.2	2.76066		206.2	9.50295
									206.4	9.64433		206.4	0.243681		206.4	0.498761		206.4	9.09752		206.4	9.21877		206.4	4.14314		206.4	2.8973		206.4	4.46327		206.4	4.80732		206.4	2.7615		206.4	9.5026
									206.6	9.64327		206.6	0.24391		206.6	0.498682		206.6	9.09572		206.6	9.21864		206.6	4.14345		206.6	2.8956		206.6	4.46333		206.6	4.80681		206.6	2.76159		206.6	9.50241
									206.8	9.64099		206.8	0.244759		206.8	0.499093		206.8	9.09503		206.8	9.21786		206.8	4.14267		206.8	2.89673		206.8	4.46229		206.8	4.80675		206.8	2.76234		206.8	9.50257
									207	9.64038		207	0.244308		207	0.500154		207	9.09356		207	9.21609		207	4.14304		207	2.89577		207	4.46355		207	4.80563		207	2.76277		207	9.50214
									207.2	9.63918		207.2	0.245444		207.2	0.499461		207.2	9.09171		207.2	9.21548		207.2	4.14277		207.2	2.89674		207.2	4.46404		207.2	4.80602		207.2	2.76371		207.2	9.5017
									207.4	9.6373		207.4	0.246699		207.4	0.499652		207.4	9.0927		207.4	9.21211		207.4	4.14231		207.4	2.89692		207.4	4.46452		207.4	4.80479		207.4	2.76338		207.4	9.49898
									207.6	9.63663		207.6	0.24718		207.6	0.502563		207.6	9.09142		207.6	9.21087		207.6	4.14173		207.6	2.89718		207.6	4.46458		207.6	4.80434		207.6	2.76652		207.6	9.50001
									207.8	9.63644		207.8	0.247596		207.8	0.502368		207.8	9.08906		207.8	9.20928		207.8	4.14206		207.8	2.89671		207.8	4.46552		207.8	4.80241		207.8	2.76711		207.8	9.49896
									208	9.63483		208	0.247643		208	0.503115		208	9.08802		208	9.2087		208	4.14298		208	2.89848		208	4.46382		208	4.80212		208	2.76985		208	9.49877
									208.2	9.6336		208.2	0.246732		208.2	0.505974		208.2	9.08875		208.2	9.20812		208.2	4.14199		208.2	2.8992		208.2	4.4637		208.2	4.80017		208.2	2.77001		208.2	9.49919
									208.4	9.6329		208.4	0.24667		208.4	0.505837		208.4	9.08743		208.4	9.20624		208.4	4.14309		208.4	2.8997		208.4	4.46355		208.4	4.80059		208.4	2.77338		208.4	9.50035
									208.6	9.63044		208.6	0.246728		208.6	0.506283		208.6	9.08592		208.6	9.20401		208.6	4.14437		208.6	2.9007		208.6	4.46498		208.6	4.80097		208.6	2.77379		208.6	9.49964
									208.8	9.62845		208.8	0.247355		208.8	0.507541		208.8	9.08523		208.8	9.20229		208.8	4.14399		208.8	2.90095		208.8	4.46373		208.8	4.80106		208.8	2.77613		208.8	9.50076
									209	9.62543		209	0.247242		209	0.507671		209	9.08456		209	9.20052		209	4.14297		209	2.90122		209	4.46707		209	4.80072		209	2.7768		209	9.50134
									209.2	9.62346		209.2	0.248732		209.2	0.507799		209.2	9.08173		209.2	9.1985		209.2	4.1441		209.2	2.90104		209.2	4.4669		209.2	4.80131		209.2	2.77691		209.2	9.50243
									209.4	9.6214		209.4	0.250211		209.4	0.509635		209.4	9.0797		209.4	9.19792		209.4	4.14416		209.4	2.90002		209.4	4.46645		209.4	4.80169		209.4	2.77848		209.4	9.50306
									209.6	9.62049		209.6	0.248804		209.6	0.509225		209.6	9.08038		209.6	9.19642		209.6	4.14338		209.6	2.90121		209.6	4.46685		209.6	4.80152		209.6	2.77979		209.6	9.50222
									209.8	9.61821		209.8	0.24902		209.8	0.509383		209.8	9.07781		209.8	9.19639		209.8	4.14356		209.8	2.90367		209.8	4.4672		209.8	4.80191		209.8	2.7806		209.8	9.50215
									210	9.61877		210	0.250243		210	0.510856		210	9.07739		210	9.19523		210	4.1437		210	2.90343		210	4.46561		210	4.80196		210	2.78065		210	9.50204
									210.2	9.61682		210.2	0.249922		210.2	0.512047		210.2	9.07891		210.2	9.19377		210.2	4.14394		210.2	2.90393		210.2	4.46757		210.2	4.80264		210.2	2.78384		210.2	9.50101
									210.4	9.61568		210.4	0.248934		210.4	0.511458		210.4	9.07689		210.4	9.19199		210.4	4.14394		210.4	2.90558		210.4	4.46746		210.4	4.80246		210.4	2.78295		210.4	9.50141
									210.6	9.61557		210.6	0.251127		210.6	0.513412		210.6	9.07435		210.6	9.19098		210.6	4.1438		210.6	2.90509		210.6	4.46493		210.6	4.80243		210.6	2.78351		210.6	9.50298
									210.8	9.61491		210.8	0.250578		210.8	0.514771		210.8	9.07597		210.8	9.18977		210.8	4.14464		210.8	2.90424		210.8	4.46847		210.8	4.80257		210.8	2.78505		210.8	9.5032
									211	9.6133		211	0.249728		211	0.515237		211	9.07364		211	9.1875		211	4.14553		211	2.90351		211	4.46785		211	4.80321		211	2.78847		211	9.50298
									211.2	9.61401		211.2	0.250457		211.2	0.515388		211.2	9.07198		211.2	9.18605		211.2	4.14495		211.2	2.90509		211.2	4.46648		211.2	4.80351		211.2	2.78957		211.2	9.50331
									211.4	9.61275		211.4	0.250341		211.4	0.517551		211.4	9.07241		211.4	9.18507		211.4	4.14621		211.4	2.90469		211.4	4.46798		211.4	4.80432		211.4	2.79151		211.4	9.50281
									211.6	9.61017		211.6	0.250305		211.6	0.518576		211.6	9.07069		211.6	9.1832		211.6	4.14594		211.6	2.90503		211.6	4.46997		211.6	4.80348		211.6	2.79286		211.6	9.501
									211.8	9.61095		211.8	0.251366		211.8	0.519851		211.8	9.07082		211.8	9.1826		211.8	4.14544		211.8	2.90532		211.8	4.46892		211.8	4.80359		211.8	2.79373		211.8	9.49924
									212	9.60919		212	0.251556		212	0.521006		212	9.06978		212	9.18129		212	4.14399		212	2.90684		212	4.46971		212	4.80279		212	2.79448		212	9.50004
									212.2	9.60769		212.2	0.25143		212.2	0.520563		212.2	9.06833		212.2	9.18119		212.2	4.14363		212.2	2.90544		212.2	4.46869		212.2	4.80223		212.2	2.79568		212.2	9.49877
									212.4	9.60612		212.4	0.252469		212.4	0.522011		212.4	9.06837		212.4	9.17976		212.4	4.14332		212.4	2.90754		212.4	4.46711		212.4	4.80231		212.4	2.79711		212.4	9.49773
									212.6	9.60598		212.6	0.252744		212.6	0.522866		212.6	9.06859		212.6	9.17808		212.6	4.14345		212.6	2.90753		212.6	4.46752		212.6	4.80193		212.6	2.79816		212.6	9.49857
									212.8	9.60314		212.8	0.252499		212.8	0.523004		212.8	9.06783		212.8	9.17455		212.8	4.14431		212.8	2.90706		212.8	4.46628		212.8	4.80221		212.8	2.7998		212.8	9.49939
									213	9.60337		213	0.253997		213	0.524411		213	9.06679		213	9.17514		213	4.14489		213	2.90861		213	4.46841		213	4.80374		213	2.79948		213	9.49862
									213.2	9.60278		213.2	0.254736		213.2	0.526264		213.2	9.06596		213.2	9.17406		213.2	4.1457		213.2	2.9108		213.2	4.4686		213.2	4.80405		213.2	2.80116		213.2	9.50009
									213.4	9.60279		213.4	0.254466		213.4	0.52638		213.4	9.06597		213.4	9.17294		213.4	4.14562		213.4	2.91014		213.4	4.46983		213.4	4.80348		213.4	2.80338		213.4	9.49946
									213.6	9.60039		213.6	0.25509		213.6	0.526402		213.6	9.06608		213.6	9.17262		213.6	4.14655		213.6	2.91047		213.6	4.46792		213.6	4.8057		213.6	2.80569		213.6	9.49888
									213.8	9.59981		213.8	0.255828		213.8	0.527304		213.8	9.06569		213.8	9.17208		213.8	4.14631		213.8	2.91084		213.8	4.46892		213.8	4.80572		213.8	2.80612		213.8	9.49877
									214	9.59839		214	0.254659		214	0.529136		214	9.06534		214	9.16887		214	4.1466		214	2.9106		214	4.46659		214	4.80484		214	2.80857		214	9.49871
									214.2	9.59673		214.2	0.254		214.2	0.530193		214.2	9.0657		214.2	9.16822		214.2	4.14675		214.2	2.90919		214.2	4.46814		214.2	4.80508		214.2	2.80937		214.2	9.49712
									214.4	9.59597		214.4	0.255071		214.4	0.530367		214.4	9.0623		214.4	9.16666		214.4	4.1465		214.4	2.90894		214.4	4.46849		214.4	4.80427		214.4	2.81068		214.4	9.49897
									214.6	9.5959		214.6	0.254166		214.6	0.531589		214.6	9.06192		214.6	9.16709		214.6	4.14828		214.6	2.91065		214.6	4.46954		214.6	4.80354		214.6	2.81105		214.6	9.49832
									214.8	9.59493		214.8	0.253651		214.8	0.532983		214.8	9.06007		214.8	9.16698		214.8	4.14914		214.8	2.91332		214.8	4.47046		214.8	4.80385		214.8	2.81213		214.8	9.49859
									215	9.5937		215	0.255436		215	0.531432		215	9.05798		215	9.16774		215	4.14942		215	2.91364		215	4.46929		215	4.80254		215	2.81237		215	9.49953
									215.2	9.59217		215.2	0.256686		215.2	0.53179		215.2	9.05691		215.2	9.16639		215.2	4.14972		215.2	2.91474		215.2	4.46901		215.2	4.8023		215.2	2.8134		215.2	9.49947
									215.4	9.59196		215.4	0.256293		215.4	0.533316		215.4	9.05731		215.4	9.1662		215.4	4.14987		215.4	2.91574		215.4	4.46839		215.4	4.80288		215.4	2.8135		215.4	9.4998
									215.6	9.59043		215.6	0.257498		215.6	0.533297		215.6	9.05495		215.6	9.16314		215.6	4.14924		215.6	2.91568		215.6	4.46611		215.6	4.80177		215.6	2.81479		215.6	9.49962
									215.8	9.58838		215.8	0.258848		215.8	0.534341		215.8	9.05446		215.8	9.16063		215.8	4.14935		215.8	2.91407		215.8	4.46593		215.8	4.80208		215.8	2.81548		215.8	9.49945
									216	9.58781		216	0.257161		216	0.536135		216	9.05433		216	9.1588		216	4.14935		216	2.91441		216	4.46617		216	4.80271		216	2.81751		216	9.49855
									216.2	9.58776		216.2	0.256783		216.2	0.536558		216.2	9.05347		216.2	9.15745		216.2	4.14979		216.2	2.91315		216.2	4.46535		216.2	4.80227		216.2	2.81956		216.2	9.49803
									216.4	9.58539		216.4	0.257258		216.4	0.536633		216.4	9.05243		216.4	9.1564		216.4	4.15067		216.4	2.91369		216.4	4.46525		216.4	4.80181		216.4	2.82008		216.4	9.49604
									216.6	9.58424		216.6	0.256978		216.6	0.537589		216.6	9.05148		216.6	9.15539		216.6	4.15032		216.6	2.91398		216.6	4.46826		216.6	4.80234		216.6	2.82125		216.6	9.49756
									216.8	9.58515		216.8	0.256688		216.8	0.536718		216.8	9.05107		216.8	9.15485		216.8	4.14993		216.8	2.91421		216.8	4.46701		216.8	4.80273		216.8	2.82344		216.8	9.49681
									217	9.58398		217	0.258395		217	0.536953		217	9.05135		217	9.15349		217	4.14969		217	2.91435		217	4.46897		217	4.80277		217	2.82305		217	9.49618
									217.2	9.58165		217.2	0.259088		217.2	0.538149		217.2	9.05066		217.2	9.15033		217.2	4.15		217.2	2.91612		217.2	4.47009		217.2	4.8023		217.2	2.82491		217.2	9.49716
									217.4	9.58052		217.4	0.25867		217.4	0.538679		217.4	9.04839		217.4	9.14804		217.4	4.14998		217.4	2.91727		217.4	4.47019		217.4	4.80203		217.4	2.82738		217.4	9.49712
									217.6	9.58017		217.6	0.259622		217.6	0.541198		217.6	9.04988		217.6	9.14711		217.6	4.14996		217.6	2.91718		217.6	4.47069		217.6	4.80206		217.6	2.82977		217.6	9.49717
									217.8	9.57773		217.8	0.259542		217.8	0.541709		217.8	9.04643		217.8	9.14656		217.8	4.15085		217.8	2.91844		217.8	4.47019		217.8	4.80072		217.8	2.83124		217.8	9.49753
									218	9.57618		218	0.258854		218	0.543044		218	9.04652		218	9.14646		218	4.15161		218	2.91883		218	4.4703		218	4.80103		218	2.83322		218	9.49901
									218.2	9.5754		218.2	0.258965		218.2	0.544756		218.2	9.04319		218.2	9.14604		218.2	4.15224		218.2	2.91889		218.2	4.47007		218.2	4.80259		218.2	2.83376		218.2	9.49874
									218.4	9.57377		218.4	0.25917		218.4	0.546535		218.4	9.04424		218.4	9.14615		218.4	4.15229		218.4	2.91978		218.4	4.46898		218.4	4.80256		218.4	2.83425		218.4	9.4989
									218.6	9.57111		218.6	0.258092		218.6	0.546564		218.6	9.0415		218.6	9.14606		218.6	4.15224		218.6	2.92017		218.6	4.46999		218.6	4.80223		218.6	2.83495		218.6	9.49776
									218.8	9.5707		218.8	0.260034		218.8	0.547814		218.8	9.04212		218.8	9.14408		218.8	4.15154		218.8	2.9202		218.8	4.47018		218.8	4.80246		218.8	2.83744		218.8	9.49689
									219	9.56968		219	0.260298		219	0.548757		219	9.03993		219	9.14238		219	4.15158		219	2.92025		219	4.46882		219	4.80167		219	2.83812		219	9.4957
									219.2	9.56818		219.2	0.259989		219.2	0.549651		219.2	9.04096		219.2	9.14225		219.2	4.15133		219.2	2.92183		219.2	4.47037		219.2	4.80121		219.2	2.8381		219.2	9.49648
									219.4	9.56687		219.4	0.259737		219.4	0.549167		219.4	9.03963		219.4	9.14088		219.4	4.15181		219.4	2.92091		219.4	4.4736		219.4	4.80256		219.4	2.83944		219.4	9.49845
									219.6	9.56511		219.6	0.26103		219.6	0.549067		219.6	9.03821		219.6	9.13906		219.6	4.15192		219.6	2.92117		219.6	4.47092		219.6	4.80262		219.6	2.84152		219.6	9.49919
									219.8	9.56237		219.8	0.259394		219.8	0.550544		219.8	9.03772		219.8	9.13812		219.8	4.15232		219.8	2.92123		219.8	4.47283		219.8	4.80251		219.8	2.83986		219.8	9.5009
									220	9.56034		220	0.26044		220	0.55101		220	9.03599		220	9.13622		220	4.15364		220	2.92167		220	4.47326		220	4.80413		220	2.84226		220	9.50126
									220.2	9.55989		220.2	0.260769		220.2	0.551905		220.2	9.03525		220.2	9.13452		220.2	4.15381		220.2	2.92209		220.2	4.47286		220.2	4.80369		220.2	2.84465		220.2	9.50067
									220.4	9.55863		220.4	0.262308		220.4	0.553318		220.4	9.03238		220.4	9.13296		220.4	4.15416		220.4	2.92188		220.4	4.47137		220.4	4.80194		220.4	2.84747		220.4	9.50059
									220.6	9.55901		220.6	0.26264		220.6	0.55472		220.6	9.03195		220.6	9.13275		220.6	4.15558		220.6	2.92336		220.6	4.47229		220.6	4.80206		220.6	2.84825		220.6	9.50303
									220.8	9.55846		220.8	0.263749		220.8	0.55482		220.8	9.02959		220.8	9.13256		220.8	4.1564		220.8	2.92365		220.8	4.4721		220.8	4.80271		220.8	2.85185		220.8	9.50226
									221	9.55817		221	0.264468		221	0.556498		221	9.02816		221	9.13238		221	4.15615		221	2.92367		221	4.47313		221	4.80125		221	2.85252		221	9.50276
									221.2	9.55707		221.2	0.264918		221.2	0.556818		221.2	9.02624		221.2	9.13175		221.2	4.15701		221.2	2.92311		221.2	4.47262		221.2	4.8006		221.2	2.85349		221.2	9.50375
									221.4	9.55556		221.4	0.264395		221.4	0.557124		221.4	9.02666		221.4	9.13165		221.4	4.15626		221.4	2.92496		221.4	4.47324		221.4	4.80206		221.4	2.85329		221.4	9.50405
									221.6	9.55367		221.6	0.264308		221.6	0.55791		221.6	9.02601		221.6	9.1297		221.6	4.15633		221.6	2.92511		221.6	4.47284		221.6	4.80221		221.6	2.85412		221.6	9.5027
									221.8	9.55326		221.8	0.262929		221.8	0.559743		221.8	9.02451		221.8	9.12639		221.8	4.15605		221.8	2.92691		221.8	4.4715		221.8	4.80108		221.8	2.85391		221.8	9.50367
									222	9.55276		222	0.262271		222	0.559593		222	9.02475		222	9.1253		222	4.15639		222	2.92769		222	4.47172		222	4.80111		222	2.85588		222	9.5031
									222.2	9.55272		222.2	0.262097		222.2	0.560753		222.2	9.02439		222.2	9.12512		222.2	4.15567		222.2	2.92847		222.2	4.47251		222.2	4.80182		222.2	2.8572		222.2	9.50475
									222.4	9.55284		222.4	0.263481		222.4	0.560725		222.4	9.02354		222.4	9.12242		222.4	4.15684		222.4	2.9277		222.4	4.47179		222.4	4.80037		222.4	2.85854		222.4	9.50395
									222.6	9.5531		222.6	0.263943		222.6	0.562383		222.6	9.02266		222.6	9.1216		222.6	4.15691		222.6	2.92873		222.6	4.473		222.6	4.80066		222.6	2.85975		222.6	9.50253
									222.8	9.55186		222.8	0.264342		222.8	0.562284		222.8	9.02109		222.8	9.12198		222.8	4.15626		222.8	2.9285		222.8	4.47325		222.8	4.8026		222.8	2.86088		222.8	9.50171
									223	9.55167		223	0.263462		223	0.561724		223	9.0203		223	9.11995		223	4.15568		223	2.92982		223	4.47483		223	4.80333		223	2.86021		223	9.50213
									223.2	9.55075		223.2	0.265591		223.2	0.562067		223.2	9.01782		223.2	9.11814		223.2	4.15675		223.2	2.93089		223.2	4.47347		223.2	4.8029		223.2	2.86183		223.2	9.49867
									223.4	9.54938		223.4	0.265318		223.4	0.56311		223.4	9.018		223.4	9.11799		223.4	4.15739		223.4	2.93227		223.4	4.47497		223.4	4.80338		223.4	2.86246		223.4	9.49749
									223.6	9.54861		223.6	0.264701		223.6	0.563741		223.6	9.01672		223.6	9.11724		223.6	4.15801		223.6	2.93153		223.6	4.47367		223.6	4.80301		223.6	2.86394		223.6	9.49801
									223.8	9.54787		223.8	0.265984		223.8	0.563487		223.8	9.01731		223.8	9.11659		223.8	4.15936		223.8	2.93286		223.8	4.47422		223.8	4.80112		223.8	2.86455		223.8	9.49837
									224	9.54603		224	0.266704		224	0.565786		224	9.01706		224	9.11596		224	4.16051		224	2.93245		224	4.47167		224	4.80137		224	2.86591		224	9.49803
									224.2	9.54467		224.2	0.26551		224.2	0.565785		224.2	9.01771		224.2	9.11621		224.2	4.15996		224.2	2.9317		224.2	4.47441		224.2	4.80094		224.2	2.866		224.2	9.49997
									224.4	9.54582		224.4	0.265438		224.4	0.568606		224.4	9.0169		224.4	9.11529		224.4	4.15935		224.4	2.93217		224.4	4.47253		224.4	4.80146		224.4	2.86777		224.4	9.50181
									224.6	9.54603		224.6	0.265185		224.6	0.566896		224.6	9.01653		224.6	9.1134		224.6	4.15937		224.6	2.93302		224.6	4.47426		224.6	4.80106		224.6	2.86937		224.6	9.50234
									224.8	9.54602		224.8	0.265709		224.8	0.568722		224.8	9.01527		224.8	9.11232		224.8	4.15922		224.8	2.93291		224.8	4.47352		224.8	4.80166		224.8	2.87061		224.8	9.50327
									225	9.54516		225	0.265394		225	0.570042		225	9.01513		225	9.11229		225	4.15977		225	2.93286		225	4.47483		225	4.80155		225	2.87516		225	9.50381
									225.2	9.54419		225.2	0.26571		225.2	0.571107		225.2	9.01405		225.2	9.11032		225.2	4.16131		225.2	2.93307		225.2	4.47593		225.2	4.80158		225.2	2.87749		225.2	9.50242
									225.4	9.54382		225.4	0.265935		225.4	0.570698		225.4	9.01171		225.4	9.1095		225.4	4.16153		225.4	2.93281		225.4	4.47688		225.4	4.80118		225.4	2.87963		225.4	9.50208
									225.6	9.54173		225.6	0.267247		225.6	0.571622		225.6	9.01291		225.6	9.10836		225.6	4.16197		225.6	2.93263		225.6	4.4753		225.6	4.80163		225.6	2.87991		225.6	9.50206
									225.8	9.54106		225.8	0.265553		225.8	0.572052		225.8	9.01105		225.8	9.10851		225.8	4.16306		225.8	2.93247		225.8	4.47663		225.8	4.80092		225.8	2.88161		225.8	9.50307
									226	9.53979		226	0.265637		226	0.57313		226	9.00816		226	9.10649		226	4.16277		226	2.935		226	4.47659		226	4.79988		226	2.87983		226	9.50299
									226.2	9.53864		226.2	0.26615		226.2	0.574828		226.2	9.00869		226.2	9.1045		226.2	4.16242		226.2	2.93586		226.2	4.47404		226.2	4.80027		226.2	2.88037		226.2	9.50392
									226.4	9.53776		226.4	0.265824		226.4	0.575044		226.4	9.00812		226.4	9.10354		226.4	4.16182		226.4	2.93607		226.4	4.4731		226.4	4.80063		226.4	2.88082		226.4	9.50465
									226.6	9.53657		226.6	0.265286		226.6	0.577051		226.6	9.00515		226.6	9.10301		226.6	4.16145		226.6	2.93688		226.6	4.47475		226.6	4.80056		226.6	2.88162		226.6	9.50454
									226.8	9.5354		226.8	0.266662		226.8	0.577703		226.8	9.00626		226.8	9.10059		226.8	4.16097		226.8	2.93871		226.8	4.47379		226.8	4.80069		226.8	2.88395		226.8	9.50212
									227	9.53646		227	0.268257		227	0.576409		227	9.0046		227	9.09904		227	4.16153		227	2.93843		227	4.47361		227	4.8018		227	2.88572		227	9.50257
									227.2	9.53615		227.2	0.268322		227.2	0.575887		227.2	9.00246		227.2	9.09899		227.2	4.16085		227.2	2.93877		227.2	4.47419		227.2	4.80227		227.2	2.88756		227.2	9.50209
									227.4	9.5347		227.4	0.268639		227.4	0.576518		227.4	9.00306		227.4	9.09804		227.4	4.16221		227.4	2.94013		227.4	4.47696		227.4	4.80143		227.4	2.8886		227.4	9.5011
									227.6	9.53583		227.6	0.268517		227.6	0.575693		227.6	9.00034		227.6	9.09646		227.6	4.16242		227.6	2.93959		227.6	4.47531		227.6	4.80159		227.6	2.89009		227.6	9.50179
									227.8	9.53627		227.8	0.26852		227.8	0.576664		227.8	8.99836		227.8	9.09576		227.8	4.16349		227.8	2.93841		227.8	4.47755		227.8	4.80255		227.8	2.89081		227.8	9.50242
									228	9.53564		228	0.268023		228	0.577772		228	8.99858		228	9.09582		228	4.16376		228	2.93752		228	4.47887		228	4.80082		228	2.89082		228	9.50235
									228.2	9.53589		228.2	0.266917		228.2	0.577608		228.2	8.99748		228.2	9.09498		228.2	4.16467		228.2	2.93853		228.2	4.48006		228.2	4.80099		228.2	2.89084		228.2	9.50301
									228.4	9.53586		228.4	0.26727		228.4	0.580163		228.4	8.9959		228.4	9.09383		228.4	4.16459		228.4	2.9383		228.4	4.47809		228.4	4.80145		228.4	2.89266		228.4	9.50451
									228.6	9.53445		228.6	0.267876		228.6	0.582071		228.6	8.99642		228.6	9.09267		228.6	4.16564		228.6	2.94044		228.6	4.48071		228.6	4.80024		228.6	2.89361		228.6	9.50512
									228.8	9.53319		228.8	0.269151		228.8	0.583725		228.8	8.99497		228.8	9.09203		228.8	4.16453		228.8	2.94109		228.8	4.47919		228.8	4.79929		228.8	2.89464		228.8	9.50731
									229	9.53118		229	0.270499		229	0.585182		229	8.99465		229	9.09056		229	4.16356		229	2.94256		229	4.47912		229	4.80029		229	2.89527		229	9.50883
									229.2	9.53047		229.2	0.271228		229.2	0.587504		229.2	8.99313		229.2	9.09007		229.2	4.16351		229.2	2.94356		229.2	4.47909		229.2	4.80077		229.2	2.89765		229.2	9.50978
									229.4	9.52847		229.4	0.271846		229.4	0.586985		229.4	8.9914		229.4	9.08993		229.4	4.16392		229.4	2.94423		229.4	4.48008		229.4	4.80153		229.4	2.8978		229.4	9.50935
									229.6	9.52737		229.6	0.272328		229.6	0.587923		229.6	8.99072		229.6	9.0898		229.6	4.16329		229.6	2.94451		229.6	4.47864		229.6	4.80277		229.6	2.89921		229.6	9.50881
									229.8	9.52597		229.8	0.271774		229.8	0.587744		229.8	8.99269		229.8	9.08863		229.8	4.16449		229.8	2.94542		229.8	4.47963		229.8	4.80414		229.8	2.89993		229.8	9.50829
									230	9.52654		230	0.270379		230	0.589278		230	8.99151		230	9.0884		230	4.16609		230	2.94536		230	4.47938		230	4.80413		230	2.90367		230	9.50689
									230.2	9.5258		230.2	0.271573		230.2	0.589789		230.2	8.99126		230.2	9.08746		230.2	4.16578		230.2	2.94513		230.2	4.47835		230.2	4.80389		230.2	2.90391		230.2	9.50696
									230.4	9.52705		230.4	0.271375		230.4	0.590258		230.4	8.99232		230.4	9.08715		230.4	4.16672		230.4	2.94537		230.4	4.47975		230.4	4.8042		230.4	2.90449		230.4	9.50751
									230.6	9.52733		230.6	0.270954		230.6	0.592514		230.6	8.99125		230.6	9.08584		230.6	4.16693		230.6	2.94543		230.6	4.48074		230.6	4.80342		230.6	2.90587		230.6	9.50824
									230.8	9.52761		230.8	0.272356		230.8	0.591643		230.8	8.98881		230.8	9.08533		230.8	4.16752		230.8	2.94614		230.8	4.48093		230.8	4.80198		230.8	2.90759		230.8	9.50847
									231	9.52606		231	0.272117		231	0.59179		231	8.98801		231	9.0842		231	4.167		231	2.94695		231	4.48078		231	4.80245		231	2.90907		231	9.50913
									231.2	9.52581		231.2	0.271612		231.2	0.591848		231.2	8.98635		231.2	9.08131		231.2	4.16793		231.2	2.94748		231.2	4.48284		231.2	4.80228		231.2	2.90897		231.2	9.51109
									231.4	9.52496		231.4	0.271907		231.4	0.591893		231.4	8.98238		231.4	9.07957		231.4	4.16756		231.4	2.94788		231.4	4.48258		231.4	4.80168		231.4	2.91135		231.4	9.50985
									231.6	9.52355		231.6	0.272679		231.6	0.59105		231.6	8.98193		231.6	9.07841		231.6	4.16898		231.6	2.94714		231.6	4.48268		231.6	4.80276		231.6	2.91244		231.6	9.50839
									231.8	9.52176		231.8	0.271969		231.8	0.592835		231.8	8.97991		231.8	9.07766		231.8	4.16891		231.8	2.94743		231.8	4.48374		231.8	4.80219		231.8	2.91313		231.8	9.50805
									232	9.52162		232	0.273583		232	0.593528		232	8.979		232	9.07615		232	4.16967		232	2.94818		232	4.48621		232	4.80249		232	2.9132		232	9.50892
									232.2	9.51987		232.2	0.273938		232.2	0.594548		232.2	8.97983		232.2	9.07624		232.2	4.17028		232.2	2.94775		232.2	4.48448		232.2	4.80198		232.2	2.91531		232.2	9.50719
									232.4	9.51885		232.4	0.274289		232.4	0.595498		232.4	8.97915		232.4	9.07544		232.4	4.17072		232.4	2.94924		232.4	4.48375		232.4	4.80244		232.4	2.91712		232.4	9.50767
									232.6	9.51938		232.6	0.275139		232.6	0.594922		232.6	8.98019		232.6	9.0744		232.6	4.17075		232.6	2.95127		232.6	4.48421		232.6	4.80244		232.6	2.91792		232.6	9.50985
									232.8	9.52017		232.8	0.273767		232.8	0.596231		232.8	8.97972		232.8	9.07262		232.8	4.17064		232.8	2.95251		232.8	4.48351		232.8	4.8036		232.8	2.91969		232.8	9.50991
									233	9.51953		233	0.273894		233	0.596788		233	8.97797		233	9.07284		233	4.17097		233	2.9524		233	4.48074		233	4.80313		233	2.92052		233	9.50967
									233.2	9.51936		233.2	0.274175		233.2	0.598451		233.2	8.97821		233.2	9.07174		233.2	4.17145		233.2	2.95457		233.2	4.48329		233.2	4.80305		233.2	2.92285		233.2	9.50957
									233.4	9.51889		233.4	0.273937		233.4	0.59959		233.4	8.97797		233.4	9.07125		233.4	4.17194		233.4	2.95463		233.4	4.48434		233.4	4.80367		233.4	2.92373		233.4	9.51125
									233.6	9.51756		233.6	0.272836		233.6	0.603015		233.6	8.97539		233.6	9.07158		233.6	4.17131		233.6	2.9556		233.6	4.48432		233.6	4.80367		233.6	2.92497		233.6	9.51066
									233.8	9.51607		233.8	0.274057		233.8	0.603597		233.8	8.97566		233.8	9.07132		233.8	4.172		233.8	2.95492		233.8	4.48599		233.8	4.80412		233.8	2.92506		233.8	9.51105
									234	9.51538		234	0.273604		234	0.604331		234	8.97489		234	9.06921		234	4.17304		234	2.95629		234	4.48604		234	4.80437		234	2.9265		234	9.5105
									234.2	9.51476		234.2	0.274543		234.2	0.604418		234.2	8.97471		234.2	9.06791		234.2	4.17295		234.2	2.95574		234.2	4.48465		234.2	4.80478		234.2	2.92683		234.2	9.5104
									234.4	9.51389		234.4	0.275095		234.4	0.603844		234.4	8.97403		234.4	9.06641		234.4	4.17311		234.4	2.95678		234.4	4.48474		234.4	4.80415		234.4	2.92781		234.4	9.50955
									234.6	9.51264		234.6	0.275098		234.6	0.603746		234.6	8.97415		234.6	9.06583		234.6	4.17346		234.6	2.95673		234.6	4.48432		234.6	4.80505		234.6	2.92995		234.6	9.50834
									234.8	9.51251		234.8	0.275926		234.8	0.605336		234.8	8.97451		234.8	9.06581		234.8	4.1741		234.8	2.95745		234.8	4.48453		234.8	4.80412		234.8	2.93158		234.8	9.50896
									235	9.51159		235	0.277112		235	0.604576		235	8.97373		235	9.0664		235	4.17336		235	2.95654		235	4.48617		235	4.80363		235	2.93205		235	9.51029
									235.2	9.51209		235.2	0.276619		235.2	0.605341		235.2	8.9701		235.2	9.0668		235.2	4.17409		235.2	2.95826		235.2	4.48558		235.2	4.80385		235.2	2.93291		235.2	9.51119
									235.4	9.51027		235.4	0.277555		235.4	0.607129		235.4	8.97025		235.4	9.0652		235.4	4.17471		235.4	2.95752		235.4	4.48657		235.4	4.80394		235.4	2.93377		235.4	9.51226
									235.6	9.50929		235.6	0.280055		235.6	0.606274		235.6	8.96962		235.6	9.06418		235.6	4.17556		235.6	2.95892		235.6	4.48894		235.6	4.80291		235.6	2.9344		235.6	9.51507
									235.8	9.50751		235.8	0.278646		235.8	0.606522		235.8	8.96808		235.8	9.06185		235.8	4.17468		235.8	2.96014		235.8	4.4872		235.8	4.80273		235.8	2.93591		235.8	9.51351
									236	9.50737		236	0.277019		236	0.608377		236	8.96854		236	9.06099		236	4.17511		236	2.96043		236	4.48731		236	4.80446		236	2.93784		236	9.51268
									236.2	9.50652		236.2	0.277908		236.2	0.607859		236.2	8.96797		236.2	9.05981		236.2	4.17552		236.2	2.95976		236.2	4.48965		236.2	4.80452		236.2	2.93891		236.2	9.51291
									236.4	9.50516		236.4	0.278009		236.4	0.609476		236.4	8.96911		236.4	9.06044		236.4	4.17541		236.4	2.96003		236.4	4.48763		236.4	4.80494		236.4	2.93949		236.4	9.51265
									236.6	9.50601		236.6	0.276215		236.6	0.61142		236.6	8.96639		236.6	9.05906		236.6	4.17565		236.6	2.95962		236.6	4.48711		236.6	4.80577		236.6	2.94133		236.6	9.51279
									236.8	9.50584		236.8	0.278449		236.8	0.61179		236.8	8.96393		236.8	9.05867		236.8	4.17762		236.8	2.9582		236.8	4.48613		236.8	4.80592		236.8	2.94102		236.8	9.51398
									237	9.50283		237	0.280071		237	0.612798		237	8.96297		237	9.05787		237	4.17834		237	2.95971		237	4.48742		237	4.80387		237	2.94289		237	9.5155
									237.2	9.50063		237.2	0.278961		237.2	0.614579		237.2	8.96243		237.2	9.0574		237.2	4.17809		237.2	2.96026		237.2	4.48725		237.2	4.80417		237.2	2.94476		237.2	9.51538
									237.4	9.50109		237.4	0.277541		237.4	0.61525		237.4	8.95823		237.4	9.05519		237.4	4.17847		237.4	2.96078		237.4	4.48987		237.4	4.80385		237.4	2.94551		237.4	9.51499
									237.6	9.49991		237.6	0.27801		237.6	0.614663		237.6	8.96027		237.6	9.05396		237.6	4.17982		237.6	2.96175		237.6	4.48793		237.6	4.80323		237.6	2.94568		237.6	9.51519
									237.8	9.49845		237.8	0.277991		237.8	0.615742		237.8	8.95992		237.8	9.05309		237.8	4.17893		237.8	2.96293		237.8	4.49001		237.8	4.80452		237.8	2.94714		237.8	9.51618
									238	9.49856		238	0.279266		238	0.615747		238	8.95893		238	9.05216		238	4.17847		238	2.96412		238	4.48848		238	4.80645		238	2.94678		238	9.51545
									238.2	9.49848		238.2	0.28068		238.2	0.617219		238.2	8.95912		238.2	9.05155		238.2	4.1791		238.2	2.96557		238.2	4.48841		238.2	4.80629		238.2	2.94755		238.2	9.5159
									238.4	9.49811		238.4	0.281787		238.4	0.617158		238.4	8.95896		238.4	9.05071		238.4	4.18058		238.4	2.96648		238.4	4.48974		238.4	4.80705		238.4	2.94921		238.4	9.5168
									238.6	9.49673		238.6	0.283209		238.6	0.619386		238.6	8.95515		238.6	9.05138		238.6	4.17915		238.6	2.96607		238.6	4.49189		238.6	4.80728		238.6	2.95047		238.6	9.51651
									238.8	9.49746		238.8	0.282184		238.8	0.620062		238.8	8.9566		238.8	9.05067		238.8	4.17913		238.8	2.96719		238.8	4.49396		238.8	4.80634		238.8	2.95148		238.8	9.51607
									239	9.49742		239	0.282507		239	0.620371		239	8.95528		239	9.05047		239	4.17976		239	2.96778		239	4.4945		239	4.80533		239	2.95392		239	9.51612
									239.2	9.49641		239.2	0.282817		239.2	0.619134		239.2	8.95427		239.2	9.04973		239.2	4.17938		239.2	2.96657		239.2	4.49569		239.2	4.80551		239.2	2.95491		239.2	9.51482
									239.4	9.49609		239.4	0.283656		239.4	0.620232		239.4	8.95511		239.4	9.04988		239.4	4.17916		239.4	2.96654		239.4	4.4934		239.4	4.80351		239.4	2.9565		239.4	9.51455
									239.6	9.49604		239.6	0.284094		239.6	0.621307		239.6	8.9546		239.6	9.049		239.6	4.18043		239.6	2.96773		239.6	4.49265		239.6	4.80306		239.6	2.95862		239.6	9.51381
									239.8	9.49481		239.8	0.284582		239.8	0.620719		239.8	8.95375		239.8	9.04879		239.8	4.18106		239.8	2.96831		239.8	4.49366		239.8	4.80347		239.8	2.96008		239.8	9.51361
									240	9.49442		240	0.282598		240	0.622732		240	8.95315		240	9.04667		240	4.18107		240	2.96758		240	4.49242		240	4.80397		240	2.95987		240	9.51388
									240.2	9.49434		240.2	0.28438		240.2	0.625136		240.2	8.95191		240.2	9.04533		240.2	4.18122		240.2	2.96838		240.2	4.49187		240.2	4.8044		240.2	2.96013		240.2	9.51523
									240.4	9.49477		240.4	0.283673		240.4	0.625509		240.4	8.95166		240.4	9.04401		240.4	4.18091		240.4	2.96928		240.4	4.49212		240.4	4.80556		240.4	2.96093		240.4	9.51545
									240.6	9.49458		240.6	0.284086		240.6	0.624398		240.6	8.95156		240.6	9.04324		240.6	4.18024		240.6	2.97069		240.6	4.49265		240.6	4.80608		240.6	2.96241		240.6	9.51636
									240.8	9.49467		240.8	0.286352		240.8	0.626214		240.8	8.94856		240.8	9.04222		240.8	4.18057		240.8	2.97104		240.8	4.48967		240.8	4.80638		240.8	2.96403		240.8	9.51637
									241	9.49421		241	0.286869		241	0.626425		241	8.94981		241	9.04316		241	4.18132		241	2.97209		241	4.49182		241	4.80622		241	2.96677		241	9.51744
									241.2	9.49312		241.2	0.285456		241.2	0.626643		241.2	8.94917		241.2	9.04268		241.2	4.18098		241.2	2.97272		241.2	4.49155		241.2	4.80521		241.2	2.96846		241.2	9.51725
									241.4	9.49158		241.4	0.28717		241.4	0.628176		241.4	8.94676		241.4	9.04181		241.4	4.18153		241.4	2.97346		241.4	4.49214		241.4	4.80623		241.4	2.97046		241.4	9.51654
									241.6	9.49135		241.6	0.286382		241.6	0.629374		241.6	8.94916		241.6	9.03978		241.6	4.1821		241.6	2.97248		241.6	4.49292		241.6	4.80733		241.6	2.96951		241.6	9.5164
									241.8	9.49026		241.8	0.285241		241.8	0.63011		241.8	8.94948		241.8	9.03947		241.8	4.18271		241.8	2.97209		241.8	4.49561		241.8	4.80751		241.8	2.96982		241.8	9.51707
									242	9.48951		242	0.28714		242	0.631013		242	8.94658		242	9.03789		242	4.18358		242	2.97218		242	4.49443		242	4.80797		242	2.9705		242	9.51654
									242.2	9.49021		242.2	0.287269		242.2	0.63148		242.2	8.94772		242.2	9.03727		242.2	4.18576		242.2	2.97344		242.2	4.49583		242.2	4.80863		242.2	2.97157		242.2	9.51848
									242.4	9.48969		242.4	0.287542		242.4	0.631417		242.4	8.94741		242.4	9.03658		242.4	4.18556		242.4	2.97371		242.4	4.49527		242.4	4.80645		242.4	2.97192		242.4	9.52074
									242.6	9.48941		242.6	0.288258		242.6	0.632487		242.6	8.94483		242.6	9.03633		242.6	4.18718		242.6	2.97469		242.6	4.4963		242.6	4.80684		242.6	2.9746		242.6	9.52073
									242.8	9.48954		242.8	0.288098		242.8	0.63269		242.8	8.94466		242.8	9.03481		242.8	4.18656		242.8	2.97532		242.8	4.49387		242.8	4.80671		242.8	2.97679		242.8	9.52171
									243	9.48871		243	0.288037		243	0.634228		243	8.94383		243	9.03382		243	4.18588		243	2.97463		243	4.49577		243	4.80659		243	2.97696		243	9.52219
									243.2	9.48839		243.2	0.288961		243.2	0.635591		243.2	8.94221		243.2	9.03175		243.2	4.18574		243.2	2.97484		243.2	4.49544		243.2	4.80723		243.2	2.97974		243.2	9.52013
									243.4	9.48895		243.4	0.289929		243.4	0.636799		243.4	8.9422		243.4	9.0315		243.4	4.18572		243.4	2.9752		243.4	4.49568		243.4	4.80896		243.4	2.9803		243.4	9.51877
									243.6	9.48775		243.6	0.290217		243.6	0.636228		243.6	8.93928		243.6	9.0307		243.6	4.18464		243.6	2.97494		243.6	4.4959		243.6	4.80798		243.6	2.98081		243.6	9.51841
									243.8	9.48624		243.8	0.290426		243.8	0.637571		243.8	8.93922		243.8	9.02993		243.8	4.18549		243.8	2.97554		243.8	4.49636		243.8	4.80846		243.8	2.98131		243.8	9.51849
									244	9.48692		244	0.290679		244	0.636379		244	8.93945		244	9.02894		244	4.18639		244	2.97822		244	4.49574		244	4.80907		244	2.98326		244	9.51764
									244.2	9.48554		244.2	0.289386		244.2	0.63663		244.2	8.93591		244.2	9.02908		244.2	4.18649		244.2	2.97865		244.2	4.49681		244.2	4.8088		244.2	2.98303		244.2	9.5206
									244.4	9.48384		244.4	0.28866		244.4	0.636346		244.4	8.93535		244.4	9.02726		244.4	4.18764		244.4	2.97943		244.4	4.49844		244.4	4.80962		244.4	2.98513		244.4	9.52124
									244.6	9.4836		244.6	0.289132		244.6	0.638202		244.6	8.93712		244.6	9.0267		244.6	4.18848		244.6	2.97977		244.6	4.49757		244.6	4.80893		244.6	2.98588		244.6	9.52246
									244.8	9.48378		244.8	0.290367		244.8	0.638568		244.8	8.93408		244.8	9.02627		244.8	4.18892		244.8	2.98116		244.8	4.49899		244.8	4.80777		244.8	2.98657		244.8	9.5229
									245	9.48278		245	0.290995		245	0.638458		245	8.93432		245	9.026		245	4.18916		245	2.98062		245	4.49861		245	4.80688		245	2.98676		245	9.52415
									245.2	9.48216		245.2	0.292451		245.2	0.639441		245.2	8.93528		245.2	9.02632		245.2	4.18926		245.2	2.98093		245.2	4.49695		245.2	4.8069		245.2	2.98822		245.2	9.52325
									245.4	9.48248		245.4	0.29346		245.4	0.641991		245.4	8.93305		245.4	9.02653		245.4	4.18987		245.4	2.98258		245.4	4.49724		245.4	4.80628		245.4	2.98929		245.4	9.5249
									245.6	9.48362		245.6	0.294063		245.6	0.642728		245.6	8.93227		245.6	9.02537		245.6	4.19016		245.6	2.98421		245.6	4.49709		245.6	4.80771		245.6	2.991		245.6	9.52536
									245.8	9.48333		245.8	0.293931		245.8	0.644149		245.8	8.93309		245.8	9.02431		245.8	4.19118		245.8	2.9832		245.8	4.49927		245.8	4.80841		245.8	2.99307		245.8	9.52446
									246	9.48342		246	0.292998		246	0.646651		246	8.9298		246	9.02401		246	4.19178		246	2.98401		246	4.50065		246	4.80839		246	2.99447		246	9.52455
									246.2	9.48387		246.2	0.292678		246.2	0.648391		246.2	8.92954		246.2	9.02341		246.2	4.19197		246.2	2.98489		246.2	4.50088		246.2	4.8098		246.2	2.99683		246.2	9.52479
									246.4	9.48228		246.4	0.293092		246.4	0.648337		246.4	8.93051		246.4	9.02312		246.4	4.19209		246.4	2.9849		246.4	4.50081		246.4	4.80871		246.4	2.99617		246.4	9.52411
									246.6	9.48005		246.6	0.292263		246.6	0.649657		246.6	8.92896		246.6	9.02309		246.6	4.19249		246.6	2.98438		246.6	4.50245		246.6	4.80905		246.6	2.99756		246.6	9.52477
									246.8	9.48041		246.8	0.291314		246.8	0.649157		246.8	8.92827		246.8	9.0221		246.8	4.19188		246.8	2.98606		246.8	4.50055		246.8	4.80935		246.8	2.9986		246.8	9.52634
									247	9.4794		247	0.29325		247	0.648397		247	8.93033		247	9.02043		247	4.19212		247	2.98583		247	4.50067		247	4.8105		247	3.00014		247	9.52605
									247.2	9.47763		247.2	0.29368		247.2	0.64761		247.2	8.92886		247.2	9.01833		247.2	4.19335		247.2	2.98741		247.2	4.50087		247.2	4.80871		247.2	3.00087		247.2	9.52598
									247.4	9.47902		247.4	0.292922		247.4	0.647125		247.4	8.92667		247.4	9.01664		247.4	4.19355		247.4	2.98754		247.4	4.501		247.4	4.81018		247.4	3.00228		247.4	9.5261
									247.6	9.47954		247.6	0.294025		247.6	0.648492		247.6	8.92588		247.6	9.0151		247.6	4.19363		247.6	2.98813		247.6	4.49907		247.6	4.80961		247.6	3.00273		247.6	9.52533
									247.8	9.47949		247.8	0.294305		247.8	0.649484		247.8	8.92505		247.8	9.01564		247.8	4.19457		247.8	2.98871		247.8	4.49831		247.8	4.81003		247.8	3.00354		247.8	9.52449
									248	9.47937		248	0.294042		248	0.650854		248	8.92381		248	9.01475		248	4.19454		248	2.9892		248	4.50001		248	4.80958		248	3.00388		248	9.52535
									248.2	9.47986		248.2	0.293274		248.2	0.652863		248.2	8.92563		248.2	9.01526		248.2	4.19401		248.2	2.98783		248.2	4.50026		248.2	4.81066		248.2	3.00354		248.2	9.52417
									248.4	9.47824		248.4	0.293559		248.4	0.653935		248.4	8.92474		248.4	9.0154		248.4	4.19411		248.4	2.98717		248.4	4.5001		248.4	4.8106		248.4	3.00508		248.4	9.52513
									248.6	9.47866		248.6	0.293946		248.6	0.653751		248.6	8.92506		248.6	9.01491		248.6	4.19441		248.6	2.98942		248.6	4.50077		248.6	4.81021		248.6	3.00703		248.6	9.5267
									248.8	9.47756		248.8	0.294891		248.8	0.654302		248.8	8.92322		248.8	9.01403		248.8	4.19501		248.8	2.98866		248.8	4.50279		248.8	4.80978		248.8	3.00774		248.8	9.52628
									249	9.47702		249	0.294611		249	0.656093		249	8.92154		249	9.01307		249	4.19592		249	2.98923		249	4.49993		249	4.80957		249	3.00988		249	9.5276
									249.2	9.47623		249.2	0.295443		249.2	0.655964		249.2	8.91831		249.2	9.01101		249.2	4.19658		249.2	2.98984		249.2	4.50127		249.2	4.81012		249.2	3.01142		249.2	9.52975
									249.4	9.47668		249.4	0.294781		249.4	0.658512		249.4	8.91725		249.4	9.01022		249.4	4.19742		249.4	2.99086		249.4	4.50164		249.4	4.81075		249.4	3.01272		249.4	9.5291
									249.6	9.4738		249.6	0.295105		249.6	0.65917		249.6	8.91618		249.6	9.01051		249.6	4.19855		249.6	2.99077		249.6	4.50165		249.6	4.81223		249.6	3.01207		249.6	9.52815
									249.8	9.47465		249.8	0.294333		249.8	0.660555		249.8	8.91703		249.8	9.011		249.8	4.1997		249.8	2.99239		249.8	4.50247		249.8	4.81272		249.8	3.01472		249.8	9.53006
									250	9.47518		250	0.294528		250	0.660836		250	8.91541		250	9.00963		250	4.19947		250	2.99264		250	4.50427		250	4.81336		250	3.01466		250	9.53073
									250.2	9.4758		250.2	0.295567		250.2	0.662281		250.2	8.91574		250.2	9.00988		250.2	4.20058		250.2	2.99321		250.2	4.50597		250.2	4.81133		250.2	3.01616		250.2	9.53143
									250.4	9.47518		250.4	0.295836		250.4	0.661493		250.4	8.9169		250.4	9.0083		250.4	4.20088		250.4	2.99458		250.4	4.50552		250.4	4.81068		250.4	3.01803		250.4	9.53203
									250.6	9.47675		250.6	0.29532		250.6	0.662009		250.6	8.91527		250.6	9.00756		250.6	4.20154		250.6	2.99473		250.6	4.50681		250.6	4.80963		250.6	3.02065		250.6	9.53368
									250.8	9.47623		250.8	0.297186		250.8	0.661737		250.8	8.91557		250.8	9.00411		250.8	4.20022		250.8	2.99531		250.8	4.50545		250.8	4.81027		250.8	3.02143		250.8	9.53436
									251	9.47573		251	0.296308		251	0.66284		251	8.91566		251	9.00528		251	4.19992		251	2.99697		251	4.50504		251	4.80899		251	3.02428		251	9.5331
									251.2	9.47544		251.2	0.296674		251.2	0.662142		251.2	8.91518		251.2	9.00542		251.2	4.20046		251.2	2.99797		251.2	4.50379		251.2	4.81062		251.2	3.02563		251.2	9.53293
									251.4	9.47474		251.4	0.298367		251.4	0.6631		251.4	8.91555		251.4	9.00513		251.4	4.19997		251.4	2.9979		251.4	4.50529		251.4	4.80958		251.4	3.02847		251.4	9.53174
									251.6	9.47377		251.6	0.298619		251.6	0.664456		251.6	8.91502		251.6	9.00362		251.6	4.20032		251.6	2.99715		251.6	4.50516		251.6	4.81009		251.6	3.02918		251.6	9.53156
									251.8	9.47242		251.8	0.298376		251.8	0.665474		251.8	8.91257		251.8	9.00431		251.8	4.20099		251.8	2.99721		251.8	4.50599		251.8	4.80981		251.8	3.02891		251.8	9.53011
									252	9.47194		252	0.299413		252	0.666906		252	8.91483		252	9.00317		252	4.20253		252	2.99709		252	4.50696		252	4.81122		252	3.03		252	9.53086
									252.2	9.47099		252.2	0.299324		252.2	0.667987		252.2	8.9141		252.2	9.00238		252.2	4.20142		252.2	2.9971		252.2	4.50811		252.2	4.81122		252.2	3.03092		252.2	9.53041
									252.4	9.47168		252.4	0.298441		252.4	0.668637		252.4	8.91096		252.4	9.00229		252.4	4.2023		252.4	2.99883		252.4	4.5102		252.4	4.8126		252.4	3.03005		252.4	9.53294
									252.6	9.47164		252.6	0.298869		252.6	0.669078		252.6	8.91228		252.6	9.00256		252.6	4.20145		252.6	2.99943		252.6	4.50983		252.6	4.81267		252.6	3.03138		252.6	9.53393
									252.8	9.47164		252.8	0.2989		252.8	0.670361		252.8	8.9116		252.8	9.00231		252.8	4.20216		252.8	2.99963		252.8	4.5105		252.8	4.81278		252.8	3.03327		252.8	9.53491
									253	9.47079		253	0.299834		253	0.669468		253	8.90768		253	9.00071		253	4.2022		253	2.99998		253	4.51251		253	4.81194		253	3.03344		253	9.53413
									253.2	9.47031		253.2	0.299719		253.2	0.670321		253.2	8.90854		253.2	8.99786		253.2	4.2028		253.2	3.00104		253.2	4.51144		253.2	4.81273		253.2	3.03421		253.2	9.53567
									253.4	9.4687		253.4	0.300734		253.4	0.670338		253.4	8.90814		253.4	8.99726		253.4	4.20284		253.4	3.00071		253.4	4.5085		253.4	4.81257		253.4	3.0363		253.4	9.53486
									253.6	9.46769		253.6	0.301508		253.6	0.670633		253.6	8.90815		253.6	8.99594		253.6	4.20327		253.6	3.00203		253.6	4.51089		253.6	4.81347		253.6	3.03743		253.6	9.53508
									253.8	9.46697		253.8	0.300657		253.8	0.67139		253.8	8.90616		253.8	8.99514		253.8	4.203		253.8	3.00225		253.8	4.51029		253.8	4.81364		253.8	3.03841		253.8	9.53686
									254	9.4662		254	0.301892		254	0.671802		254	8.90661		254	8.99586		254	4.20437		254	3.00342		254	4.5099		254	4.81569		254	3.03984		254	9.53819
									254.2	9.46675		254.2	0.302343		254.2	0.673047		254.2	8.90569		254.2	8.99603		254.2	4.20457		254.2	3.00276		254.2	4.50977		254.2	4.81511		254.2	3.04061		254.2	9.53802
									254.4	9.46684		254.4	0.302281		254.4	0.674682		254.4	8.90315		254.4	8.99567		254.4	4.20475		254.4	3.00219		254.4	4.5117		254.4	4.81475		254.4	3.04124		254.4	9.53954
									254.6	9.46676		254.6	0.302313		254.6	0.67419		254.6	8.90145		254.6	8.99591		254.6	4.20453		254.6	3.0026		254.6	4.51118		254.6	4.81392		254.6	3.04285		254.6	9.54011
									254.8	9.46654		254.8	0.30547		254.8	0.674581		254.8	8.90328		254.8	8.99436		254.8	4.20486		254.8	3.00323		254.8	4.51096		254.8	4.81423		254.8	3.04478		254.8	9.53965
									255	9.46603		255	0.304754		255	0.675779		255	8.90144		255	8.99328		255	4.20421		255	3.00361		255	4.50959		255	4.8119		255	3.04514		255	9.54047
									255.2	9.46603		255.2	0.304646		255.2	0.674602		255.2	8.90001		255.2	8.99346		255.2	4.20478		255.2	3.00501		255.2	4.51257		255.2	4.81284		255.2	3.046		255.2	9.5413
									255.4	9.46509		255.4	0.304668		255.4	0.675388		255.4	8.90337		255.4	8.99302		255.4	4.20528		255.4	3.00586		255.4	4.51245		255.4	4.81229		255.4	3.04711		255.4	9.54095
									255.6	9.4641		255.6	0.304349		255.6	0.677355		255.6	8.90189		255.6	8.99153		255.6	4.20656		255.6	3.00668		255.6	4.5132		255.6	4.81112		255.6	3.04771		255.6	9.5408
									255.8	9.46355		255.8	0.303697		255.8	0.677099		255.8	8.90194		255.8	8.99226		255.8	4.20673		255.8	3.0084		255.8	4.51518		255.8	4.81039		255.8	3.05002		255.8	9.53934
									256	9.46455		256	0.303727		256	0.678443		256	8.90204		256	8.99269		256	4.20752		256	3.00855		256	4.51639		256	4.81182		256	3.05044		256	9.53917
									256.2	9.46302		256.2	0.304396		256.2	0.681335		256.2	8.9021		256.2	8.99185		256.2	4.20818		256.2	3.00883		256.2	4.51656		256.2	4.81127		256.2	3.05224		256.2	9.53752
									256.4	9.4621		256.4	0.304493		256.4	0.681741		256.4	8.9014		256.4	8.99115		256.4	4.20871		256.4	3.01002		256.4	4.51676		256.4	4.81163		256.4	3.05442		256.4	9.53617
									256.6	9.46289		256.6	0.304697		256.6	0.68292		256.6	8.90089		256.6	8.99008		256.6	4.21005		256.6	3.00951		256.6	4.51726		256.6	4.81382		256.6	3.05388		256.6	9.53556
									256.8	9.46154		256.8	0.305296		256.8	0.684492		256.8	8.89861		256.8	8.98858		256.8	4.21084		256.8	3.01012		256.8	4.51738		256.8	4.81316		256.8	3.05261		256.8	9.53673
									257	9.4609		257	0.305283		257	0.684625		257	8.89965		257	8.98783		257	4.21026		257	3.01116		257	4.51675		257	4.8136		257	3.05442		257	9.53674
									257.2	9.46127		257.2	0.306394		257.2	0.683851		257.2	8.89686		257.2	8.98668		257.2	4.20995		257.2	3.01136		257.2	4.51622		257.2	4.81337		257.2	3.05599		257.2	9.53724
									257.4	9.46074		257.4	0.306783		257.4	0.685397		257.4	8.89608		257.4	8.98555		257.4	4.21064		257.4	3.01117		257.4	4.51832		257.4	4.81419		257.4	3.05362		257.4	9.53826
									257.6	9.46131		257.6	0.307359		257.6	0.685267		257.6	8.89622		257.6	8.98537		257.6	4.20955		257.6	3.01231		257.6	4.51837		257.6	4.81464		257.6	3.05763		257.6	9.53996
									257.8	9.46307		257.8	0.306548		257.8	0.687438		257.8	8.89608		257.8	8.98595		257.8	4.20864		257.8	3.0111		257.8	4.51903		257.8	4.81527		257.8	3.05941		257.8	9.53932
									258	9.46168		258	0.306714		258	0.688529		258	8.89464		258	8.98446		258	4.20934		258	3.01079		258	4.52009		258	4.81509		258	3.06111		258	9.53921
									258.2	9.46043		258.2	0.306647		258.2	0.690746		258.2	8.89683		258.2	8.98435		258.2	4.21067		258.2	3.01277		258.2	4.52125		258.2	4.81589		258.2	3.06321		258.2	9.54102
									258.4	9.46157		258.4	0.308116		258.4	0.68927		258.4	8.89457		258.4	8.98342		258.4	4.21056		258.4	3.01369		258.4	4.51874		258.4	4.81616		258.4	3.06592		258.4	9.54119
									258.6	9.46061		258.6	0.308244		258.6	0.691333		258.6	8.89366		258.6	8.98279		258.6	4.21144		258.6	3.01418		258.6	4.51832		258.6	4.81526		258.6	3.06646		258.6	9.54115
									258.8	9.45862		258.8	0.308531		258.8	0.690761		258.8	8.89414		258.8	8.98182		258.8	4.21308		258.8	3.01501		258.8	4.51728		258.8	4.81525		258.8	3.06727		258.8	9.54244
									259	9.45931		259	0.309047		259	0.689938		259	8.89292		259	8.98084		259	4.21328		259	3.01659		259	4.51817		259	4.81534		259	3.06815		259	9.5438
									259.2	9.46018		259.2	0.308746		259.2	0.689339		259.2	8.89186		259.2	8.9807		259.2	4.21391		259.2	3.01756		259.2	4.51653		259.2	4.81392		259.2	3.0679		259.2	9.54214
									259.4	9.46004		259.4	0.307401		259.4	0.69087		259.4	8.89143		259.4	8.98095		259.4	4.21507		259.4	3.01817		259.4	4.51846		259.4	4.81431		259.4	3.06829		259.4	9.5423
									259.6	9.45961		259.6	0.307454		259.6	0.689826		259.6	8.89034		259.6	8.98131		259.6	4.2154		259.6	3.01786		259.6	4.51952		259.6	4.81344		259.6	3.06967		259.6	9.54204
									259.8	9.45957		259.8	0.308021		259.8	0.690072		259.8	8.88817		259.8	8.9806		259.8	4.21616		259.8	3.0187		259.8	4.51964		259.8	4.81349		259.8	3.07114		259.8	9.5422
									260	9.45921		260	0.30827		260	0.691548		260	8.88872		260	8.98049		260	4.21717		260	3.01795		260	4.5204		260	4.81236		260	3.07152		260	9.54247
									260.2	9.45903		260.2	0.308241		260.2	0.692353		260.2	8.8866		260.2	8.97963		260.2	4.21693		260.2	3.01621		260.2	4.52055		260.2	4.81369		260.2	3.07332		260.2	9.54307
									260.4	9.45773		260.4	0.310652		260.4	0.693225		260.4	8.88626		260.4	8.97722		260.4	4.21645		260.4	3.01628		260.4	4.52156		260.4	4.81238		260.4	3.07648		260.4	9.54308
									260.6	9.45684		260.6	0.310257		260.6	0.694617		260.6	8.8853		260.6	8.97632		260.6	4.21749		260.6	3.01744		260.6	4.52177		260.6	4.81363		260.6	3.07644		260.6	9.54265
									260.8	9.4575		260.8	0.310133		260.8	0.694682		260.8	8.88609		260.8	8.97579		260.8	4.21804		260.8	3.01801		260.8	4.52264		260.8	4.81429		260.8	3.07703		260.8	9.54255
									261	9.45864		261	0.310875		261	0.696494		261	8.88336		261	8.97609		261	4.21773		261	3.01934		261	4.52251		261	4.81677		261	3.07969		261	9.54189
									261.2	9.458		261.2	0.312763		261.2	0.696837		261.2	8.88275		261.2	8.97444		261.2	4.21781		261.2	3.02052		261.2	4.52434		261.2	4.81582		261.2	3.07936		261.2	9.5443
									261.4	9.45915		261.4	0.310912		261.4	0.697061		261.4	8.88269		261.4	8.9746		261.4	4.21901		261.4	3.0206		261.4	4.52251		261.4	4.81651		261.4	3.07974		261.4	9.54564
									261.6	9.45931		261.6	0.312866		261.6	0.698286		261.6	8.88215		261.6	8.97377		261.6	4.21896		261.6	3.0215		261.6	4.52294		261.6	4.817		261.6	3.08069		261.6	9.54533
									261.8	9.4596		261.8	0.313142		261.8	0.699315		261.8	8.88078		261.8	8.97259		261.8	4.21974		261.8	3.0215		261.8	4.5227		261.8	4.8172		261.8	3.08257		261.8	9.54561
									262	9.459		262	0.31318		262	0.699278		262	8.8824		262	8.97151		262	4.22025		262	3.02106		262	4.52229		262	4.81537		262	3.08163		262	9.54743
									262.2	9.4588		262.2	0.312631		262.2	0.70063		262.2	8.88155		262.2	8.97178		262.2	4.22034		262.2	3.02126		262.2	4.52112		262.2	4.81656		262.2	3.0841		262.2	9.54575
									262.4	9.4572		262.4	0.313854		262.4	0.70188		262.4	8.8788		262.4	8.97094		262.4	4.22066		262.4	3.02164		262.4	4.52236		262.4	4.81761		262.4	3.08428		262.4	9.54515
									262.6	9.45686		262.6	0.313808		262.6	0.703242		262.6	8.87776		262.6	8.96997		262.6	4.2213		262.6	3.02255		262.6	4.52184		262.6	4.81742		262.6	3.08597		262.6	9.54692
									262.8	9.45573		262.8	0.313906		262.8	0.704154		262.8	8.87727		262.8	8.97033		262.8	4.22187		262.8	3.02373		262.8	4.52258		262.8	4.81748		262.8	3.08725		262.8	9.54733
									263	9.45575		263	0.315352		263	0.704697		263	8.87611		263	8.96912		263	4.22203		263	3.02517		263	4.52363		263	4.81848		263	3.09081		263	9.54623
									263.2	9.45509		263.2	0.314472		263.2	0.705254		263.2	8.87702		263.2	8.96859		263.2	4.22249		263.2	3.02535		263.2	4.52376		263.2	4.81704		263.2	3.09079		263.2	9.54815
									263.4	9.45551		263.4	0.314109		263.4	0.706486		263.4	8.87789		263.4	8.96876		263.4	4.22201		263.4	3.02554		263.4	4.52617		263.4	4.81644		263.4	3.09352		263.4	9.54822
									263.6	9.45551		263.6	0.313594		263.6	0.704796		263.6	8.87741		263.6	8.96904		263.6	4.22253		263.6	3.02449		263.6	4.5265		263.6	4.81658		263.6	3.09593		263.6	9.54755
									263.8	9.45473		263.8	0.314424		263.8	0.706976		263.8	8.87809		263.8	8.96772		263.8	4.22154		263.8	3.02451		263.8	4.52734		263.8	4.81774		263.8	3.096		263.8	9.55024
									264	9.45379		264	0.313129		264	0.708961		264	8.87684		264	8.96742		264	4.22214		264	3.02443		264	4.52655		264	4.81704		264	3.09537		264	9.551
									264.2	9.45372		264.2	0.314131		264.2	0.708523		264.2	8.8757		264.2	8.96748		264.2	4.22282		264.2	3.02501		264.2	4.5264		264.2	4.81786		264.2	3.09753		264.2	9.55023
									264.4	9.45294		264.4	0.314862		264.4	0.709012		264.4	8.87627		264.4	8.96708		264.4	4.22379		264.4	3.02661		264.4	4.52464		264.4	4.81826		264.4	3.09703		264.4	9.5522
									264.6	9.4518		264.6	0.315191		264.6	0.71168		264.6	8.87657		264.6	8.96523		264.6	4.22306		264.6	3.02748		264.6	4.52647		264.6	4.81913		264.6	3.09764		264.6	9.5535
									264.8	9.45118		264.8	0.315452		264.8	0.710048		264.8	8.87437		264.8	8.96458		264.8	4.22355		264.8	3.0276		264.8	4.5248		264.8	4.81804		264.8	3.09817		264.8	9.55133
									265	9.44986		265	0.316159		265	0.709918		265	8.87556		265	8.96379		265	4.22444		265	3.02765		265	4.52761		265	4.81876		265	3.10036		265	9.55236
									265.2	9.44895		265.2	0.316599		265.2	0.711008		265.2	8.87486		265.2	8.96312		265.2	4.22496		265.2	3.02929		265.2	4.52987		265.2	4.81851		265.2	3.10128		265.2	9.55277
									265.4	9.45003		265.4	0.316025		265.4	0.710362		265.4	8.87287		265.4	8.9644		265.4	4.22548		265.4	3.02877		265.4	4.53071		265.4	4.81792		265.4	3.10195		265.4	9.55262
									265.6	9.45084		265.6	0.317193		265.6	0.710806		265.6	8.87236		265.6	8.96371		265.6	4.22552		265.6	3.02933		265.6	4.52938		265.6	4.81687		265.6	3.10225		265.6	9.55267
									265.8	9.45248		265.8	0.317298		265.8	0.712715		265.8	8.87107		265.8	8.96443		265.8	4.22641		265.8	3.02994		265.8	4.53341		265.8	4.81784		265.8	3.10367		265.8	9.55432
									266	9.45258		266	0.316902		266	0.713059		266	8.86976		266	8.96363		266	4.22567		266	3.0325		266	4.53		266	4.81802		266	3.10373		266	9.55362
									266.2	9.45265		266.2	0.317208		266.2	0.713938		266.2	8.86999		266.2	8.96205		266.2	4.22676		266.2	3.03194		266.2	4.53133		266.2	4.81961		266.2	3.10437		266.2	9.55394
									266.4	9.45154		266.4	0.31908		266.4	0.716466		266.4	8.86945		266.4	8.96049		266.4	4.22748		266.4	3.03341		266.4	4.53106		266.4	4.81917		266.4	3.1067		266.4	9.55465
									266.6	9.45067		266.6	0.318306		266.6	0.716926		266.6	8.86973		266.6	8.96146		266.6	4.22832		266.6	3.03238		266.6	4.53237		266.6	4.82075		266.6	3.10655		266.6	9.55441
									266.8	9.44825		266.8	0.319223		266.8	0.717592		266.8	8.86972		266.8	8.95961		266.8	4.22823		266.8	3.0331		266.8	4.53187		266.8	4.82102		266.8	3.10888		266.8	9.55409
									267	9.44849		267	0.320266		267	0.720092		267	8.86894		267	8.95956		267	4.22944		267	3.03058		267	4.5344		267	4.821		267	3.11162		267	9.55521
									267.2	9.44845		267.2	0.319923		267.2	0.720886		267.2	8.86628		267.2	8.96024		267.2	4.2301		267.2	3.03058		267.2	4.53205		267.2	4.82		267.2	3.11195		267.2	9.55675
									267.4	9.44713		267.4	0.31932		267.4	0.720855		267.4	8.86716		267.4	8.96021		267.4	4.23003		267.4	3.03117		267.4	4.53162		267.4	4.82173		267.4	3.113		267.4	9.55662
									267.6	9.44641		267.6	0.319854		267.6	0.721503		267.6	8.86535		267.6	8.9588		267.6	4.23036		267.6	3.03311		267.6	4.53296		267.6	4.82112		267.6	3.11511		267.6	9.55753
									267.8	9.44688		267.8	0.319209		267.8	0.72097		267.8	8.8653		267.8	8.96016		267.8	4.23073		267.8	3.03285		267.8	4.53089		267.8	4.82038		267.8	3.11606		267.8	9.55743
									268	9.44655		268	0.319117		268	0.719551		268	8.8637		268	8.95847		268	4.23125		268	3.03581		268	4.53215		268	4.8204		268	3.1163		268	9.55791
									268.2	9.44628		268.2	0.319375		268.2	0.720724		268.2	8.86522		268.2	8.95858		268.2	4.231		268.2	3.03698		268.2	4.53289		268.2	4.82035		268.2	3.11872		268.2	9.55683
									268.4	9.44679		268.4	0.319646		268.4	0.721305		268.4	8.86103		268.4	8.95602		268.4	4.23058		268.4	3.03793		268.4	4.53465		268.4	4.82107		268.4	3.1197		268.4	9.55723
									268.6	9.44671		268.6	0.320615		268.6	0.722648		268.6	8.86051		268.6	8.95601		268.6	4.23113		268.6	3.03847		268.6	4.53396		268.6	4.82155		268.6	3.12133		268.6	9.55832
									268.8	9.44632		268.8	0.320436		268.8	0.72513		268.8	8.8608		268.8	8.95378		268.8	4.23217		268.8	3.04036		268.8	4.53463		268.8	4.82172		268.8	3.122		268.8	9.55889
									269	9.44791		269	0.320209		269	0.725769		269	8.85881		269	8.95511		269	4.23221		269	3.04058		269	4.53529		269	4.82242		269	3.12213		269	9.55763
									269.2	9.44755		269.2	0.320252		269.2	0.727215		269.2	8.85711		269.2	8.95329		269.2	4.23291		269.2	3.04027		269.2	4.53762		269.2	4.82364		269.2	3.12422		269.2	9.55992
									269.4	9.44733		269.4	0.320992		269.4	0.727442		269.4	8.85838		269.4	8.95328		269.4	4.23423		269.4	3.03914		269.4	4.53701		269.4	4.82215		269.4	3.1245		269.4	9.56065
									269.6	9.44726		269.6	0.320949		269.6	0.727578		269.6	8.85507		269.6	8.95259		269.6	4.23583		269.6	3.03953		269.6	4.53683		269.6	4.82202		269.6	3.12475		269.6	9.56001
									269.8	9.44796		269.8	0.320805		269.8	0.727135		269.8	8.85273		269.8	8.95206		269.8	4.23526		269.8	3.04016		269.8	4.53908		269.8	4.82247		269.8	3.1269		269.8	9.56148
									270	9.4458		270	0.322512		270	0.72955		270	8.85398		270	8.95125		270	4.23595		270	3.03965		270	4.53989		270	4.82263		270	3.12783		270	9.5631
									270.2	9.44643		270.2	0.32271		270.2	0.729027		270.2	8.85186		270.2	8.95144		270.2	4.23544		270.2	3.04116		270.2	4.53717		270.2	4.82233		270.2	3.12728		270.2	9.56209
									270.4	9.44666		270.4	0.32299		270.4	0.73059		270.4	8.85157		270.4	8.95059		270.4	4.23464		270.4	3.04331		270.4	4.53905		270.4	4.8228		270.4	3.12882		270.4	9.56185
									270.6	9.44647		270.6	0.322983		270.6	0.732438		270.6	8.85345		270.6	8.95039		270.6	4.23419		270.6	3.04379		270.6	4.53862		270.6	4.82119		270.6	3.12996		270.6	9.56244
									270.8	9.44727		270.8	0.324775		270.8	0.733345		270.8	8.85141		270.8	8.949		270.8	4.23561		270.8	3.04367		270.8	4.53792		270.8	4.82188		270.8	3.12968		270.8	9.56328
									271	9.44686		271	0.323659		271	0.731731		271	8.8506		271	8.94868		271	4.23637		271	3.04483		271	4.53673		271	4.82116		271	3.12985		271	9.56316
									271.2	9.44615		271.2	0.3238		271.2	0.73358		271.2	8.85175		271.2	8.94698		271.2	4.23706		271.2	3.04483		271.2	4.53901		271.2	4.82217		271.2	3.13167		271.2	9.56355
									271.4	9.44599		271.4	0.323528		271.4	0.732929		271.4	8.85159		271.4	8.94583		271.4	4.23868		271.4	3.04383		271.4	4.53822		271.4	4.8232		271.4	3.13287		271.4	9.56379
									271.6	9.44586		271.6	0.325054		271.6	0.732629		271.6	8.85139		271.6	8.944		271.6	4.23819		271.6	3.04351		271.6	4.53973		271.6	4.82438		271.6	3.13349		271.6	9.56339
									271.8	9.44376		271.8	0.324323		271.8	0.733376		271.8	8.85221		271.8	8.94415		271.8	4.23891		271.8	3.04486		271.8	4.54058		271.8	4.8239		271.8	3.13621		271.8	9.56254
									272	9.44494		272	0.32436		272	0.734723		272	8.8513		272	8.94374		272	4.23805		272	3.04426		272	4.54066		272	4.82596		272	3.13898		272	9.56409
									272.2	9.44385		272.2	0.326352		272.2	0.734868		272.2	8.85153		272.2	8.94416		272.2	4.23816		272.2	3.04457		272.2	4.54243		272.2	4.82584		272.2	3.13903		272.2	9.56215
									272.4	9.44398		272.4	0.325746		272.4	0.737647		272.4	8.84969		272.4	8.94483		272.4	4.23831		272.4	3.04596		272.4	4.54253		272.4	4.825		272.4	3.13935		272.4	9.56216
									272.6	9.44305		272.6	0.324032		272.6	0.738691		272.6	8.84939		272.6	8.94509		272.6	4.23942		272.6	3.04694		272.6	4.54468		272.6	4.82439		272.6	3.14082		272.6	9.56233
									272.8	9.44334		272.8	0.325109		272.8	0.739239		272.8	8.84923		272.8	8.94512		272.8	4.23961		272.8	3.04672		272.8	4.54578		272.8	4.82515		272.8	3.13856		272.8	9.56168
									273	9.44197		273	0.326158		273	0.740898		273	8.84837		273	8.94357		273	4.24047		273	3.04794		273	4.54578		273	4.82482		273	3.13994		273	9.56087
									273.2	9.44316		273.2	0.326243		273.2	0.740595		273.2	8.84867		273.2	8.94349		273.2	4.24087		273.2	3.04859		273.2	4.54507		273.2	4.82435		273.2	3.14196		273.2	9.56394
									273.4	9.44161		273.4	0.327714		273.4	0.741217		273.4	8.8497		273.4	8.94261		273.4	4.24068		273.4	3.04924		273.4	4.54667		273.4	4.82411		273.4	3.14318		273.4	9.56363
									273.6	9.44214		273.6	0.328609		273.6	0.741689		273.6	8.84792		273.6	8.94134		273.6	4.24124		273.6	3.04897		273.6	4.54679		273.6	4.82552		273.6	3.14479		273.6	9.56602
									273.8	9.44253		273.8	0.328858		273.8	0.74193		273.8	8.8489		273.8	8.94148		273.8	4.23927		273.8	3.04986		273.8	4.5472		273.8	4.82485		273.8	3.14728		273.8	9.56649
									274	9.44264		274	0.328853		274	0.741779		274	8.8492		274	8.94155		274	4.24017		274	3.05022		274	4.54819		274	4.8247		274	3.14696		274	9.56666
									274.2	9.44236		274.2	0.327934		274.2	0.74365		274.2	8.84835		274.2	8.93996		274.2	4.24089		274.2	3.05076		274.2	4.54776		274.2	4.82419		274.2	3.14765		274.2	9.56616
									274.4	9.44289		274.4	0.326712		274.4	0.742723		274.4	8.84582		274.4	8.94055		274.4	4.24182		274.4	3.05086		274.4	4.54984		274.4	4.82676		274.4	3.14939		274.4	9.5678
									274.6	9.44279		274.6	0.327351		274.6	0.742904		274.6	8.84636		274.6	8.94141		274.6	4.24247		274.6	3.05254		274.6	4.54881		274.6	4.82758		274.6	3.14892		274.6	9.56796
									274.8	9.44411		274.8	0.32573		274.8	0.744663		274.8	8.84539		274.8	8.94022		274.8	4.24436		274.8	3.053		274.8	4.54832		274.8	4.82777		274.8	3.1506		274.8	9.5677
									275	9.44315		275	0.326056		275	0.744713		275	8.84431		275	8.93877		275	4.24396		275	3.05407		275	4.54861		275	4.82681		275	3.15175		275	9.56824
									275.2	9.44271		275.2	0.327032		275.2	0.744792		275.2	8.84373		275.2	8.93907		275.2	4.24501		275.2	3.0554		275.2	4.5494		275.2	4.82798		275.2	3.15199		275.2	9.56772
									275.4	9.44327		275.4	0.328716		275.4	0.745929		275.4	8.84437		275.4	8.93805		275.4	4.24618		275.4	3.05528		275.4	4.54779		275.4	4.82619		275.4	3.15321		275.4	9.56757
									275.6	9.44308		275.6	0.328663		275.6	0.746207		275.6	8.84303		275.6	8.93786		275.6	4.24685		275.6	3.05494		275.6	4.54917		275.6	4.82603		275.6	3.15431		275.6	9.56744
									275.8	9.44195		275.8	0.329747		275.8	0.745096		275.8	8.84351		275.8	8.93706		275.8	4.24695		275.8	3.05534		275.8	4.54957		275.8	4.82605		275.8	3.15613		275.8	9.56861
									276	9.44363		276	0.330239		276	0.746775		276	8.84449		276	8.93663		276	4.24767		276	3.05551		276	4.55049		276	4.82767		276	3.15625		276	9.56824
									276.2	9.44291		276.2	0.329691		276.2	0.748623		276.2	8.84233		276.2	8.93538		276.2	4.24732		276.2	3.05553		276.2	4.54932		276.2	4.82661		276.2	3.15784		276.2	9.57061
									276.4	9.44226		276.4	0.3293		276.4	0.748474		276.4	8.84119		276.4	8.93401		276.4	4.24686		276.4	3.05728		276.4	4.54838		276.4	4.82774		276.4	3.15806		276.4	9.57145
									276.6	9.44309		276.6	0.329497		276.6	0.748834		276.6	8.84209		276.6	8.93257		276.6	4.24657		276.6	3.05799		276.6	4.54772		276.6	4.82711		276.6	3.16022		276.6	9.57095
									276.8	9.44233		276.8	0.329772		276.8	0.751193		276.8	8.84118		276.8	8.93181		276.8	4.24765		276.8	3.05888		276.8	4.54719		276.8	4.82927		276.8	3.15966		276.8	9.57196
									277	9.44047		277	0.330004		277	0.750293		277	8.83777		277	8.93357		277	4.2494		277	3.05898		277	4.54769		277	4.82836		277	3.16263		277	9.57304
									277.2	9.44067		277.2	0.330827		277.2	0.749598		277.2	8.83866		277.2	8.93229		277.2	4.25006		277.2	3.05886		277.2	4.55019		277.2	4.8296		277.2	3.16265		277.2	9.57127
									277.4	9.44025		277.4	0.331266		277.4	0.751227		277.4	8.83877		277.4	8.93316		277.4	4.25063		277.4	3.05833		277.4	4.55122		277.4	4.82791		277.4	3.16497		277.4	9.57226
									277.6	9.43895		277.6	0.331631		277.6	0.751601		277.6	8.83709		277.6	8.93242		277.6	4.25219		277.6	3.05973		277.6	4.55202		277.6	4.82814		277.6	3.16533		277.6	9.57312
									277.8	9.43881		277.8	0.332246		277.8	0.752761		277.8	8.83509		277.8	8.93312		277.8	4.25183		277.8	3.05956		277.8	4.5541		277.8	4.82608		277.8	3.16781		277.8	9.57258
									278	9.43955		278	0.331917		278	0.755365		278	8.83611		278	8.93103		278	4.25091		278	3.06073		278	4.55344		278	4.82577		278	3.1681		278	9.57287
									278.2	9.43918		278.2	0.332132		278.2	0.755262		278.2	8.83466		278.2	8.93199		278.2	4.25178		278.2	3.06189		278.2	4.55338		278.2	4.82592		278.2	3.16887		278.2	9.57471
									278.4	9.43882		278.4	0.332972		278.4	0.755144		278.4	8.83444		278.4	8.93093		278.4	4.25153		278.4	3.06232		278.4	4.55286		278.4	4.82852		278.4	3.17009		278.4	9.57419
									278.6	9.43878		278.6	0.332973		278.6	0.755131		278.6	8.83386		278.6	8.93107		278.6	4.25139		278.6	3.06252		278.6	4.55285		278.6	4.8273		278.6	3.17062		278.6	9.5743
									278.8	9.43801		278.8	0.333259		278.8	0.755182		278.8	8.83353		278.8	8.92834		278.8	4.25287		278.8	3.06226		278.8	4.55307		278.8	4.82822		278.8	3.17098		278.8	9.57464
									279	9.43831		279	0.334086		279	0.755539		279	8.83291		279	8.92791		279	4.25239		279	3.06195		279	4.55187		279	4.83053		279	3.17174		279	9.57436
									279.2	9.43684		279.2	0.335524		279.2	0.75587		279.2	8.83237		279.2	8.9283		279.2	4.25263		279.2	3.06205		279.2	4.55311		279.2	4.82897		279.2	3.1724		279.2	9.57321
									279.4	9.43756		279.4	0.332423		279.4	0.757591		279.4	8.83124		279.4	8.92689		279.4	4.25384		279.4	3.06369		279.4	4.55331		279.4	4.82862		279.4	3.17441		279.4	9.57322
									279.6	9.43667		279.6	0.332324		279.6	0.760273		279.6	8.83059		279.6	8.92765		279.6	4.25387		279.6	3.06447		279.6	4.55365		279.6	4.83061		279.6	3.17553		279.6	9.57293
									279.8	9.43539		279.8	0.333632		279.8	0.759229		279.8	8.8292		279.8	8.92865		279.8	4.25427		279.8	3.0652		279.8	4.55386		279.8	4.82953		279.8	3.1749		279.8	9.57469
									280	9.43478		280	0.333809		280	0.759702		280	8.83086		280	8.9277		280	4.25561		280	3.06624		280	4.55707		280	4.82908		280	3.17691		280	9.5756
									280.2	9.43626		280.2	0.332967		280.2	0.761123		280.2	8.8302		280.2	8.92606		280.2	4.25525		280.2	3.06689		280.2	4.55564		280.2	4.8309		280.2	3.1787		280.2	9.57715
									280.4	9.43604		280.4	0.336704		280.4	0.761203		280.4	8.82854		280.4	8.92566		280.4	4.25509		280.4	3.06702		280.4	4.55581		280.4	4.8305		280.4	3.17806		280.4	9.57833
									280.6	9.43736		280.6	0.337004		280.6	0.760695		280.6	8.83037		280.6	8.92354		280.6	4.25555		280.6	3.06728		280.6	4.55726		280.6	4.83127		280.6	3.17974		280.6	9.57881
									280.8	9.43809		280.8	0.337422		280.8	0.763134		280.8	8.83011		280.8	8.92338		280.8	4.25497		280.8	3.06845		280.8	4.55643		280.8	4.83134		280.8	3.18186		280.8	9.57876
									281	9.43871		281	0.338153		281	0.763442		281	8.82779		281	8.92373		281	4.2559		281	3.06824		281	4.55528		281	4.83119		281	3.18261		281	9.57946
									281.2	9.43894		281.2	0.337842		281.2	0.764561		281.2	8.82656		281.2	8.92412		281.2	4.2555		281.2	3.06929		281.2	4.55634		281.2	4.83044		281.2	3.18453		281.2	9.57868
									281.4	9.43799		281.4	0.337348		281.4	0.766046		281.4	8.82808		281.4	8.92622		281.4	4.25733		281.4	3.06985		281.4	4.55728		281.4	4.83065		281.4	3.18528		281.4	9.57748
									281.6	9.43708		281.6	0.338967		281.6	0.767463		281.6	8.8259		281.6	8.92725		281.6	4.25793		281.6	3.06943		281.6	4.55694		281.6	4.82987		281.6	3.18588		281.6	9.57905
									281.8	9.43837		281.8	0.338678		281.8	0.766738		281.8	8.8224		281.8	8.92673		281.8	4.25865		281.8	3.0696		281.8	4.55836		281.8	4.83044		281.8	3.18772		281.8	9.57808
									282	9.43692		282	0.337219		282	0.76839		282	8.8232		282	8.92693		282	4.25791		282	3.07152		282	4.55919		282	4.83068		282	3.18963		282	9.57718
									282.2	9.43772		282.2	0.338304		282.2	0.767801		282.2	8.82277		282.2	8.92676		282.2	4.25867		282.2	3.07204		282.2	4.55957		282.2	4.83226		282.2	3.1899		282.2	9.57943
									282.4	9.43867		282.4	0.339085		282.4	0.766624		282.4	8.82084		282.4	8.92418		282.4	4.25774		282.4	3.07319		282.4	4.55969		282.4	4.83153		282.4	3.19048		282.4	9.58057
									282.6	9.4385		282.6	0.339003		282.6	0.767197		282.6	8.82052		282.6	8.92286		282.6	4.25839		282.6	3.07454		282.6	4.56072		282.6	4.8314		282.6	3.19088		282.6	9.58083
									282.8	9.43748		282.8	0.338831		282.8	0.76779		282.8	8.82304		282.8	8.92167		282.8	4.25849		282.8	3.07441		282.8	4.56135		282.8	4.83244		282.8	3.19268		282.8	9.5827
									283	9.43828		283	0.340362		283	0.767933		283	8.82056		283	8.92147		283	4.25962		283	3.07515		283	4.56163		283	4.83192		283	3.19217		283	9.58343
									283.2	9.43667		283.2	0.340917		283.2	0.769496		283.2	8.82077		283.2	8.92003		283.2	4.26101		283.2	3.07459		283.2	4.56326		283.2	4.83197		283.2	3.19424		283.2	9.58253
									283.4	9.43571		283.4	0.341263		283.4	0.7702		283.4	8.82155		283.4	8.91882		283.4	4.26095		283.4	3.0745		283.4	4.5632		283.4	4.83319		283.4	3.19647		283.4	9.58377
									283.6	9.43583		283.6	0.341808		283.6	0.770853		283.6	8.81824		283.6	8.91881		283.6	4.2611		283.6	3.07488		283.6	4.56201		283.6	4.83511		283.6	3.19734		283.6	9.58428
									283.8	9.43542		283.8	0.341693		283.8	0.772794		283.8	8.81904		283.8	8.91873		283.8	4.26133		283.8	3.07575		283.8	4.56167		283.8	4.83425		283.8	3.19656		283.8	9.58395
									284	9.43432		284	0.341892		284	0.773044		284	8.81927		284	8.9176		284	4.26281		284	3.07569		284	4.5621		284	4.83492		284	3.19911		284	9.58485
									284.2	9.43458		284.2	0.342601		284.2	0.77313		284.2	8.81764		284.2	8.91666		284.2	4.26239		284.2	3.0761		284.2	4.55999		284.2	4.83424		284.2	3.19901		284.2	9.58595
									284.4	9.43433		284.4	0.343564		284.4	0.774397		284.4	8.81685		284.4	8.91646		284.4	4.26369		284.4	3.07611		284.4	4.56458		284.4	4.8343		284.4	3.19959		284.4	9.58581
									284.6	9.43414		284.6	0.343431		284.6	0.773872		284.6	8.817		284.6	8.91529		284.6	4.2633		284.6	3.07787		284.6	4.56607		284.6	4.83432		284.6	3.20222		284.6	9.58561
									284.8	9.43397		284.8	0.343542		284.8	0.775524		284.8	8.81501		284.8	8.91412		284.8	4.26449		284.8	3.07903		284.8	4.56593		284.8	4.83465		284.8	3.20356		284.8	9.58621
									285	9.43457		285	0.344173		285	0.774621		285	8.81537		285	8.91274		285	4.26375		285	3.07896		285	4.56743		285	4.83394		285	3.20448		285	9.58726
									285.2	9.43406		285.2	0.343836		285.2	0.775908		285.2	8.81663		285.2	8.91273		285.2	4.26469		285.2	3.07993		285.2	4.56967		285.2	4.83434		285.2	3.20572		285.2	9.58793
									285.4	9.43221		285.4	0.342718		285.4	0.777772		285.4	8.81574		285.4	8.91385		285.4	4.26405		285.4	3.08044		285.4	4.56617		285.4	4.83448		285.4	3.20672		285.4	9.58833
									285.6	9.43296		285.6	0.343379		285.6	0.779006		285.6	8.81644		285.6	8.91293		285.6	4.26355		285.6	3.07993		285.6	4.56589		285.6	4.83532		285.6	3.20641		285.6	9.58785
									285.8	9.43229		285.8	0.34338		285.8	0.777779		285.8	8.8166		285.8	8.9134		285.8	4.26441		285.8	3.07987		285.8	4.56937		285.8	4.83527		285.8	3.20739		285.8	9.58822
									286	9.43111		286	0.343929		286	0.780594		286	8.81594		286	8.91448		286	4.26502		286	3.07994		286	4.56849		286	4.83589		286	3.20568		286	9.58812
									286.2	9.43067		286.2	0.344854		286.2	0.781929		286.2	8.81451		286.2	8.91259		286.2	4.26561		286.2	3.08013		286.2	4.56817		286.2	4.8378		286.2	3.20817		286.2	9.58727
									286.4	9.43209		286.4	0.344739		286.4	0.780773		286.4	8.81298		286.4	8.91119		286.4	4.26612		286.4	3.08033		286.4	4.57021		286.4	4.83786		286.4	3.20906		286.4	9.58835
									286.6	9.43116		286.6	0.34606		286.6	0.782257		286.6	8.81622		286.6	8.91231		286.6	4.26754		286.6	3.08177		286.6	4.57021		286.6	4.83655		286.6	3.20985		286.6	9.58883
									286.8	9.43248		286.8	0.347088		286.8	0.783735		286.8	8.81493		286.8	8.91181		286.8	4.26679		286.8	3.08265		286.8	4.56899		286.8	4.8393		286.8	3.21208		286.8	9.59047
									287	9.43347		287	0.346334		287	0.784744		287	8.8133		287	8.90934		287	4.26674		287	3.08396		287	4.57004		287	4.84018		287	3.2142		287	9.58953
									287.2	9.43472		287.2	0.346702		287.2	0.784323		287.2	8.81468		287.2	8.91077		287.2	4.26694		287.2	3.08521		287.2	4.57149		287.2	4.83866		287.2	3.21411		287.2	9.59115
									287.4	9.43496		287.4	0.347831		287.4	0.784461		287.4	8.8157		287.4	8.91082		287.4	4.26772		287.4	3.08534		287.4	4.57237		287.4	4.83838		287.4	3.21481		287.4	9.58891
									287.6	9.43513		287.6	0.346454		287.6	0.786063		287.6	8.81149		287.6	8.90923		287.6	4.26845		287.6	3.08456		287.6	4.57225		287.6	4.83729		287.6	3.21723		287.6	9.58889
									287.8	9.43422		287.8	0.347291		287.8	0.786586		287.8	8.81297		287.8	8.90861		287.8	4.26896		287.8	3.08496		287.8	4.57186		287.8	4.83528		287.8	3.21708		287.8	9.5858
									288	9.43479		288	0.348132		288	0.786361		288	8.81278		288	8.90885		288	4.26979		288	3.08476		288	4.57404		288	4.83545		288	3.21818		288	9.58543
									288.2	9.43292		288.2	0.346715		288.2	0.788777		288.2	8.81126		288.2	8.90894		288.2	4.26914		288.2	3.08567		288.2	4.57273		288.2	4.83517		288.2	3.22036		288.2	9.58469
									288.4	9.4327		288.4	0.346651		288.4	0.791588		288.4	8.81115		288.4	8.90865		288.4	4.27069		288.4	3.08658		288.4	4.57332		288.4	4.83463		288.4	3.21996		288.4	9.58541
									288.6	9.43171		288.6	0.34787		288.6	0.79097		288.6	8.81158		288.6	8.90774		288.6	4.27141		288.6	3.08643		288.6	4.57483		288.6	4.83512		288.6	3.22182		288.6	9.58682
									288.8	9.43178		288.8	0.347619		288.8	0.793001		288.8	8.81056		288.8	8.90829		288.8	4.27219		288.8	3.08528		288.8	4.5731		288.8	4.83684		288.8	3.22279		288.8	9.59021
									289	9.43061		289	0.347634		289	0.794331		289	8.81011		289	8.90821		289	4.27246		289	3.08792		289	4.57313		289	4.83713		289	3.22323		289	9.59126
									289.2	9.43066		289.2	0.349693		289.2	0.794804		289.2	8.80892		289.2	8.90686		289.2	4.27364		289.2	3.08813		289.2	4.57418		289.2	4.83697		289.2	3.22307		289.2	9.59107
									289.4	9.43118		289.4	0.349295		289.4	0.795022		289.4	8.80878		289.4	8.90657		289.4	4.27292		289.4	3.08887		289.4	4.57175		289.4	4.83833		289.4	3.22582		289.4	9.59262
									289.6	9.43127		289.6	0.348402		289.6	0.796089		289.6	8.80656		289.6	8.90768		289.6	4.2726		289.6	3.09065		289.6	4.57213		289.6	4.83859		289.6	3.22501		289.6	9.59199
									289.8	9.43142		289.8	0.348904		289.8	0.795986		289.8	8.80442		289.8	8.90696		289.8	4.27234		289.8	3.09324		289.8	4.57394		289.8	4.83739		289.8	3.22714		289.8	9.59148
									290	9.43048		290	0.34991		290	0.796061		290	8.80442		290	8.90669		290	4.27327		290	3.09272		290	4.57227		290	4.83731		290	3.22856		290	9.59195
									290.2	9.43139		290.2	0.348177		290.2	0.794381		290.2	8.8053		290.2	8.90563		290.2	4.27398		290.2	3.09166		290.2	4.57199		290.2	4.8388		290.2	3.22922		290.2	9.59119
									290.4	9.43139		290.4	0.348684		290.4	0.794926		290.4	8.80394		290.4	8.90471		290.4	4.27428		290.4	3.09213		290.4	4.57288		290.4	4.83969		290.4	3.23159		290.4	9.59213
									290.6	9.43225		290.6	0.350759		290.6	0.796604		290.6	8.80552		290.6	8.90315		290.6	4.27469		290.6	3.0919		290.6	4.57356		290.6	4.84072		290.6	3.23273		290.6	9.59228
									290.8	9.43212		290.8	0.350554		290.8	0.797288		290.8	8.80806		290.8	8.9022		290.8	4.27639		290.8	3.09166		290.8	4.57281		290.8	4.84052		290.8	3.23279		290.8	9.59132
									291	9.43277		291	0.350982		291	0.798529		291	8.80662		291	8.90142		291	4.2762		291	3.09237		291	4.5742		291	4.83895		291	3.23495		291	9.59361
									291.2	9.43381		291.2	0.35207		291.2	0.801156		291.2	8.80484		291.2	8.90213		291.2	4.27637		291.2	3.09353		291.2	4.57419		291.2	4.84003		291.2	3.23612		291.2	9.59492
									291.4	9.43382		291.4	0.353153		291.4	0.801954		291.4	8.80452		291.4	8.9019		291.4	4.27684		291.4	3.09388		291.4	4.57762		291.4	4.83938		291.4	3.23576		291.4	9.59485
									291.6	9.43313		291.6	0.35149		291.6	0.801482		291.6	8.80315		291.6	8.90226		291.6	4.27766		291.6	3.09413		291.6	4.57609		291.6	4.83872		291.6	3.23758		291.6	9.59578
									291.8	9.43303		291.8	0.351544		291.8	0.802019		291.8	8.80177		291.8	8.90189		291.8	4.27866		291.8	3.09272		291.8	4.57919		291.8	4.84072		291.8	3.23775		291.8	9.59713
									292	9.43223		292	0.350259		292	0.801155		292	8.80038		292	8.90191		292	4.28011		292	3.09318		292	4.57946		292	4.84288		292	3.23976		292	9.59563
									292.2	9.43026		292.2	0.350893		292.2	0.802265		292.2	8.8006		292.2	8.90197		292.2	4.2816		292.2	3.09448		292.2	4.5819		292.2	4.84154		292.2	3.24008		292.2	9.59592
									292.4	9.42903		292.4	0.34973		292.4	0.802755		292.4	8.80143		292.4	8.90117		292.4	4.28125		292.4	3.09434		292.4	4.57946		292.4	4.84245		292.4	3.2406		292.4	9.59626
									292.6	9.42964		292.6	0.350427		292.6	0.803696		292.6	8.80072		292.6	8.89984		292.6	4.28335		292.6	3.09546		292.6	4.58066		292.6	4.84263		292.6	3.24082		292.6	9.5961
									292.8	9.4299		292.8	0.351509		292.8	0.804171		292.8	8.79943		292.8	8.89857		292.8	4.28271		292.8	3.09831		292.8	4.58069		292.8	4.84072		292.8	3.24236		292.8	9.59569
									293	9.43005		293	0.35346		293	0.806236		293	8.8024		293	8.89757		293	4.28305		293	3.09867		293	4.58132		293	4.84143		293	3.24116		293	9.59671
									293.2	9.43044		293.2	0.352315		293.2	0.806822		293.2	8.79935		293.2	8.89697		293.2	4.28225		293.2	3.09959		293.2	4.57988		293.2	4.84177		293.2	3.24308		293.2	9.59731
									293.4	9.43064		293.4	0.353865		293.4	0.808344		293.4	8.79757		293.4	8.89767		293.4	4.2833		293.4	3.10134		293.4	4.58028		293.4	4.84109		293.4	3.24363		293.4	9.59721
									293.6	9.42989		293.6	0.354583		293.6	0.808691		293.6	8.79834		293.6	8.89752		293.6	4.28166		293.6	3.10133		293.6	4.5807		293.6	4.84139		293.6	3.24474		293.6	9.59766
									293.8	9.4294		293.8	0.35436		293.8	0.808446		293.8	8.79695		293.8	8.89813		293.8	4.28176		293.8	3.10182		293.8	4.57903		293.8	4.8427		293.8	3.24639		293.8	9.59738
									294	9.43081		294	0.355196		294	0.808735		294	8.79477		294	8.89777		294	4.28169		294	3.10107		294	4.57758		294	4.84115		294	3.24742		294	9.59744
									294.2	9.43098		294.2	0.356819		294.2	0.809002		294.2	8.79601		294.2	8.89665		294.2	4.2825		294.2	3.10175		294.2	4.57871		294.2	4.84138		294.2	3.24856		294.2	9.59795
									294.4	9.43149		294.4	0.357235		294.4	0.808538		294.4	8.79539		294.4	8.89509		294.4	4.28394		294.4	3.10093		294.4	4.57883		294.4	4.8421		294.4	3.24909		294.4	9.59751
									294.6	9.43156		294.6	0.356781		294.6	0.80953		294.6	8.79494		294.6	8.89498		294.6	4.28466		294.6	3.10184		294.6	4.5805		294.6	4.84412		294.6	3.25093		294.6	9.59742
									294.8	9.43104		294.8	0.356484		294.8	0.810206		294.8	8.79443		294.8	8.89438		294.8	4.28635		294.8	3.102		294.8	4.58447		294.8	4.84403		294.8	3.25137		294.8	9.59817
									295	9.43037		295	0.354415		295	0.81038		295	8.79348		295	8.89543		295	4.2867		295	3.10332		295	4.58767		295	4.84542		295	3.25201		295	9.5981
									295.2	9.42949		295.2	0.354945		295.2	0.810718		295.2	8.79387		295.2	8.89489		295.2	4.28682		295.2	3.10259		295.2	4.58965		295.2	4.8452		295.2	3.25437		295.2	9.59896
									295.4	9.42919		295.4	0.355142		295.4	0.811882		295.4	8.79442		295.4	8.89439		295.4	4.28659		295.4	3.10429		295.4	4.59085		295.4	4.84485		295.4	3.25747		295.4	9.59923
									295.6	9.42939		295.6	0.355771		295.6	0.812462		295.6	8.79274		295.6	8.89301		295.6	4.28728		295.6	3.10406		295.6	4.59015		295.6	4.84464		295.6	3.2569		295.6	9.60073
									295.8	9.43054		295.8	0.356134		295.8	0.815532		295.8	8.79237		295.8	8.893		295.8	4.28658		295.8	3.10522		295.8	4.59046		295.8	4.84367		295.8	3.25766		295.8	9.60112
									296	9.42962		296	0.358101		296	0.81653		296	8.79142		296	8.89012		296	4.2869		296	3.10559		296	4.58825		296	4.84275		296	3.2599		296	9.60178
									296.2	9.43017		296.2	0.357827		296.2	0.816807		296.2	8.79122		296.2	8.88927		296.2	4.28782		296.2	3.10608		296.2	4.58949		296.2	4.84465		296.2	3.25827		296.2	9.60064
									296.4	9.43026		296.4	0.357702		296.4	0.81788		296.4	8.78859		296.4	8.89076		296.4	4.28849		296.4	3.10614		296.4	4.59175		296.4	4.84439		296.4	3.258		296.4	9.60056
									296.6	9.43029		296.6	0.359566		296.6	0.81851		296.6	8.78899		296.6	8.89039		296.6	4.28914		296.6	3.10722		296.6	4.59359		296.6	4.84357		296.6	3.25904		296.6	9.60017
									296.8	9.42975		296.8	0.360754		296.8	0.816816		296.8	8.7889		296.8	8.88887		296.8	4.29049		296.8	3.10707		296.8	4.59262		296.8	4.84483		296.8	3.26009		296.8	9.60071
									297	9.42923		297	0.360139		297	0.817546		297	8.78906		297	8.88965		297	4.29142		297	3.10734		297	4.5926		297	4.84499		297	3.26075		297	9.60075
									297.2	9.43004		297.2	0.360222		297.2	0.819579		297.2	8.78712		297.2	8.88987		297.2	4.2922		297.2	3.10854		297.2	4.59		297.2	4.84386		297.2	3.26297		297.2	9.60138
									297.4	9.42987		297.4	0.360915		297.4	0.820169		297.4	8.78786		297.4	8.88826		297.4	4.29305		297.4	3.10972		297.4	4.58847		297.4	4.84535		297.4	3.26309		297.4	9.60283
									297.6	9.42923		297.6	0.358742		297.6	0.81925		297.6	8.78589		297.6	8.88825		297.6	4.29361		297.6	3.10966		297.6	4.58571		297.6	4.84455		297.6	3.26454		297.6	9.60336
									297.8	9.42956		297.8	0.358502		297.8	0.819669		297.8	8.7837		297.8	8.8898		297.8	4.29309		297.8	3.10912		297.8	4.58588		297.8	4.84515		297.8	3.26609		297.8	9.60472
									298	9.43044		298	0.358941		298	0.821172		298	8.784		298	8.88825		298	4.29314		298	3.11001		298	4.58858		298	4.84575		298	3.26553		298	9.60418
									298.2	9.43049		298.2	0.358476		298.2	0.820196		298.2	8.78286		298.2	8.8862		298.2	4.29382		298.2	3.10937		298.2	4.58878		298.2	4.84617		298.2	3.26593		298.2	9.60284
									298.4	9.43008		298.4	0.357903		298.4	0.819818		298.4	8.78142		298.4	8.88663		298.4	4.29319		298.4	3.10748		298.4	4.58912		298.4	4.84557		298.4	3.26874		298.4	9.6023
									298.6	9.42995		298.6	0.359236		298.6	0.822099		298.6	8.78314		298.6	8.88607		298.6	4.29385		298.6	3.10961		298.6	4.59258		298.6	4.84583		298.6	3.26958		298.6	9.60231
									298.8	9.42854		298.8	0.359093		298.8	0.824364		298.8	8.78424		298.8	8.88489		298.8	4.29411		298.8	3.11038		298.8	4.59185		298.8	4.84586		298.8	3.27041		298.8	9.60221
									299	9.42809		299	0.358428		299	0.823768		299	8.78389		299	8.88575		299	4.29508		299	3.11045		299	4.59193		299	4.84661		299	3.27252		299	9.60376
									299.2	9.42688		299.2	0.359902		299.2	0.825487		299.2	8.78441		299.2	8.88691		299.2	4.29443		299.2	3.11173		299.2	4.59331		299.2	4.8456		299.2	3.27399		299.2	9.60576
									299.4	9.42786		299.4	0.360209		299.4	0.827167		299.4	8.7845		299.4	8.88474		299.4	4.29585		299.4	3.11345		299.4	4.59418		299.4	4.84549		299.4	3.27388		299.4	9.60577
									299.6	9.42751		299.6	0.359994		299.6	0.827015		299.6	8.78358		299.6	8.88576		299.6	4.29562		299.6	3.1131		299.6	4.59437		299.6	4.84728		299.6	3.27407		299.6	9.60733
									299.8	9.4279		299.8	0.360496		299.8	0.826479		299.8	8.7834		299.8	8.88578		299.8	4.2959		299.8	3.11513		299.8	4.59449		299.8	4.84733		299.8	3.27409		299.8	9.60684
									300	9.331		300	0.261011		300	0.732489		300	8.58847		300	8.7381		300	4.19429		300	2.99711		300	4.43546		300	4.75525		300	3.23106		300	9.44018
									300.2	9.33935		300.2	0.249129		300.2	0.72567		300.2	8.56522		300.2	8.78145		300.2	4.19423		300.2	2.98738		300.2	4.43959		300.2	4.7882		300.2	3.26765		300.2	9.45798
									300.4	9.2378		300.4	0.251324		300.4	0.710054		300.4	8.54876		300.4	8.81282		300.4	4.20186		300.4	2.98305		300.4	4.44575		300.4	4.82138		300.4	3.3129		300.4	9.48053
									300.6	9.10119		300.6	0.24852		300.6	0.688559		300.6	8.53611		300.6	8.82591		300.6	4.1975		300.6	2.98454		300.6	4.39815		300.6	4.83737		300.6	3.33104		300.6	9.50026
									300.8	8.96917		300.8	0.247203		300.8	0.650656		300.8	8.52887		300.8	8.82773		300.8	4.18339		300.8	2.97658		300.8	4.26837		300.8	4.84649		300.8	3.30559		300.8	9.50346
									301	8.88103		301	0.244074		301	0.62635		301	8.51442		301	8.82484		301	4.15551		301	2.97158		301	4.21057		301	4.8656		301	3.26858		301	9.51159
									301.2	8.764		301.2	0.243574		301.2	0.58636		301.2	8.50587		301.2	8.77585		301.2	4.10435		301.2	2.96497		301.2	4.11488		301.2	4.8742		301.2	3.19145		301.2	9.51218
									301.4	8.66315		301.4	0.242351		301.4	0.534965		301.4	8.49886		301.4	8.69385		301.4	4.03575		301.4	2.95363		301.4	4.00515		301.4	4.87477		301.4	3.09091		301.4	9.50523
									301.6	8.58373		301.6	0.240796		301.6	0.474252		301.6	8.4921		301.6	8.58898		301.6	3.95626		301.6	2.93609		301.6	3.90395		301.6	4.87079		301.6	2.9825		301.6	9.49288
									301.8	8.52085		301.8	0.239105		301.8	0.411521		301.8	8.48544		301.8	8.46896		301.8	3.86983		301.8	2.91227		301.8	3.8271		301.8	4.85408		301.8	2.88324		301.8	9.47709
									302	8.46602		302	0.238235		302	0.347367		302	8.47988		302	8.35068		302	3.79181		302	2.87959		302	3.76468		302	4.81257		302	2.81169		302	9.45945
									302.2	8.41883		302.2	0.23685		302.2	0.288983		302.2	8.47464		302.2	8.25372		302.2	3.7273		302.2	2.83997		302.2	3.7121		302.2	4.74773		302.2	2.75419		302.2	9.43844
									302.4	8.37831		302.4	0.235833		302.4	0.239025		302.4	8.47029		302.4	8.17931		302.4	3.66988		302.4	2.79188		302.4	3.66736		302.4	4.66733		302.4	2.71197		302.4	9.41553
									302.6	8.34299		302.6	0.234928		302.6	0.197764		302.6	8.46568		302.6	8.12123		302.6	3.61989		302.6	2.73914		302.6	3.63023		302.6	4.57913		302.6	2.67217		302.6	9.39014
									302.8	8.31032		302.8	0.234659		302.8	0.162461		302.8	8.46126		302.8	8.0774		302.8	3.57883		302.8	2.68622		302.8	3.5981		302.8	4.49089		302.8	2.64007		302.8	9.36476
									303	8.28373		303	0.234705		303	0.131221		303	8.45825		303	8.04055		303	3.54019		303	2.63614		303	3.56934		303	4.41544		303	2.61361		303	9.33734
									303.2	8.26044		303.2	0.234802		303.2	0.10206		303.2	8.4549		303.2	8.00968		303.2	3.50722		303.2	2.58904		303.2	3.54385		303.2	4.35542		303.2	2.59011		303.2	9.30886
									303.4	8.23933		303.4	0.233819		303.4	0.0765515		303.4	8.45084		303.4	7.97935		303.4	3.47781		303.4	2.5498		303.4	3.52127		303.4	4.30421		303.4	2.5709		303.4	9.27595
									303.6	8.22117		303.6	0.234377		303.6	0.0537943		303.6	8.44814		303.6	7.95312		303.6	3.44988		303.6	2.51439		303.6	3.50028		303.6	4.25802		303.6	2.5543		303.6	9.24219
									303.8	8.20586		303.8	0.234222		303.8	0.0344261		303.8	8.44535		303.8	7.92879		303.8	3.42415		303.8	2.48559		303.8	3.48175		303.8	4.21933		303.8	2.53984		303.8	9.20493
									304	8.19223		304	0.233847		304	0.0162138		304	8.44175		304	7.90816		304	3.40362		304	2.45709		304	3.46444		304	4.18489		304	2.52772		304	9.16645
									304.2	8.17867		304.2	0.233635		304.2	-0.000598642		304.2	8.43954		304.2	7.8884		304.2	3.38208		304.2	2.43117		304.2	3.44962		304.2	4.15418		304.2	2.51674		304.2	9.12721
									304.4	8.16668		304.4	0.23297		304.4	-0.0163822		304.4	8.43734		304.4	7.87193		304.4	3.36291		304.4	2.40555		304.4	3.43684		304.4	4.12689		304.4	2.50593		304.4	9.09361
									304.6	8.15524		304.6	0.231604		304.6	-0.0301434		304.6	8.43467		304.6	7.85656		304.6	3.3473		304.6	2.38188		304.6	3.4235		304.6	4.10344		304.6	2.49734		304.6	9.05865
									304.8	8.14653		304.8	0.231466		304.8	-0.0439416		304.8	8.43268		304.8	7.84139		304.8	3.33258		304.8	2.35625		304.8	3.41156		304.8	4.08091		304.8	2.48864		304.8	9.02808
									305	8.13799		305	0.229947		305	-0.0563222		305	8.4303		305	7.82755		305	3.31759		305	2.33281		305	3.40209		305	4.06009		305	2.48099		305	9.0009
									305.2	8.13119		305.2	0.229342		305.2	-0.0657359		305.2	8.42824		305.2	7.81593		305.2	3.30518		305.2	2.31023		305.2	3.39267		305.2	4.04189		305.2	2.47384		305.2	8.97572
									305.4	8.12613		305.4	0.229118		305.4	-0.0757335		305.4	8.42648		305.4	7.8031		305.4	3.29371		305.4	2.28929		305.4	3.38348		305.4	4.02695		305.4	2.46671		305.4	8.95145
									305.6	8.12113		305.6	0.228981		305.6	-0.0853049		305.6	8.42484		305.6	7.7919		305.6	3.28361		305.6	2.26922		305.6	3.37576		305.6	4.01022		305.6	2.46059		305.6	8.92958
									305.8	8.11422		305.8	0.229173		305.8	-0.0942537		305.8	8.42369		305.8	7.78224		305.8	3.2735		305.8	2.25126		305.8	3.36861		305.8	3.99509		305.8	2.45634		305.8	8.90912
									306	8.10926		306	0.229576		306	-0.101022		306	8.4217		306	7.77359		306	3.26469		306	2.23573		306	3.36162		306	3.98186		306	2.45268		306	8.89147
									306.2	8.10462		306.2	0.229704		306.2	-0.108567		306.2	8.41932		306.2	7.76475		306.2	3.25618		306.2	2.22164		306.2	3.35634		306.2	3.96841		306.2	2.44937		306.2	8.87551
									306.4	8.10099		306.4	0.230886		306.4	-0.114906		306.4	8.41766		306.4	7.75907		306.4	3.2486		306.4	2.20861		306.4	3.35036		306.4	3.95557		306.4	2.44673		306.4	8.86055
									306.6	8.09649		306.6	0.230354		306.6	-0.121574		306.6	8.41673		306.6	7.75316		306.6	3.23922		306.6	2.1976		306.6	3.34474		306.6	3.94552		306.6	2.44351		306.6	8.84887
									306.8	8.09426		306.8	0.228812		306.8	-0.127381		306.8	8.41425		306.8	7.748		306.8	3.23295		306.8	2.1876		306.8	3.33978		306.8	3.93605		306.8	2.43962		306.8	8.83706
									307	8.09181		307	0.229326		307	-0.133843		307	8.41286		307	7.7415		307	3.22606		307	2.17781		307	3.33531		307	3.92698		307	2.436		307	8.82591
									307.2	8.08975		307.2	0.228255		307.2	-0.140352		307.2	8.4104		307.2	7.73666		307.2	3.2205		307.2	2.16849		307.2	3.33152		307.2	3.92057		307.2	2.43402		307.2	8.8156
									307.4	8.08673		307.4	0.227246		307.4	-0.146584		307.4	8.40875		307.4	7.73247		307.4	3.21476		307.4	2.1587		307.4	3.3282		307.4	3.91418		307.4	2.43158		307.4	8.80545
									307.6	8.08448		307.6	0.227249		307.6	-0.152286		307.6	8.40685		307.6	7.72738		307.6	3.21043		307.6	2.14949		307.6	3.32504		307.6	3.90686		307.6	2.42991		307.6	8.7954
									307.8	8.08334		307.8	0.227173		307.8	-0.156628		307.8	8.40441		307.8	7.72263		307.8	3.20515		307.8	2.13956		307.8	3.32174		307.8	3.90137		307.8	2.42847		307.8	8.78782
									308	8.08142		308	0.225053		308	-0.161263		308	8.40444		308	7.71945		308	3.20131		308	2.13055		308	3.31807		308	3.89469		308	2.42888		308	8.77903
									308.2	8.07931		308.2	0.224614		308.2	-0.165483		308.2	8.40327		308.2	7.71601		308.2	3.19593		308.2	2.12105		308.2	3.31364		308.2	3.88821		308.2	2.4274		308.2	8.77086
									308.4	8.0764		308.4	0.2241		308.4	-0.167761		308.4	8.40224		308.4	7.71209		308.4	3.19147		308.4	2.11272		308.4	3.31041		308.4	3.88133		308.4	2.42604		308.4	8.7639
									308.6	8.07568		308.6	0.223694		308.6	-0.170396		308.6	8.39927		308.6	7.70935		308.6	3.18769		308.6	2.10515		308.6	3.30856		308.6	3.87562		308.6	2.42559		308.6	8.75807
									308.8	8.07469		308.8	0.22427		308.8	-0.173382		308.8	8.39868		308.8	7.70675		308.8	3.18448		308.8	2.09831		308.8	3.30656		308.8	3.87017		308.8	2.42366		308.8	8.74935
									309	8.07349		309	0.224461		309	-0.176738		309	8.39614		309	7.70372		309	3.18156		309	2.09156		309	3.30477		309	3.86693		309	2.42179		309	8.74423
									309.2	8.07368		309.2	0.224615		309.2	-0.179547		309.2	8.39556		309.2	7.70082		309.2	3.1796		309.2	2.08623		309.2	3.30448		309.2	3.86196		309.2	2.42107		309.2	8.73973
									309.4	8.07376		309.4	0.22301		309.4	-0.18407		309.4	8.39289		309.4	7.69765		309.4	3.17761		309.4	2.07943		309.4	3.30294		309.4	3.85749		309.4	2.42041		309.4	8.73453
									309.6	8.07228		309.6	0.222752		309.6	-0.187672		309.6	8.39236		309.6	7.69447		309.6	3.17466		309.6	2.07257		309.6	3.30057		309.6	3.85509		309.6	2.41978		309.6	8.72937
									309.8	8.07209		309.8	0.221254		309.8	-0.192289		309.8	8.39051		309.8	7.69165		309.8	3.17149		309.8	2.06708		309.8	3.29993		309.8	3.85148		309.8	2.41895		309.8	8.72649
									310	8.07141		310	0.221002		310	-0.194702		310	8.38946		310	7.68857		310	3.16892		310	2.06087		310	3.29875		310	3.8485		310	2.41812		310	8.72277
									310.2	8.07012		310.2	0.220347		310.2	-0.197595		310.2	8.38809		310.2	7.68758		310.2	3.16615		310.2	2.05636		310.2	3.29677		310.2	3.84565		310.2	2.41723		310.2	8.71767
									310.4	8.06876		310.4	0.221086		310.4	-0.200412		310.4	8.3872		310.4	7.68641		310.4	3.1647		310.4	2.05179		310.4	3.29616		310.4	3.84373		310.4	2.41631		310.4	8.71521
									310.6	8.06743		310.6	0.221619		310.6	-0.203162		310.6	8.38637		310.6	7.68426		310.6	3.16332		310.6	2.04913		310.6	3.29533		310.6	3.84043		310.6	2.41485		310.6	8.71003
									310.8	8.06612		310.8	0.221552		310.8	-0.205535		310.8	8.3855		310.8	7.6833		310.8	3.16207		310.8	2.04511		310.8	3.29297		310.8	3.8376		310.8	2.41542		310.8	8.70628
									311	8.0664		311	0.221346		311	-0.209499		311	8.3846		311	7.68221		311	3.16066		311	2.04175		311	3.29211		311	3.83485		311	2.41544		311	8.70329
									311.2	8.06455		311.2	0.221912		311.2	-0.212238		311.2	8.38335		311.2	7.6794		311.2	3.15831		311.2	2.0377		311.2	3.29159		311.2	3.83191		311.2	2.41462		311.2	8.70047
									311.4	8.06577		311.4	0.221997		311.4	-0.214266		311.4	8.38213		311.4	7.67756		311.4	3.15591		311.4	2.03579		311.4	3.28907		311.4	3.82913		311.4	2.41453		311.4	8.69553
									311.6	8.06647		311.6	0.221615		311.6	-0.216281		311.6	8.38104		311.6	7.67697		311.6	3.15554		311.6	2.03185		311.6	3.28798		311.6	3.8262		311.6	2.41482		311.6	8.69342
									311.8	8.06535		311.8	0.221907		311.8	-0.21748		311.8	8.37976		311.8	7.67525		311.8	3.15452		311.8	2.02841		311.8	3.2875		311.8	3.82412		311.8	2.41449		311.8	8.6913
									312	8.06349		312	0.222301		312	-0.219044		312	8.37739		312	7.67422		312	3.15268		312	2.02611		312	3.28711		312	3.82269		312	2.41435		312	8.68833
									312.2	8.06324		312.2	0.222141		312.2	-0.220992		312.2	8.37644		312.2	7.67411		312.2	3.15285		312.2	2.02274		312.2	3.28568		312.2	3.82106		312.2	2.41365		312.2	8.68676
									312.4	8.06266		312.4	0.221676		312.4	-0.222626		312.4	8.37598		312.4	7.67232		312.4	3.15293		312.4	2.0194		312.4	3.28626		312.4	3.81961		312.4	2.41383		312.4	8.685
									312.6	8.06157		312.6	0.221219		312.6	-0.224557		312.6	8.37431		312.6	7.67188		312.6	3.15118		312.6	2.01501		312.6	3.2859		312.6	3.81848		312.6	2.41304		312.6	8.68381
									312.8	8.06106		312.8	0.221838		312.8	-0.22639		312.8	8.37344		312.8	7.67205		312.8	3.15102		312.8	2.01257		312.8	3.28577		312.8	3.81677		312.8	2.41364		312.8	8.68104
									313	8.06076		313	0.220898		313	-0.227602		313	8.37292		313	7.67093		313	3.15214		313	2.00926		313	3.2858		313	3.81494		313	2.41276		313	8.67913
									313.2	8.06061		313.2	0.220783		313.2	-0.228687		313.2	8.37133		313.2	7.6708		313.2	3.15113		313.2	2.00663		313.2	3.28606		313.2	3.81436		313.2	2.41231		313.2	8.67645
									313.4	8.05959		313.4	0.221155		313.4	-0.230299		313.4	8.36893		313.4	7.67		313.4	3.14977		313.4	2.00371		313.4	3.28616		313.4	3.81245		313.4	2.41188		313.4	8.67522
									313.6	8.05944		313.6	0.221511		313.6	-0.231598		313.6	8.36849		313.6	7.66837		313.6	3.14851		313.6	2.00303		313.6	3.28515		313.6	3.811		313.6	2.41235		313.6	8.67318
									313.8	8.05886		313.8	0.220131		313.8	-0.23334		313.8	8.36814		313.8	7.6678		313.8	3.14726		313.8	2.0012		313.8	3.28403		313.8	3.81048		313.8	2.41149		313.8	8.67128
									314	8.05933		314	0.219604		314	-0.234457		314	8.36683		314	7.66729		314	3.14549		314	1.99868		314	3.28443		314	3.80902		314	2.41247		314	8.67093
									314.2	8.05797		314.2	0.21964		314.2	-0.235689		314.2	8.36582		314.2	7.66472		314.2	3.14489		314.2	1.99676		314.2	3.2836		314.2	3.80798		314.2	2.41405		314.2	8.66939
									314.4	8.05745		314.4	0.218371		314.4	-0.237762		314.4	8.36571		314.4	7.66462		314.4	3.14468		314.4	1.99522		314.4	3.28387		314.4	3.80784		314.4	2.41501		314.4	8.6681
									314.6	8.05688		314.6	0.217439		314.6	-0.237486		314.6	8.36397		314.6	7.66404		314.6	3.1449		314.6	1.99338		314.6	3.28387		314.6	3.80674		314.6	2.41483		314.6	8.66648
									314.8	8.0563		314.8	0.217766		314.8	-0.238327		314.8	8.36116		314.8	7.66239		314.8	3.14508		314.8	1.99244		314.8	3.28416		314.8	3.80604		314.8	2.41522		314.8	8.6661
									315	8.05456		315	0.218722		315	-0.23956		315	8.3604		315	7.66222		315	3.14504		315	1.99125		315	3.28186		315	3.80478		315	2.41422		315	8.66372
									315.2	8.05486		315.2	0.218291		315.2	-0.23958		315.2	8.35969		315.2	7.66298		315.2	3.14335		315.2	1.98973		315.2	3.28115		315.2	3.80426		315.2	2.4142		315.2	8.66253
									315.4	8.05509		315.4	0.218673		315.4	-0.239066		315.4	8.35873		315.4	7.66176		315.4	3.14374		315.4	1.98857		315.4	3.28017		315.4	3.80353		315.4	2.41351		315.4	8.66149
									315.6	8.05461		315.6	0.218291		315.6	-0.240929		315.6	8.35805		315.6	7.65997		315.6	3.14366		315.6	1.98668		315.6	3.28014		315.6	3.80327		315.6	2.41408		315.6	8.66031
									315.8	8.0549		315.8	0.217407		315.8	-0.241504		315.8	8.3582		315.8	7.65832		315.8	3.14234		315.8	1.98501		315.8	3.27942		315.8	3.80237		315.8	2.41359		315.8	8.65859
									316	8.05594		316	0.217212		316	-0.241685		316	8.35766		316	7.65684		316	3.14135		316	1.98421		316	3.27939		316	3.80197		316	2.41451		316	8.65837
									316.2	8.05535		316.2	0.215443		316.2	-0.243716		316.2	8.35637		316.2	7.65422		316.2	3.14184		316.2	1.98367		316.2	3.28026		316.2	3.80115		316.2	2.41347		316.2	8.65822
									316.4	8.05259		316.4	0.215326		316.4	-0.245214		316.4	8.35485		316.4	7.65424		316.4	3.14122		316.4	1.98319		316.4	3.27997		316.4	3.80124		316.4	2.41393		316.4	8.65786
									316.6	8.05296		316.6	0.215062		316.6	-0.246107		316.6	8.35393		316.6	7.65479		316.6	3.1408		316.6	1.98205		316.6	3.28022		316.6	3.80016		316.6	2.41318		316.6	8.6569
									316.8	8.05125		316.8	0.215685		316.8	-0.247725		316.8	8.35384		316.8	7.65422		316.8	3.14115		316.8	1.98044		316.8	3.28096		316.8	3.79999		316.8	2.41307		316.8	8.65565
									317	8.05022		317	0.214911		317	-0.249435		317	8.35334		317	7.65408		317	3.1408		317	1.98001		317	3.28116		317	3.79942		317	2.41343		317	8.65479
									317.2	8.04939		317.2	0.215893		317.2	-0.250029		317.2	8.35284		317.2	7.65365		317.2	3.14082		317.2	1.97886		317.2	3.2812		317.2	3.79838		317.2	2.41526		317.2	8.65376
									317.4	8.04941		317.4	0.215862		317.4	-0.250183		317.4	8.35186		317.4	7.65199		317.4	3.14017		317.4	1.97755		317.4	3.28178		317.4	3.79708		317.4	2.41517		317.4	8.65218
									317.6	8.04778		317.6	0.216663		317.6	-0.251084		317.6	8.35196		317.6	7.65102		317.6	3.14011		317.6	1.97685		317.6	3.28222		317.6	3.79598		317.6	2.41519		317.6	8.65123
									317.8	8.04772		317.8	0.215977		317.8	-0.25226		317.8	8.35094		317.8	7.65104		317.8	3.13923		317.8	1.97627		317.8	3.28248		317.8	3.79382		317.8	2.41541		317.8	8.65153
									318	8.04769		318	0.216425		318	-0.252682		318	8.34997		318	7.64978		318	3.13933		318	1.97576		318	3.28202		318	3.79241		318	2.41522		318	8.65153
									318.2	8.0471		318.2	0.217083		318.2	-0.252183		318.2	8.34927		318.2	7.65067		318.2	3.13895		318.2	1.97601		318.2	3.28196		318.2	3.79194		318.2	2.41388		318.2	8.65095
									318.4	8.04838		318.4	0.217291		318.4	-0.253695		318.4	8.34797		318.4	7.65036		318.4	3.13908		318.4	1.97502		318.4	3.28168		318.4	3.79207		318.4	2.4138		318.4	8.65133
									318.6	8.04873		318.6	0.216292		318.6	-0.253397		318.6	8.34604		318.6	7.64853		318.6	3.13772		318.6	1.97452		318.6	3.27924		318.6	3.7921		318.6	2.41531		318.6	8.65154
									318.8	8.04855		318.8	0.216532		318.8	-0.252479		318.8	8.34305		318.8	7.64725		318.8	3.13889		318.8	1.97391		318.8	3.27952		318.8	3.79304		318.8	2.41588		318.8	8.65048
									319	8.0468		319	0.215985		319	-0.251988		319	8.34124		319	7.64558		319	3.13833		319	1.97343		319	3.28062		319	3.79333		319	2.4154		319	8.64772
									319.2	8.04656		319.2	0.213686		319.2	-0.253134		319.2	8.33948		319.2	7.64379		319.2	3.13851		319.2	1.97208		319.2	3.27966		319.2	3.79265		319.2	2.416		319.2	8.64757
									319.4	8.04491		319.4	0.21265		319.4	-0.252598		319.4	8.3389		319.4	7.64349		319.4	3.13847		319.4	1.97172		319.4	3.27944		319.4	3.79209		319.4	2.41735		319.4	8.64531
									319.6	8.04327		319.6	0.212589		319.6	-0.252752		319.6	8.33784		319.6	7.64353		319.6	3.1388		319.6	1.97188		319.6	3.28025		319.6	3.79141		319.6	2.41689		319.6	8.64406
									319.8	8.0425		319.8	0.211672		319.8	-0.252867		319.8	8.33894		319.8	7.6428		319.8	3.13813		319.8	1.97082		319.8	3.2795		319.8	3.79065		319.8	2.41816		319.8	8.6431
									320	8.04235		320	0.210905		320	-0.253236		320	8.33899		320	7.64389		320	3.1387		320	1.97029		320	3.2781		320	3.7901		320	2.41874		320	8.64377
									320.2	8.04312		320.2	0.212627		320.2	-0.25321		320.2	8.33849		320.2	7.64376		320.2	3.13761		320.2	1.9701		320.2	3.27869		320.2	3.79082		320.2	2.41928		320.2	8.64254
									320.4	8.04199		320.4	0.212261		320.4	-0.253281		320.4	8.33659		320.4	7.64294		320.4	3.13629		320.4	1.9694		320.4	3.27807		320.4	3.78937		320.4	2.41868		320.4	8.64324
									320.6	8.042		320.6	0.211718		320.6	-0.254484		320.6	8.3358		320.6	7.64294		320.6	3.13728		320.6	1.96895		320.6	3.27928		320.6	3.78905		320.6	2.41856		320.6	8.64282
									320.8	8.04231		320.8	0.211804		320.8	-0.255253		320.8	8.33431		320.8	7.64234		320.8	3.13713		320.8	1.97009		320.8	3.28009		320.8	3.78986		320.8	2.41749		320.8	8.64222
									321	8.04241		321	0.212474		321	-0.255244		321	8.33283		321	7.64163		321	3.13683		321	1.96892		321	3.28121		321	3.78964		321	2.41723		321	8.64058
									321.2	8.04144		321.2	0.211326		321.2	-0.255377		321.2	8.33235		321.2	7.64085		321.2	3.13807		321.2	1.96779		321.2	3.28092		321.2	3.78868		321.2	2.41754		321.2	8.63987
									321.4	8.04187		321.4	0.212159		321.4	-0.255433		321.4	8.33333		321.4	7.64069		321.4	3.13926		321.4	1.96792		321.4	3.28216		321.4	3.78823		321.4	2.41693		321.4	8.63916
									321.6	8.04195		321.6	0.212343		321.6	-0.254792		321.6	8.33267		321.6	7.64098		321.6	3.13956		321.6	1.96801		321.6	3.2823		321.6	3.78826		321.6	2.41798		321.6	8.63834
									321.8	8.04067		321.8	0.211778		321.8	-0.254566		321.8	8.3315		321.8	7.64062		321.8	3.13891		321.8	1.96702		321.8	3.28156		321.8	3.78574		321.8	2.41792		321.8	8.63835
									322	8.03949		322	0.211123		322	-0.255274		322	8.33025		322	7.64037		322	3.13949		322	1.96645		322	3.2807		322	3.78511		322	2.41865		322	8.63795
									322.2	8.03967		322.2	0.211646		322.2	-0.2565		322.2	8.32963		322.2	7.63951		322.2	3.13833		322.2	1.96608		322.2	3.28085		322.2	3.78537		322.2	2.41783		322.2	8.63772
									322.4	8.03881		322.4	0.209768		322.4	-0.256297		322.4	8.32966		322.4	7.63918		322.4	3.13882		322.4	1.96526		322.4	3.2804		322.4	3.78551		322.4	2.41894		322.4	8.637
									322.6	8.03873		322.6	0.209445		322.6	-0.256325		322.6	8.32885		322.6	7.6385		322.6	3.13765		322.6	1.96498		322.6	3.27973		322.6	3.7857		322.6	2.41837		322.6	8.63657
									322.8	8.03827		322.8	0.210142		322.8	-0.25589		322.8	8.32832		322.8	7.63858		322.8	3.13829		322.8	1.96392		322.8	3.2798		322.8	3.78713		322.8	2.41924		322.8	8.63623
									323	8.03835		323	0.209072		323	-0.255877		323	8.3279		323	7.63793		323	3.13748		323	1.96458		323	3.28059		323	3.78762		323	2.42045		323	8.63688
									323.2	8.03657		323.2	0.208456		323.2	-0.254469		323.2	8.32671		323.2	7.63778		323.2	3.13861		323.2	1.96532		323.2	3.27932		323.2	3.78574		323.2	2.42076		323.2	8.63548
									323.4	8.03699		323.4	0.209012		323.4	-0.255363		323.4	8.32474		323.4	7.63811		323.4	3.13753		323.4	1.96577		323.4	3.27864		323.4	3.78609		323.4	2.42132		323.4	8.63535
									323.6	8.03696		323.6	0.209078		323.6	-0.256019		323.6	8.3238		323.6	7.63769		323.6	3.13795		323.6	1.96513		323.6	3.2785		323.6	3.78462		323.6	2.42157		323.6	8.63539
									323.8	8.03713		323.8	0.20991		323.8	-0.257668		323.8	8.32287		323.8	7.63768		323.8	3.1376		323.8	1.9666		323.8	3.27805		323.8	3.78382		323.8	2.42121		323.8	8.63533
									324	8.03696		324	0.211087		324	-0.258473		324	8.32193		324	7.63724		324	3.13823		324	1.9668		324	3.27855		324	3.78327		324	2.41983		324	8.63344
									324.2	8.03671		324.2	0.21191		324.2	-0.260762		324.2	8.32075		324.2	7.63792		324.2	3.13856		324.2	1.96581		324.2	3.27945		324.2	3.78413		324.2	2.42077		324.2	8.63297
									324.4	8.0368		324.4	0.212297		324.4	-0.260559		324.4	8.32016		324.4	7.63619		324.4	3.13805		324.4	1.96496		324.4	3.28067		324.4	3.78285		324.4	2.42016		324.4	8.6315
									324.6	8.03512		324.6	0.21316		324.6	-0.261129		324.6	8.31949		324.6	7.63518		324.6	3.13825		324.6	1.96448		324.6	3.28111		324.6	3.78392		324.6	2.42039		324.6	8.63052
									324.8	8.03521		324.8	0.211702		324.8	-0.261608		324.8	8.31947		324.8	7.63486		324.8	3.13825		324.8	1.96422		324.8	3.2819		324.8	3.78338		324.8	2.42036		324.8	8.62883
									325	8.03394		325	0.212564		325	-0.261198		325	8.31809		325	7.63436		325	3.13895		325	1.96314		325	3.28168		325	3.78315		325	2.42133		325	8.62849
									325.2	8.03358		325.2	0.211955		325.2	-0.259745		325.2	8.31809		325.2	7.63347		325.2	3.13819		325.2	1.96334		325.2	3.28233		325.2	3.7834		325.2	2.42129		325.2	8.62866
									325.4	8.03268		325.4	0.211933		325.4	-0.259623		325.4	8.31709		325.4	7.63245		325.4	3.13913		325.4	1.96379		325.4	3.28163		325.4	3.78437		325.4	2.4213		325.4	8.62866
									325.6	8.03277		325.6	0.212178		325.6	-0.259942		325.6	8.31621		325.6	7.63143		325.6	3.13832		325.6	1.96447		325.6	3.28218		325.6	3.7831		325.6	2.42166		325.6	8.6279
									325.8	8.03128		325.8	0.211936		325.8	-0.259665		325.8	8.31468		325.8	7.63015		325.8	3.13831		325.8	1.96407		325.8	3.28153		325.8	3.78319		325.8	2.42207		325.8	8.62909
									326	8.03203		326	0.210973		326	-0.260423		326	8.31575		326	7.62991		326	3.13622		326	1.96432		326	3.28117		326	3.78241		326	2.4221		326	8.62874
									326.2	8.03205		326.2	0.211012		326.2	-0.261352		326.2	8.3147		326.2	7.62891		326.2	3.13683		326.2	1.96449		326.2	3.28029		326.2	3.78113		326.2	2.42301		326.2	8.62823
									326.4	8.03026		326.4	0.210377		326.4	-0.262626		326.4	8.31392		326.4	7.62999		326.4	3.13711		326.4	1.96436		326.4	3.2802		326.4	3.78011		326.4	2.42416		326.4	8.62784
									326.6	8.03079		326.6	0.209625		326.6	-0.262192		326.6	8.31357		326.6	7.63003		326.6	3.13719		326.6	1.96416		326.6	3.27966		326.6	3.78117		326.6	2.42396		326.6	8.6277
									326.8	8.03113		326.8	0.211044		326.8	-0.261915		326.8	8.31365		326.8	7.6302		326.8	3.13799		326.8	1.96393		326.8	3.28103		326.8	3.78076		326.8	2.42534		326.8	8.62636
									327	8.02997		327	0.209657		327	-0.260742		327	8.31335		327	7.63034		327	3.13948		327	1.96366		327	3.28198		327	3.7806		327	2.42576		327	8.62577
									327.2	8.0296		327.2	0.209842		327.2	-0.260472		327.2	8.3125		327.2	7.62945		327.2	3.13956		327.2	1.96395		327.2	3.28278		327.2	3.78132		327.2	2.42509		327.2	8.6262
									327.4	8.02952		327.4	0.21045		327.4	-0.260137		327.4	8.31157		327.4	7.62867		327.4	3.13899		327.4	1.96425		327.4	3.28344		327.4	3.7808		327.4	2.42548		327.4	8.62518
									327.6	8.0284		327.6	0.209961		327.6	-0.26111		327.6	8.30991		327.6	7.6287		327.6	3.13994		327.6	1.96385		327.6	3.28305		327.6	3.77983		327.6	2.42602		327.6	8.62465
									327.8	8.0281		327.8	0.208184		327.8	-0.261308		327.8	8.30905		327.8	7.62876		327.8	3.13903		327.8	1.96282		327.8	3.28259		327.8	3.78015		327.8	2.42533		327.8	8.6238
									328	8.02896		328	0.209452		328	-0.262013		328	8.30713		328	7.62736		328	3.13845		328	1.96356		328	3.28205		328	3.78053		328	2.4256		328	8.62459
									328.2	8.02917		328.2	0.207703		328.2	-0.262012		328.2	8.30617		328.2	7.62814		328.2	3.13848		328.2	1.96237		328.2	3.28167		328.2	3.78093		328.2	2.42485		328.2	8.62383
									328.4	8.03038		328.4	0.206871		328.4	-0.262217		328.4	8.30643		328.4	7.62776		328.4	3.1381		328.4	1.9624		328.4	3.28162		328.4	3.78139		328.4	2.42462		328.4	8.62435
									328.6	8.03013		328.6	0.207017		328.6	-0.261011		328.6	8.30678		328.6	7.62712		328.6	3.13803		328.6	1.9633		328.6	3.28184		328.6	3.78137		328.6	2.42565		328.6	8.62382
									328.8	8.02917		328.8	0.207777		328.8	-0.260731		328.8	8.30623		328.8	7.62625		328.8	3.13783		328.8	1.96524		328.8	3.28193		328.8	3.78084		328.8	2.42525		328.8	8.62317
									329	8.02783		329	0.207291		329	-0.260362		329	8.3041		329	7.62637		329	3.13779		329	1.96488		329	3.28219		329	3.78119		329	2.42571		329	8.62241
									329.2	8.02665		329.2	0.208103		329.2	-0.260937		329.2	8.30303		329.2	7.62582		329.2	3.13748		329.2	1.96561		329.2	3.28263		329.2	3.77972		329.2	2.42667		329.2	8.62077
									329.4	8.02565		329.4	0.208114		329.4	-0.260192		329.4	8.30099		329.4	7.62492		329.4	3.13782		329.4	1.96477		329.4	3.2828		329.4	3.77969		329.4	2.42679		329.4	8.62075
									329.6	8.02406		329.6	0.207837		329.6	-0.260058		329.6	8.30134		329.6	7.6246		329.6	3.13665		329.6	1.96428		329.6	3.28307		329.6	3.7805		329.6	2.42637		329.6	8.6211
									329.8	8.02428		329.8	0.207309		329.8	-0.259572		329.8	8.2994		329.8	7.62423		329.8	3.1376		329.8	1.96253		329.8	3.28268		329.8	3.78076		329.8	2.42721		329.8	8.62092
									330	8.02385		330	0.207414		330	-0.260013		330	8.29945		330	7.6237		330	3.13753		330	1.96252		330	3.28182		330	3.78009		330	2.42754		330	8.62089
									330.2	8.02373		330.2	0.207733		330.2	-0.259274		330.2	8.3002		330.2	7.62314		330.2	3.1365		330.2	1.96395		330.2	3.28174		330.2	3.78021		330.2	2.42773		330.2	8.62194
									330.4	8.02394		330.4	0.208129		330.4	-0.259801		330.4	8.30002		330.4	7.62262		330.4	3.13701		330.4	1.96294		330.4	3.28184		330.4	3.77966		330.4	2.42876		330.4	8.62098
									330.6	8.02421		330.6	0.208103		330.6	-0.259776		330.6	8.29763		330.6	7.62318		330.6	3.13741		330.6	1.96311		330.6	3.28234		330.6	3.7777		330.6	2.4289		330.6	8.61973
									330.8	8.0217		330.8	0.207633		330.8	-0.261064		330.8	8.29774		330.8	7.62224		330.8	3.13698		330.8	1.96383		330.8	3.28203		330.8	3.77832		330.8	2.42855		330.8	8.61959
									331	8.02223		331	0.20642		331	-0.261334		331	8.2979		331	7.62142		331	3.13697		331	1.96442		331	3.28343		331	3.77774		331	2.42777		331	8.61842
									331.2	8.02111		331.2	0.205817		331.2	-0.261215		331.2	8.29685		331.2	7.62177		331.2	3.13819		331.2	1.96243		331.2	3.2839		331.2	3.77765		331.2	2.42807		331.2	8.61756
									331.4	8.02087		331.4	0.20583		331.4	-0.261673		331.4	8.29701		331.4	7.62162		331.4	3.13742		331.4	1.96365		331.4	3.28425		331.4	3.77774		331.4	2.42745		331.4	8.61761
									331.6	8.02088		331.6	0.206118		331.6	-0.262769		331.6	8.29634		331.6	7.62023		331.6	3.13767		331.6	1.96342		331.6	3.28472		331.6	3.77803		331.6	2.42783		331.6	8.61776
									331.8	8.02208		331.8	0.207129		331.8	-0.263192		331.8	8.29607		331.8	7.62083		331.8	3.1381		331.8	1.96377		331.8	3.28537		331.8	3.77671		331.8	2.42908		331.8	8.61707
									332	8.02108		332	0.208223		332	-0.263861		332	8.29507		332	7.62092		332	3.13853		332	1.96248		332	3.28457		332	3.77625		332	2.43043		332	8.61684
									332.2	8.02247		332.2	0.208026		332.2	-0.264128		332.2	8.29468		332.2	7.61945		332.2	3.13819		332.2	1.96267		332.2	3.28406		332.2	3.77638		332.2	2.43115		332.2	8.61732
									332.4	8.02097		332.4	0.207676		332.4	-0.263796		332.4	8.29333		332.4	7.61938		332.4	3.13847		332.4	1.96397		332.4	3.28398		332.4	3.77668		332.4	2.43169		332.4	8.61622
									332.6	8.01981		332.6	0.205559		332.6	-0.263846		332.6	8.293		332.6	7.61938		332.6	3.13903		332.6	1.96339		332.6	3.28343		332.6	3.77757		332.6	2.43226		332.6	8.61551
									332.8	8.02104		332.8	0.203456		332.8	-0.263243		332.8	8.29212		332.8	7.61763		332.8	3.13803		332.8	1.96287		332.8	3.28407		332.8	3.77722		332.8	2.43264		332.8	8.6166
									333	8.02016		333	0.203356		333	-0.262345		333	8.29228		333	7.61756		333	3.13795		333	1.96298		333	3.28421		333	3.77687		333	2.43167		333	8.61671
									333.2	8.0194		333.2	0.203977		333.2	-0.261415		333.2	8.291		333.2	7.61676		333.2	3.13709		333.2	1.96462		333.2	3.28489		333.2	3.77698		333.2	2.43229		333.2	8.61528
									333.4	8.01926		333.4	0.203659		333.4	-0.261297		333.4	8.29102		333.4	7.61597		333.4	3.13843		333.4	1.96377		333.4	3.28462		333.4	3.77575		333.4	2.43312		333.4	8.61451
									333.6	8.01926		333.6	0.205987		333.6	-0.26036		333.6	8.29103		333.6	7.6156		333.6	3.13869		333.6	1.96378		333.6	3.28415		333.6	3.77446		333.6	2.43358		333.6	8.61473
									333.8	8.01833		333.8	0.20713		333.8	-0.260691		333.8	8.29036		333.8	7.61541		333.8	3.13969		333.8	1.96435		333.8	3.28373		333.8	3.77526		333.8	2.43375		333.8	8.614
									334	8.01806		334	0.20656		334	-0.26126		334	8.28872		334	7.61467		334	3.13978		334	1.9644		334	3.28305		334	3.77657		334	2.43478		334	8.61278
									334.2	8.01735		334.2	0.206031		334.2	-0.261243		334.2	8.28707		334.2	7.61571		334.2	3.14032		334.2	1.96391		334.2	3.2828		334.2	3.77629		334.2	2.43467		334.2	8.61297
									334.4	8.01676		334.4	0.205891		334.4	-0.261981		334.4	8.28539		334.4	7.6158		334.4	3.13963		334.4	1.96406		334.4	3.28291		334.4	3.77714		334.4	2.4337		334.4	8.61339
									334.6	8.01655		334.6	0.20428		334.6	-0.262731		334.6	8.28447		334.6	7.61498		334.6	3.14009		334.6	1.96603		334.6	3.28277		334.6	3.77693		334.6	2.43337		334.6	8.61242
									334.8	8.01589		334.8	0.204849		334.8	-0.262158		334.8	8.2833		334.8	7.615		334.8	3.14002		334.8	1.96706		334.8	3.28321		334.8	3.77766		334.8	2.43284		334.8	8.61136
									335	8.01707		335	0.205405		335	-0.262309		335	8.28416		335	7.61533		335	3.14038		335	1.96786		335	3.28474		335	3.77667		335	2.4326		335	8.61218
									335.2	8.01763		335.2	0.205537		335.2	-0.263682		335.2	8.28444		335.2	7.61494		335.2	3.1413		335.2	1.96762		335.2	3.28453		335.2	3.77537		335.2	2.43236		335.2	8.61194
									335.4	8.01782		335.4	0.205541		335.4	-0.263213		335.4	8.2841		335.4	7.61455		335.4	3.14027		335.4	1.96766		335.4	3.28568		335.4	3.7748		335.4	2.43312		335.4	8.61163
									335.6	8.01794		335.6	0.206091		335.6	-0.262652		335.6	8.28421		335.6	7.61519		335.6	3.13965		335.6	1.96617		335.6	3.28604		335.6	3.77537		335.6	2.43356		335.6	8.6126
									335.8	8.01689		335.8	0.205024		335.8	-0.262312		335.8	8.28401		335.8	7.6144		335.8	3.13891		335.8	1.96542		335.8	3.28554		335.8	3.77383		335.8	2.43371		335.8	8.61237
									336	8.01516		336	0.204074		336	-0.261699		336	8.28214		336	7.61368		336	3.13995		336	1.96453		336	3.28519		336	3.77411		336	2.43392		336	8.61191
									336.2	8.01414		336.2	0.203565		336.2	-0.261625		336.2	8.28171		336.2	7.61296		336.2	3.13909		336.2	1.96485		336.2	3.28539		336.2	3.77429		336.2	2.43463		336.2	8.61109
									336.4	8.01361		336.4	0.204006		336.4	-0.261095		336.4	8.2818		336.4	7.61178		336.4	3.13969		336.4	1.9645		336.4	3.28396		336.4	3.77448		336.4	2.43403		336.4	8.61176
									336.6	8.01329		336.6	0.204501		336.6	-0.261273		336.6	8.28022		336.6	7.61186		336.6	3.14001		336.6	1.96422		336.6	3.28446		336.6	3.77402		336.6	2.43393		336.6	8.61086
									336.8	8.01315		336.8	0.204334		336.8	-0.26055		336.8	8.28033		336.8	7.61319		336.8	3.14038		336.8	1.96502		336.8	3.28438		336.8	3.77407		336.8	2.43496		336.8	8.61129
									337	8.01367		337	0.204878		337	-0.261633		337	8.28038		337	7.61326		337	3.13993		337	1.96602		337	3.28478		337	3.77387		337	2.43542		337	8.61193
									337.2	8.01317		337.2	0.205503		337.2	-0.261441		337.2	8.27983		337.2	7.61286		337.2	3.13999		337.2	1.96587		337.2	3.28453		337.2	3.7738		337.2	2.43482		337.2	8.6124
									337.4	8.01345		337.4	0.204923		337.4	-0.262306		337.4	8.27825		337.4	7.61293		337.4	3.13992		337.4	1.96653		337.4	3.28538		337.4	3.77346		337.4	2.43541		337.4	8.61145
									337.6	8.01359		337.6	0.204757		337.6	-0.261252		337.6	8.2785		337.6	7.6118		337.6	3.13996		337.6	1.96713		337.6	3.28653		337.6	3.77442		337.6	2.43599		337.6	8.61194
									337.8	8.01378		337.8	0.204458		337.8	-0.262835		337.8	8.27675		337.8	7.61052		337.8	3.13959		337.8	1.96615		337.8	3.28732		337.8	3.77527		337.8	2.43582		337.8	8.61125
									338	8.0139		338	0.204565		338	-0.262008		338	8.27599		338	7.60983		338	3.13875		338	1.96563		338	3.2865		338	3.77522		338	2.4359		338	8.6095
									338.2	8.01409		338.2	0.20391		338.2	-0.261438		338.2	8.27474		338.2	7.60991		338.2	3.1384		338.2	1.9648		338.2	3.28688		338.2	3.77633		338.2	2.43576		338.2	8.60914
									338.4	8.01301		338.4	0.204209		338.4	-0.261065		338.4	8.27585		338.4	7.61066		338.4	3.13874		338.4	1.96487		338.4	3.28654		338.4	3.77635		338.4	2.43628		338.4	8.60905
									338.6	8.01222		338.6	0.202782		338.6	-0.26176		338.6	8.27402		338.6	7.61062		338.6	3.13834		338.6	1.96583		338.6	3.28477		338.6	3.77545		338.6	2.43637		338.6	8.60745
									338.8	8.01171		338.8	0.203369		338.8	-0.260536		338.8	8.27355		338.8	7.60994		338.8	3.13885		338.8	1.96606		338.8	3.28483		338.8	3.77447		338.8	2.43549		338.8	8.60687
									339	8.01051		339	0.204108		339	-0.260823		339	8.27239		339	7.6099		339	3.13883		339	1.96658		339	3.28466		339	3.77441		339	2.43642		339	8.60756
									339.2	8.0097		339.2	0.204045		339.2	-0.261687		339.2	8.27221		339.2	7.60926		339.2	3.14075		339.2	1.9668		339.2	3.28519		339.2	3.77384		339.2	2.43757		339.2	8.60748
									339.4	8.01005		339.4	0.202552		339.4	-0.261505		339.4	8.27097		339.4	7.60835		339.4	3.1407		339.4	1.96788		339.4	3.28454		339.4	3.77475		339.4	2.43751		339.4	8.60689
									339.6	8.00946		339.6	0.202621		339.6	-0.262493		339.6	8.27185		339.6	7.60762		339.6	3.14061		339.6	1.96807		339.6	3.28564		339.6	3.77513		339.6	2.43713		339.6	8.60727
									339.8	8.00867		339.8	0.202776		339.8	-0.26392		339.8	8.27219		339.8	7.60814		339.8	3.14153		339.8	1.96847		339.8	3.2859		339.8	3.77452		339.8	2.43834		339.8	8.60751
									340	8.00819		340	0.200499		340	-0.262335		340	8.27229		340	7.60786		340	3.14137		340	1.96858		340	3.28673		340	3.77475		340	2.43704		340	8.60742
									340.2	8.00825		340.2	0.200089		340.2	-0.262092		340.2	8.27244		340.2	7.60756		340.2	3.13933		340.2	1.96946		340.2	3.28679		340.2	3.77368		340.2	2.43692		340.2	8.60747
									340.4	8.0083		340.4	0.201423		340.4	-0.262892		340.4	8.27255		340.4	7.60756		340.4	3.13983		340.4	1.96871		340.4	3.28794		340.4	3.77275		340.4	2.43806		340.4	8.60613
									340.6	8.00777		340.6	0.201893		340.6	-0.261908		340.6	8.27138		340.6	7.60724		340.6	3.13983		340.6	1.96796		340.6	3.28772		340.6	3.77297		340.6	2.43856		340.6	8.60608
									340.8	8.00832		340.8	0.201628		340.8	-0.261793		340.8	8.27012		340.8	7.60611		340.8	3.13895		340.8	1.96763		340.8	3.28729		340.8	3.77414		340.8	2.43822		340.8	8.60662
									341	8.00927		341	0.202612		341	-0.263219		341	8.27072		341	7.60474		341	3.1393		341	1.96772		341	3.28757		341	3.77401		341	2.43976		341	8.60677
									341.2	8.00865		341.2	0.203858		341.2	-0.263246		341.2	8.26915		341.2	7.60374		341.2	3.14082		341.2	1.96767		341.2	3.2875		341.2	3.77512		341.2	2.44083		341.2	8.60546
									341.4	8.00827		341.4	0.201874		341.4	-0.262398		341.4	8.26795		341.4	7.60466		341.4	3.13979		341.4	1.96774		341.4	3.28757		341.4	3.77491		341.4	2.43997		341.4	8.6064
									341.6	8.00859		341.6	0.202422		341.6	-0.263105		341.6	8.26744		341.6	7.60434		341.6	3.1401		341.6	1.96768		341.6	3.28674		341.6	3.77514		341.6	2.44104		341.6	8.60637
									341.8	8.00778		341.8	0.202353		341.8	-0.262217		341.8	8.26769		341.8	7.60386		341.8	3.14048		341.8	1.96796		341.8	3.28704		341.8	3.77367		341.8	2.44186		341.8	8.60554
									342	8.00521		342	0.201626		342	-0.261541		342	8.26612		342	7.60455		342	3.14084		342	1.96776		342	3.28765		342	3.77337		342	2.44327		342	8.6041
									342.2	8.00438		342.2	0.200168		342.2	-0.261595		342.2	8.26629		342.2	7.60557		342.2	3.14145		342.2	1.96724		342.2	3.28763		342.2	3.7734		342.2	2.44253		342.2	8.60454
									342.4	8.00361		342.4	0.201627		342.4	-0.261735		342.4	8.26669		342.4	7.60393		342.4	3.14203		342.4	1.96763		342.4	3.28694		342.4	3.77486		342.4	2.4425		342.4	8.60526
									342.6	8.00287		342.6	0.201257		342.6	-0.261035		342.6	8.26657		342.6	7.60374		342.6	3.14233		342.6	1.96791		342.6	3.28801		342.6	3.77454		342.6	2.44167		342.6	8.60478
									342.8	8.00228		342.8	0.200936		342.8	-0.261736		342.8	8.26566		342.8	7.60375		342.8	3.1422		342.8	1.96862		342.8	3.28726		342.8	3.7752		342.8	2.44182		342.8	8.60321
									343	8.00318		343	0.201687		343	-0.262384		343	8.26491		343	7.60225		343	3.14307		343	1.96947		343	3.28653		343	3.77484		343	2.44053		343	8.60366
									343.2	8.00306		343.2	0.20234		343.2	-0.261895		343.2	8.26404		343.2	7.6015		343.2	3.14218		343.2	1.97006		343.2	3.28662		343.2	3.77493		343.2	2.44155		343.2	8.6023
									343.4	8.00241		343.4	0.202269		343.4	-0.260825		343.4	8.26271		343.4	7.60195		343.4	3.14251		343.4	1.96965		343.4	3.28661		343.4	3.77367		343.4	2.44165		343.4	8.60128
									343.6	8.00196		343.6	0.201505		343.6	-0.260469		343.6	8.26268		343.6	7.60263		343.6	3.14238		343.6	1.96946		343.6	3.28677		343.6	3.77322		343.6	2.44242		343.6	8.60015
									343.8	8.00182		343.8	0.200931		343.8	-0.260597		343.8	8.26142		343.8	7.60283		343.8	3.1424		343.8	1.96908		343.8	3.28729		343.8	3.77378		343.8	2.44208		343.8	8.60124
									344	8.00132		344	0.200424		344	-0.260028		344	8.26008		344	7.60451		344	3.14089		344	1.96905		344	3.28727		344	3.77361		344	2.4425		344	8.59984
									344.2	8.00099		344.2	0.199815		344.2	-0.260096		344.2	8.26009		344.2	7.60505		344.2	3.14112		344.2	1.96976		344.2	3.28719		344.2	3.77315		344.2	2.44157		344.2	8.59992
									344.4	8.00038		344.4	0.200021		344.4	-0.261905		344.4	8.25994		344.4	7.60359		344.4	3.14175		344.4	1.9691		344.4	3.28755		344.4	3.77325		344.4	2.44366		344.4	8.59905
									344.6	8.00082		344.6	0.200821		344.6	-0.262573		344.6	8.25888		344.6	7.60264		344.6	3.14236		344.6	1.97016		344.6	3.28649		344.6	3.77253		344.6	2.44436		344.6	8.59859
									344.8	8.00061		344.8	0.201602		344.8	-0.261977		344.8	8.25918		344.8	7.60225		344.8	3.14164		344.8	1.96942		344.8	3.28689		344.8	3.77175		344.8	2.44445		344.8	8.59845
									345	7.99985		345	0.201866		345	-0.262681		345	8.25945		345	7.60151		345	3.14279		345	1.9696		345	3.28655		345	3.77242		345	2.44438		345	8.59861
									345.2	7.99864		345.2	0.201983		345.2	-0.263057		345.2	8.25893		345.2	7.60053		345.2	3.14239		345.2	1.97027		345.2	3.28669		345.2	3.772		345.2	2.44474		345.2	8.59877
									345.4	7.99981		345.4	0.200823		345.4	-0.262669		345.4	8.25784		345.4	7.60046		345.4	3.14173		345.4	1.97169		345.4	3.2868		345.4	3.77217		345.4	2.44313		345.4	8.59766
									345.6	7.99921		345.6	0.200104		345.6	-0.263253		345.6	8.25676		345.6	7.60036		345.6	3.14113		345.6	1.97167		345.6	3.28719		345.6	3.77346		345.6	2.44159		345.6	8.59951
									345.8	7.99864		345.8	0.200098		345.8	-0.263226		345.8	8.25704		345.8	7.59837		345.8	3.14242		345.8	1.97158		345.8	3.28729		345.8	3.77395		345.8	2.44258		345.8	8.59867
									346	7.99944		346	0.200206		346	-0.262689		346	8.25703		346	7.59825		346	3.14277		346	1.97155		346	3.28753		346	3.7735		346	2.44299		346	8.59787
									346.2	7.99958		346.2	0.200152		346.2	-0.262538		346.2	8.25698		346.2	7.59867		346.2	3.1426		346.2	1.97207		346.2	3.28772		346.2	3.77406		346.2	2.44334		346.2	8.59886
									346.4	7.99874		346.4	0.200515		346.4	-0.262383		346.4	8.25818		346.4	7.59815		346.4	3.14319		346.4	1.97139		346.4	3.2885		346.4	3.77309		346.4	2.44463		346.4	8.59983
									346.6	7.99803		346.6	0.199589		346.6	-0.261372		346.6	8.25777		346.6	7.59829		346.6	3.14318		346.6	1.97046		346.6	3.28875		346.6	3.77231		346.6	2.44555		346.6	8.59757
									346.8	7.99858		346.8	0.199511		346.8	-0.261051		346.8	8.25692		346.8	7.59921		346.8	3.14255		346.8	1.97207		346.8	3.2887		346.8	3.77196		346.8	2.44422		346.8	8.59764
									347	7.99781		347	0.199626		347	-0.261699		347	8.25545		347	7.59846		347	3.14161		347	1.97298		347	3.28808		347	3.77233		347	2.44563		347	8.59785
									347.2	7.99809		347.2	0.19968		347.2	-0.261016		347.2	8.25418		347.2	7.59617		347.2	3.14187		347.2	1.972		347.2	3.28838		347.2	3.77212		347.2	2.44644		347.2	8.59573
									347.4	7.99707		347.4	0.199152		347.4	-0.260685		347.4	8.25291		347.4	7.59657		347.4	3.14156		347.4	1.97273		347.4	3.28871		347.4	3.77277		347.4	2.44571		347.4	8.59554
									347.6	7.99642		347.6	0.200165		347.6	-0.260383		347.6	8.25257		347.6	7.5956		347.6	3.14145		347.6	1.97365		347.6	3.2895		347.6	3.77077		347.6	2.44611		347.6	8.59573
									347.8	7.99569		347.8	0.200813		347.8	-0.260124		347.8	8.25181		347.8	7.59517		347.8	3.1428		347.8	1.97294		347.8	3.28896		347.8	3.77085		347.8	2.44856		347.8	8.59578
									348	7.99526		348	0.200466		348	-0.259566		348	8.25276		348	7.59467		348	3.14293		348	1.97226		348	3.28938		348	3.77062		348	2.44743		348	8.59532
									348.2	7.99567		348.2	0.20076		348.2	-0.260287		348.2	8.25181		348.2	7.59611		348.2	3.14306		348.2	1.97272		348.2	3.28862		348.2	3.77041		348.2	2.44797		348.2	8.5963
									348.4	7.99503		348.4	0.201035		348.4	-0.261196		348.4	8.25028		348.4	7.59683		348.4	3.14305		348.4	1.9732		348.4	3.28833		348.4	3.77029		348.4	2.44891		348.4	8.59561
									348.6	7.99688		348.6	0.200768		348.6	-0.261433		348.6	8.25062		348.6	7.59723		348.6	3.1422		348.6	1.97346		348.6	3.28816		348.6	3.77242		348.6	2.44936		348.6	8.59609
									348.8	7.99719		348.8	0.199176		348.8	-0.260922		348.8	8.25062		348.8	7.59762		348.8	3.14118		348.8	1.97466		348.8	3.28907		348.8	3.77281		348.8	2.44833		348.8	8.59449
									349	7.99792		349	0.199057		349	-0.261383		349	8.24928		349	7.5985		349	3.14177		349	1.97527		349	3.28903		349	3.77277		349	2.44867		349	8.59503
									349.2	7.99745		349.2	0.197917		349.2	-0.261249		349.2	8.24924		349.2	7.59739		349.2	3.14236		349.2	1.97468		349.2	3.28976		349.2	3.7723		349.2	2.44879		349.2	8.59409
									349.4	7.99865		349.4	0.198765		349.4	-0.259867		349.4	8.24872		349.4	7.59487		349.4	3.14283		349.4	1.97357		349.4	3.28932		349.4	3.77279		349.4	2.44905		349.4	8.59422
									349.6	7.99669		349.6	0.198786		349.6	-0.260564		349.6	8.24743		349.6	7.59352		349.6	3.14397		349.6	1.97273		349.6	3.28971		349.6	3.77178		349.6	2.44854		349.6	8.59266
									349.8	7.99626		349.8	0.19847		349.8	-0.261303		349.8	8.24659		349.8	7.59374		349.8	3.14382		349.8	1.9716		349.8	3.2901		349.8	3.77109		349.8	2.44782		349.8	8.59371
									350	7.99521		350	0.198061		350	-0.259768		350	8.24583		350	7.59182		350	3.14409		350	1.97117		350	3.29034		350	3.77092		350	2.44801		350	8.59461
									350.2	7.99461		350.2	0.199383		350.2	-0.260227		350.2	8.24562		350.2	7.59171		350.2	3.14342		350.2	1.9706		350.2	3.29027		350.2	3.77146		350.2	2.44736		350.2	8.59445
									350.4	7.99383		350.4	0.19891		350.4	-0.260408		350.4	8.24541		350.4	7.59214		350.4	3.14325		350.4	1.97123		350.4	3.29035		350.4	3.77106		350.4	2.44705		350.4	8.59478
									350.6	7.9935		350.6	0.199723		350.6	-0.260999		350.6	8.24458		350.6	7.59239		350.6	3.14235		350.6	1.97281		350.6	3.28966		350.6	3.77189		350.6	2.44701		350.6	8.59573
									350.8	7.99318		350.8	0.199692		350.8	-0.261169		350.8	8.24408		350.8	7.59229		350.8	3.14234		350.8	1.97418		350.8	3.28895		350.8	3.77137		350.8	2.4483		350.8	8.59488
									351	7.99339		351	0.199164		351	-0.261888		351	8.24452		351	7.5946		351	3.14142		351	1.97418		351	3.2895		351	3.77129		351	2.44865		351	8.59379
									351.2	7.99389		351.2	0.198925		351.2	-0.261586		351.2	8.24361		351.2	7.59408		351.2	3.14086		351.2	1.97499		351.2	3.28981		351.2	3.77043		351.2	2.44971		351.2	8.59287
									351.4	7.99431		351.4	0.198232		351.4	-0.261797		351.4	8.24418		351.4	7.59335		351.4	3.14174		351.4	1.97544		351.4	3.28933		351.4	3.77123		351.4	2.45015		351.4	8.5917
									351.6	7.99516		351.6	0.197577		351.6	-0.260107		351.6	8.24381		351.6	7.59358		351.6	3.14251		351.6	1.97543		351.6	3.29053		351.6	3.77144		351.6	2.45169		351.6	8.59122
									351.8	7.99447		351.8	0.198678		351.8	-0.260208		351.8	8.2429		351.8	7.59294		351.8	3.14271		351.8	1.97418		351.8	3.29073		351.8	3.77257		351.8	2.45161		351.8	8.59122
									352	7.99373		352	0.199661		352	-0.260366		352	8.24238		352	7.59161		352	3.14311		352	1.97422		352	3.29009		352	3.77293		352	2.45167		352	8.59137
									352.2	7.99252		352.2	0.198935		352.2	-0.26005		352.2	8.24109		352.2	7.59096		352.2	3.1436		352.2	1.9746		352.2	3.2896		352.2	3.77375		352.2	2.45038		352.2	8.59187
									352.4	7.99194		352.4	0.200482		352.4	-0.259471		352.4	8.23944		352.4	7.59209		352.4	3.14196		352.4	1.97438		352.4	3.2901		352.4	3.77246		352.4	2.44978		352.4	8.59169
									352.6	7.99077		352.6	0.200947		352.6	-0.260527		352.6	8.23832		352.6	7.59095		352.6	3.14283		352.6	1.97383		352.6	3.28934		352.6	3.77174		352.6	2.44962		352.6	8.59084
									352.8	7.99058		352.8	0.200669		352.8	-0.260673		352.8	8.2383		352.8	7.59102		352.8	3.14303		352.8	1.97478		352.8	3.28898		352.8	3.77059		352.8	2.4495		352.8	8.59015
									353	7.99013		353	0.200609		353	-0.259887		353	8.23668		353	7.591		353	3.14275		353	1.97548		353	3.28937		353	3.7699		353	2.44923		353	8.58916
									353.2	7.98957		353.2	0.201387		353.2	-0.260223		353.2	8.23746		353.2	7.59077		353.2	3.14267		353.2	1.97597		353.2	3.28974		353.2	3.76955		353.2	2.44993		353.2	8.58792
									353.4	7.98905		353.4	0.199984		353.4	-0.260755		353.4	8.23694		353.4	7.5906		353.4	3.14434		353.4	1.97603		353.4	3.2899		353.4	3.7708		353.4	2.45111		353.4	8.58885
									353.6	7.98786		353.6	0.198421		353.6	-0.258901		353.6	8.23644		353.6	7.59076		353.6	3.14293		353.6	1.97617		353.6	3.29066		353.6	3.7712		353.6	2.45122		353.6	8.58984
									353.8	7.98825		353.8	0.199338		353.8	-0.258257		353.8	8.23605		353.8	7.59032		353.8	3.14298		353.8	1.97679		353.8	3.29171		353.8	3.77342		353.8	2.45243		353.8	8.59039
									354	7.98869		354	0.199271		354	-0.259046		354	8.23684		354	7.58985		354	3.14331		354	1.97588		354	3.29076		354	3.77371		354	2.45301		354	8.59047
									354.2	7.98859		354.2	0.199801		354.2	-0.258394		354.2	8.2359		354.2	7.59055		354.2	3.14395		354.2	1.97562		354.2	3.29081		354.2	3.77414		354.2	2.45338		354.2	8.59075
									354.4	7.9887		354.4	0.199087		354.4	-0.257982		354.4	8.23548		354.4	7.58943		354.4	3.14301		354.4	1.97573		354.4	3.29119		354.4	3.77384		354.4	2.45308		354.4	8.58998
									354.6	7.99088		354.6	0.200207		354.6	-0.259724		354.6	8.23609		354.6	7.58935		354.6	3.14399		354.6	1.97594		354.6	3.2905		354.6	3.7728		354.6	2.45234		354.6	8.58862
									354.8	7.98993		354.8	0.199313		354.8	-0.260117		354.8	8.23378		354.8	7.58856		354.8	3.14369		354.8	1.97569		354.8	3.28892		354.8	3.77116		354.8	2.45154		354.8	8.58739
									355	7.98908		355	0.199771		355	-0.259226		355	8.23362		355	7.58833		355	3.14316		355	1.9763		355	3.29011		355	3.77114		355	2.45118		355	8.58731
									355.2	7.9892		355.2	0.198425		355.2	-0.259648		355.2	8.23354		355.2	7.58818		355.2	3.1434		355.2	1.97572		355.2	3.29034		355.2	3.77085		355.2	2.45196		355.2	8.588
									355.4	7.98782		355.4	0.199549		355.4	-0.260657		355.4	8.23374		355.4	7.58771		355.4	3.14332		355.4	1.9758		355.4	3.29094		355.4	3.7707		355.4	2.45236		355.4	8.5878
									355.6	7.98628		355.6	0.199561		355.6	-0.260619		355.6	8.23329		355.6	7.58806		355.6	3.14272		355.6	1.97595		355.6	3.29045		355.6	3.77028		355.6	2.45309		355.6	8.58857
									355.8	7.98488		355.8	0.198796		355.8	-0.259999		355.8	8.23348		355.8	7.58827		355.8	3.14342		355.8	1.97535		355.8	3.29186		355.8	3.77143		355.8	2.45314		355.8	8.58885
									356	7.98422		356	0.198064		356	-0.260879		356	8.23218		356	7.58758		356	3.14429		356	1.97609		356	3.29188		356	3.77148		356	2.45436		356	8.58659
									356.2	7.98465		356.2	0.19846		356.2	-0.261022		356.2	8.23169		356.2	7.58753		356.2	3.14382		356.2	1.97668		356.2	3.29192		356.2	3.77134		356.2	2.45419		356.2	8.58592
									356.4	7.98434		356.4	0.198051		356.4	-0.260072		356.4	8.23064		356.4	7.58775		356.4	3.14408		356.4	1.97638		356.4	3.29135		356.4	3.7724		356.4	2.45439		356.4	8.58543
									356.6	7.98442		356.6	0.197912		356.6	-0.259475		356.6	8.22973		356.6	7.58674		356.6	3.14553		356.6	1.97684		356.6	3.29119		356.6	3.77341		356.6	2.455		356.6	8.58451
									356.8	7.98538		356.8	0.197696		356.8	-0.259387		356.8	8.23088		356.8	7.58669		356.8	3.14578		356.8	1.97717		356.8	3.29121		356.8	3.77326		356.8	2.45598		356.8	8.58347
									357	7.98562		357	0.197417		357	-0.258706		357	8.23043		357	7.58637		357	3.14532		357	1.97656		357	3.29066		357	3.77217		357	2.4553		357	8.58509
									357.2	7.98512		357.2	0.196739		357.2	-0.258254		357.2	8.23026		357.2	7.5855		357.2	3.14651		357.2	1.97667		357.2	3.29033		357.2	3.77292		357.2	2.45473		357.2	8.58619
									357.4	7.98578		357.4	0.197722		357.4	-0.258348		357.4	8.22911		357.4	7.58543		357.4	3.14572		357.4	1.9772		357.4	3.29033		357.4	3.77122		357.4	2.45473		357.4	8.58558
									357.6	7.98492		357.6	0.198033		357.6	-0.258807		357.6	8.22909		357.6	7.58531		357.6	3.14483		357.6	1.97627		357.6	3.29052		357.6	3.77065		357.6	2.45472		357.6	8.5849
									357.8	7.9851		357.8	0.198706		357.8	-0.259414		357.8	8.22773		357.8	7.5842		357.8	3.14454		357.8	1.97749		357.8	3.29054		357.8	3.77069		357.8	2.45417		357.8	8.58568
									358	7.9849		358	0.198389		358	-0.260643		358	8.22765		358	7.58409		358	3.14524		358	1.9779		358	3.29107		358	3.77192		358	2.45494		358	8.58493
									358.2	7.98459		358.2	0.199225		358.2	-0.260857		358.2	8.22628		358.2	7.584		358.2	3.14423		358.2	1.9774		358.2	3.2912		358.2	3.77096		358.2	2.45558		358.2	8.58376
									358.4	7.98392		358.4	0.197691		358.4	-0.260856		358.4	8.2272		358.4	7.58308		358.4	3.14549		358.4	1.97772		358.4	3.2921		358.4	3.77087		358.4	2.45604		358.4	8.58369
									358.6	7.98441		358.6	0.196961		358.6	-0.261312		358.6	8.22638		358.6	7.58318		358.6	3.1461		358.6	1.9769		358.6	3.29207		358.6	3.7709		358.6	2.45546		358.6	8.58488
									358.8	7.98268		358.8	0.197417		358.8	-0.260879		358.8	8.22665		358.8	7.58312		358.8	3.14602		358.8	1.97639		358.8	3.29263		358.8	3.76909		358.8	2.4571		358.8	8.58376
									359	7.98148		359	0.198915		359	-0.259669		359	8.22605		359	7.58247		359	3.14562		359	1.97622		359	3.29223		359	3.76837		359	2.45705		359	8.5849
									359.2	7.98024		359.2	0.198601		359.2	-0.259918		359.2	8.22527		359.2	7.58325		359.2	3.14596		359.2	1.97658		359.2	3.29378		359.2	3.76895		359.2	2.45696		359.2	8.58342
									359.4	7.97989		359.4	0.198499		359.4	-0.2607		359.4	8.22499		359.4	7.58348		359.4	3.14595		359.4	1.97598		359.4	3.29278		359.4	3.76848		359.4	2.45692		359.4	8.58288
									359.6	7.9799		359.6	0.198871		359.6	-0.259376		359.6	8.22534		359.6	7.58295		359.6	3.14653		359.6	1.97761		359.6	3.29363		359.6	3.76871		359.6	2.45903		359.6	8.5815
									359.8	7.98152		359.8	0.197844		359.8	-0.25941		359.8	8.22425		359.8	7.5825		359.8	3.14635		359.8	1.97804		359.8	3.29269		359.8	3.77047		359.8	2.45914		359.8	8.58279
									360	7.9812		360	0.1957		360	-0.25898		360	8.22311		360	7.58132		360	3.14723		360	1.97875		360	3.29291		360	3.77015		360	2.46042		360	8.58162
									360.2	7.98152		360.2	0.195314		360.2	-0.259386		360.2	8.22335		360.2	7.58019		360.2	3.14692		360.2	1.97934		360.2	3.29079		360.2	3.76951		360.2	2.46132		360.2	8.58287
									360.4	7.98111		360.4	0.195073		360.4	-0.257401		360.4	8.22312		360.4	7.57987		360.4	3.14731		360.4	1.98031		360.4	3.2897		360.4	3.77049		360.4	2.46079		360.4	8.58298
									360.6	7.98005		360.6	0.194591		360.6	-0.25707		360.6	8.22138		360.6	7.58032		360.6	3.1462		360.6	1.98082		360.6	3.2898		360.6	3.76989		360.6	2.46005		360.6	8.58251
									360.8	7.97932		360.8	0.194023		360.8	-0.257808		360.8	8.22154		360.8	7.58092		360.8	3.14647		360.8	1.98122		360.8	3.29099		360.8	3.76867		360.8	2.45932		360.8	8.58094
									361	7.98049		361	0.19475		361	-0.258839		361	8.22209		361	7.58122		361	3.14566		361	1.98075		361	3.29223		361	3.7692		361	2.4584		361	8.58167
									361.2	7.98096		361.2	0.195725		361.2	-0.257607		361.2	8.2214		361.2	7.58178		361.2	3.14604		361.2	1.98096		361.2	3.29313		361.2	3.76992		361.2	2.45881		361.2	8.58052
									361.4	7.98097		361.4	0.196026		361.4	-0.259212		361.4	8.22035		361.4	7.58272		361.4	3.14552		361.4	1.97961		361.4	3.29492		361.4	3.76922		361.4	2.45977		361.4	8.58003
									361.6	7.98098		361.6	0.197402		361.6	-0.259587		361.6	8.2201		361.6	7.58108		361.6	3.14454		361.6	1.97954		361.6	3.295		361.6	3.77005		361.6	2.45938		361.6	8.58083
									361.8	7.97988		361.8	0.197895		361.8	-0.258675		361.8	8.21971		361.8	7.58062		361.8	3.14445		361.8	1.97938		361.8	3.29462		361.8	3.77012		361.8	2.45895		361.8	8.58042
									362	7.97951		362	0.197369		362	-0.258486		362	8.21902		362	7.58055		362	3.14499		362	1.97896		362	3.2933		362	3.77025		362	2.46021		362	8.57891
									362.2	7.9784		362.2	0.196608		362.2	-0.259332		362.2	8.21882		362.2	7.57967		362.2	3.14433		362.2	1.97873		362.2	3.29278		362.2	3.76969		362.2	2.45971		362.2	8.5794
									362.4	7.97825		362.4	0.197522		362.4	-0.258651		362.4	8.2179		362.4	7.57801		362.4	3.14398		362.4	1.98034		362.4	3.29236		362.4	3.76978		362.4	2.46044		362.4	8.57913
									362.6	7.97742		362.6	0.196482		362.6	-0.260059		362.6	8.21769		362.6	7.57818		362.6	3.14502		362.6	1.97954		362.6	3.29202		362.6	3.76965		362.6	2.4608		362.6	8.58003
									362.8	7.97797		362.8	0.196595		362.8	-0.26076		362.8	8.217		362.8	7.57774		362.8	3.14501		362.8	1.97899		362.8	3.29191		362.8	3.76919		362.8	2.46102		362.8	8.58063
									363	7.97691		363	0.19781		363	-0.260462		363	8.21637		363	7.57743		363	3.14553		363	1.97949		363	3.29246		363	3.76866		363	2.45995		363	8.58156
									363.2	7.97703		363.2	0.198055		363.2	-0.260608		363.2	8.21519		363.2	7.57757		363.2	3.14705		363.2	1.98095		363.2	3.29332		363.2	3.76998		363.2	2.46134		363.2	8.58114
									363.4	7.97798		363.4	0.197235		363.4	-0.260206		363.4	8.21526		363.4	7.57728		363.4	3.14772		363.4	1.98106		363.4	3.29385		363.4	3.76959		363.4	2.46066		363.4	8.58199
									363.6	7.97716		363.6	0.19776		363.6	-0.260158		363.6	8.21401		363.6	7.5776		363.6	3.14794		363.6	1.98226		363.6	3.29425		363.6	3.76992		363.6	2.46163		363.6	8.57977
									363.8	7.97772		363.8	0.197345		363.8	-0.259734		363.8	8.21388		363.8	7.57706		363.8	3.14825		363.8	1.98147		363.8	3.29379		363.8	3.77022		363.8	2.46333		363.8	8.58097
									364	7.97764		364	0.196546		364	-0.26036		364	8.21326		364	7.57802		364	3.14691		364	1.98272		364	3.29385		364	3.77114		364	2.46348		364	8.58058
									364.2	7.97731		364.2	0.195939		364.2	-0.259492		364.2	8.2141		364.2	7.57758		364.2	3.14656		364.2	1.98254		364.2	3.2932		364.2	3.77085		364.2	2.46255		364.2	8.58019
									364.4	7.97574		364.4	0.196834		364.4	-0.259503		364.4	8.21337		364.4	7.57743		364.4	3.14628		364.4	1.98243		364.4	3.2931		364.4	3.77102		364.4	2.46273		364.4	8.57929
									364.6	7.97568		364.6	0.196054		364.6	-0.259178		364.6	8.21313		364.6	7.57764		364.6	3.14643		364.6	1.98194		364.6	3.29285		364.6	3.77036		364.6	2.46224		364.6	8.58015
									364.8	7.97498		364.8	0.196624		364.8	-0.259479		364.8	8.2125		364.8	7.57881		364.8	3.14707		364.8	1.98342		364.8	3.29246		364.8	3.77081		364.8	2.46283		364.8	8.57916
									365	7.97545		365	0.196757		365	-0.259495		365	8.2125		365	7.57788		365	3.14754		365	1.98216		365	3.29293		365	3.77069		365	2.46322		365	8.57892
									365.2	7.97454		365.2	0.19655		365.2	-0.259715		365.2	8.21249		365.2	7.57717		365.2	3.14682		365.2	1.98178		365.2	3.29306		365.2	3.77078		365.2	2.46467		365.2	8.57912
									365.4	7.97484		365.4	0.195367		365.4	-0.259934		365.4	8.21155		365.4	7.57788		365.4	3.1471		365.4	1.98202		365.4	3.29277		365.4	3.77139		365.4	2.46542		365.4	8.57963
									365.6	7.97471		365.6	0.195575		365.6	-0.258649		365.6	8.21187		365.6	7.57685		365.6	3.14699		365.6	1.98242		365.6	3.29263		365.6	3.7721		365.6	2.46602		365.6	8.57853
									365.8	7.9732		365.8	0.195052		365.8	-0.258379		365.8	8.21146		365.8	7.57552		365.8	3.14753		365.8	1.9824		365.8	3.29377		365.8	3.77204		365.8	2.46447		365.8	8.5774
									366	7.97316		366	0.195689		366	-0.257461		366	8.2101		366	7.57547		366	3.14708		366	1.9831		366	3.29429		366	3.77287		366	2.46448		366	8.57687
									366.2	7.97429		366.2	0.195273		366.2	-0.257406		366.2	8.20903		366.2	7.57604		366.2	3.14752		366.2	1.98343		366.2	3.29433		366.2	3.77217		366.2	2.46446		366.2	8.57612
									366.4	7.97285		366.4	0.196807		366.4	-0.258412		366.4	8.20991		366.4	7.57485		366.4	3.14707		366.4	1.98224		366.4	3.29489		366.4	3.77233		366.4	2.46413		366.4	8.57572
									366.6	7.97282		366.6	0.196771		366.6	-0.258596		366.6	8.2099		366.6	7.5748		366.6	3.14774		366.6	1.98228		366.6	3.29576		366.6	3.77173		366.6	2.46527		366.6	8.57593
									366.8	7.97406		366.8	0.197239		366.8	-0.25864		366.8	8.20972		366.8	7.57519		366.8	3.14657		366.8	1.98188		366.8	3.29568		366.8	3.77293		366.8	2.46528		366.8	8.57703
									367	7.97474		367	0.197125		367	-0.258624		367	8.2105		367	7.57474		367	3.14714		367	1.98091		367	3.29427		367	3.7715		367	2.46493		367	8.57691
									367.2	7.97283		367.2	0.197089		367.2	-0.258487		367.2	8.20959		367.2	7.57496		367.2	3.14637		367.2	1.98056		367.2	3.29448		367.2	3.77191		367.2	2.46413		367.2	8.57802
									367.4	7.9733		367.4	0.195877		367.4	-0.258013		367.4	8.20923		367.4	7.57612		367.4	3.14713		367.4	1.98124		367.4	3.29326		367.4	3.77218		367.4	2.46547		367.4	8.578
									367.6	7.97317		367.6	0.195775		367.6	-0.258078		367.6	8.20828		367.6	7.57645		367.6	3.14708		367.6	1.98164		367.6	3.29256		367.6	3.77298		367.6	2.46452		367.6	8.57889
									367.8	7.97167		367.8	0.19514		367.8	-0.258452		367.8	8.20698		367.8	7.57561		367.8	3.14741		367.8	1.9826		367.8	3.29351		367.8	3.77184		367.8	2.46586		367.8	8.57839
									368	7.97015		368	0.193398		368	-0.258487		368	8.20515		368	7.5759		368	3.14725		368	1.98344		368	3.29348		368	3.77224		368	2.46656		368	8.57794
									368.2	7.96983		368.2	0.194244		368.2	-0.257919		368.2	8.20517		368.2	7.57567		368.2	3.14746		368.2	1.98407		368.2	3.29443		368.2	3.77133		368.2	2.46669		368.2	8.57758
									368.4	7.97019		368.4	0.194223		368.4	-0.257975		368.4	8.20462		368.4	7.57439		368.4	3.14759		368.4	1.98463		368.4	3.29528		368.4	3.77183		368.4	2.46613		368.4	8.57631
									368.6	7.97051		368.6	0.194525		368.6	-0.258456		368.6	8.20342		368.6	7.57425		368.6	3.14696		368.6	1.9841		368.6	3.2948		368.6	3.77061		368.6	2.46637		368.6	8.57437
									368.8	7.9705		368.8	0.194034		368.8	-0.257795		368.8	8.20219		368.8	7.57553		368.8	3.14622		368.8	1.98375		368.8	3.29376		368.8	3.7703		368.8	2.46677		368.8	8.57425
									369	7.96922		369	0.195005		369	-0.257512		369	8.20281		369	7.57451		369	3.14662		369	1.9842		369	3.29509		369	3.76995		369	2.4662		369	8.57436
									369.2	7.96963		369.2	0.193952		369.2	-0.257594		369.2	8.2015		369.2	7.57341		369.2	3.14723		369.2	1.98356		369.2	3.2941		369.2	3.77036		369.2	2.46707		369.2	8.57283
									369.4	7.96868		369.4	0.193809		369.4	-0.257609		369.4	8.20117		369.4	7.57438		369.4	3.14657		369.4	1.98377		369.4	3.29378		369.4	3.7702		369.4	2.46673		369.4	8.57319
									369.6	7.96675		369.6	0.19308		369.6	-0.257115		369.6	8.20205		369.6	7.57358		369.6	3.14674		369.6	1.98369		369.6	3.29436		369.6	3.77071		369.6	2.46769		369.6	8.57397
									369.8	7.96625		369.8	0.193763		369.8	-0.257488		369.8	8.20313		369.8	7.57227		369.8	3.14778		369.8	1.98386		369.8	3.29459		369.8	3.77077		369.8	2.46732		369.8	8.57346
									370	7.96664		370	0.194101		370	-0.257608		370	8.20221		370	7.57301		370	3.14796		370	1.98298		370	3.29411		370	3.77104		370	2.46878		370	8.57383
									370.2	7.96652		370.2	0.195136		370.2	-0.257763		370.2	8.20188		370.2	7.57302		370.2	3.14753		370.2	1.98325		370.2	3.29431		370.2	3.77069		370.2	2.46888		370.2	8.57478
									370.4	7.96698		370.4	0.19539		370.4	-0.258244		370.4	8.20152		370.4	7.57202		370.4	3.14788		370.4	1.9823		370.4	3.29513		370.4	3.76939		370.4	2.46902		370.4	8.57534
									370.6	7.96799		370.6	0.195554		370.6	-0.257974		370.6	8.20139		370.6	7.57167		370.6	3.14765		370.6	1.98215		370.6	3.29514		370.6	3.76906		370.6	2.46909		370.6	8.57591
									370.8	7.96896		370.8	0.194251		370.8	-0.257909		370.8	8.2008		370.8	7.57107		370.8	3.14786		370.8	1.98126		370.8	3.29399		370.8	3.77025		370.8	2.46766		370.8	8.57599
									371	7.96904		371	0.194305		371	-0.257916		371	8.19992		371	7.57008		371	3.14733		371	1.98305		371	3.29445		371	3.77042		371	2.46741		371	8.57657
									371.2	7.96841		371.2	0.193325		371.2	-0.258007		371.2	8.20059		371.2	7.57082		371.2	3.14805		371.2	1.983		371.2	3.29458		371.2	3.77041		371.2	2.46851		371.2	8.57629
									371.4	7.96741		371.4	0.192613		371.4	-0.25639		371.4	8.1989		371.4	7.57026		371.4	3.14803		371.4	1.98419		371.4	3.29342		371.4	3.77109		371.4	2.46909		371.4	8.57551
									371.6	7.9673		371.6	0.193242		371.6	-0.256451		371.6	8.19767		371.6	7.57115		371.6	3.14849		371.6	1.98526		371.6	3.29392		371.6	3.77139		371.6	2.46967		371.6	8.57406
									371.8	7.96672		371.8	0.194666		371.8	-0.256086		371.8	8.19822		371.8	7.57194		371.8	3.14815		371.8	1.98637		371.8	3.29564		371.8	3.77065		371.8	2.47121		371.8	8.57409
									372	7.96588		372	0.193571		372	-0.256564		372	8.1992		372	7.57239		372	3.14877		372	1.98526		372	3.29495		372	3.77072		372	2.47084		372	8.57264
									372.2	7.96524		372.2	0.194178		372.2	-0.257033		372.2	8.19865		372.2	7.57189		372.2	3.14872		372.2	1.98602		372.2	3.29569		372.2	3.77164		372.2	2.47062		372.2	8.57118
									372.4	7.96473		372.4	0.194716		372.4	-0.257122		372.4	8.19911		372.4	7.57272		372.4	3.14798		372.4	1.98504		372.4	3.29639		372.4	3.77197		372.4	2.47088		372.4	8.57215
									372.6	7.96413		372.6	0.194471		372.6	-0.257329		372.6	8.19894		372.6	7.57217		372.6	3.14883		372.6	1.98476		372.6	3.2966		372.6	3.77281		372.6	2.47074		372.6	8.57248
									372.8	7.96323		372.8	0.193315		372.8	-0.256885		372.8	8.19812		372.8	7.57163		372.8	3.14808		372.8	1.98588		372.8	3.29642		372.8	3.77209		372.8	2.47183		372.8	8.57275
									373	7.96381		373	0.193844		373	-0.256205		373	8.19789		373	7.57071		373	3.14788		373	1.98703		373	3.29631		373	3.77239		373	2.47348		373	8.57207
									373.2	7.96592		373.2	0.192874		373.2	-0.25535		373.2	8.19711		373.2	7.56952		373.2	3.14914		373.2	1.98622		373.2	3.29658		373.2	3.77134		373.2	2.47311		373.2	8.57333
									373.4	7.96521		373.4	0.191762		373.4	-0.255574		373.4	8.19574		373.4	7.56865		373.4	3.14964		373.4	1.98721		373.4	3.29682		373.4	3.77178		373.4	2.47378		373.4	8.57236
									373.6	7.96575		373.6	0.191102		373.6	-0.255028		373.6	8.19537		373.6	7.5685		373.6	3.14873		373.6	1.98741		373.6	3.29699		373.6	3.77109		373.6	2.47273		373.6	8.57284
									373.8	7.96626		373.8	0.192409		373.8	-0.255369		373.8	8.19353		373.8	7.56842		373.8	3.14885		373.8	1.9864		373.8	3.29647		373.8	3.77123		373.8	2.47257		373.8	8.57206
									374	7.96544		374	0.192311		374	-0.255443		374	8.1927		374	7.56769		374	3.14929		374	1.98481		374	3.29738		374	3.77033		374	2.47284		374	8.57256
									374.2	7.96283		374.2	0.19356		374.2	-0.255576		374.2	8.19188		374.2	7.56829		374.2	3.14701		374.2	1.9858		374.2	3.2971		374.2	3.77024		374.2	2.4728		374.2	8.57227
									374.4	7.96347		374.4	0.194589		374.4	-0.255684		374.4	8.1928		374.4	7.5685		374.4	3.14703		374.4	1.98621		374.4	3.29673		374.4	3.76886		374.4	2.47208		374.4	8.5719
									374.6	7.96331		374.6	0.195279		374.6	-0.25637		374.6	8.19189		374.6	7.56789		374.6	3.14676		374.6	1.98653		374.6	3.29664		374.6	3.76868		374.6	2.47288		374.6	8.57194
									374.8	7.9623		374.8	0.195408		374.8	-0.256842		374.8	8.19307		374.8	7.5681		374.8	3.14827		374.8	1.98713		374.8	3.29717		374.8	3.7693		374.8	2.47176		374.8	8.57129
									375	7.96224		375	0.195427		375	-0.256797		375	8.1928		375	7.56817		375	3.14772		375	1.98762		375	3.29627		375	3.76931		375	2.47126		375	8.57205
									375.2	7.96269		375.2	0.194782		375.2	-0.257092		375.2	8.19302		375.2	7.56716		375.2	3.14826		375.2	1.98712		375.2	3.29616		375.2	3.77053		375.2	2.47048		375.2	8.57111
									375.4	7.96252		375.4	0.19399		375.4	-0.257581		375.4	8.19149		375.4	7.56542		375.4	3.14856		375.4	1.98751		375.4	3.29722		375.4	3.77111		375.4	2.47202		375.4	8.5709
									375.6	7.96312		375.6	0.192855		375.6	-0.257467		375.6	8.19255		375.6	7.56572		375.6	3.14934		375.6	1.98679		375.6	3.29724		375.6	3.77134		375.6	2.47297		375.6	8.57072
									375.8	7.96281		375.8	0.192006		375.8	-0.257635		375.8	8.19163		375.8	7.56573		375.8	3.14885		375.8	1.98655		375.8	3.29808		375.8	3.77184		375.8	2.47352		375.8	8.57192
									376	7.96491		376	0.191489		376	-0.257835		376	8.19145		376	7.56558		376	3.14797		376	1.98564		376	3.29861		376	3.77173		376	2.4735		376	8.5693
									376.2	7.96457		376.2	0.192259		376.2	-0.258493		376.2	8.19105		376.2	7.56533		376.2	3.14838		376.2	1.98653		376.2	3.29813		376.2	3.77143		376.2	2.47454		376.2	8.57059
									376.4	7.96398		376.4	0.192612		376.4	-0.258258		376.4	8.19112		376.4	7.56624		376.4	3.14766		376.4	1.98667		376.4	3.2987		376.4	3.77201		376.4	2.4741		376.4	8.57144
									376.6	7.96347		376.6	0.194039		376.6	-0.257345		376.6	8.19004		376.6	7.56581		376.6	3.1474		376.6	1.98853		376.6	3.29848		376.6	3.77187		376.6	2.47317		376.6	8.56937
									376.8	7.9634		376.8	0.194054		376.8	-0.256774		376.8	8.18917		376.8	7.56509		376.8	3.14715		376.8	1.98827		376.8	3.29776		376.8	3.77109		376.8	2.4737		376.8	8.56831
									377	7.96073		377	0.194613		377	-0.255626		377	8.18841		377	7.56545		377	3.14762		377	1.99013		377	3.29791		377	3.77088		377	2.47337		377	8.56893
									377.2	7.96093		377.2	0.19287		377.2	-0.255334		377.2	8.18684		377.2	7.56516		377.2	3.14816		377.2	1.98899		377.2	3.29706		377.2	3.77084		377.2	2.47388		377.2	8.56867
									377.4	7.96194		377.4	0.192649		377.4	-0.25586		377.4	8.18652		377.4	7.56554		377.4	3.14919		377.4	1.98817		377.4	3.29544		377.4	3.76959		377.4	2.47373		377.4	8.56712
									377.6	7.96194		377.6	0.191796		377.6	-0.256426		377.6	8.18534		377.6	7.56581		377.6	3.14953		377.6	1.98684		377.6	3.296		377.6	3.76945		377.6	2.47425		377.6	8.56841
									377.8	7.96232		377.8	0.1918		377.8	-0.256159		377.8	8.18497		377.8	7.5659		377.8	3.14924		377.8	1.98721		377.8	3.29626		377.8	3.76969		377.8	2.47482		377.8	8.56774
									378	7.96343		378	0.192097		378	-0.257659		378	8.18522		378	7.5664		378	3.14993		378	1.98762		378	3.29665		378	3.77037		378	2.47493		378	8.56695
									378.2	7.96401		378.2	0.192861		378.2	-0.2578		378.2	8.18583		378.2	7.56703		378.2	3.14946		378.2	1.98877		378.2	3.2986		378.2	3.76988		378.2	2.47516		378.2	8.56592
									378.4	7.96243		378.4	0.192803		378.4	-0.257007		378.4	8.18589		378.4	7.56573		378.4	3.14853		378.4	1.99042		378.4	3.29851		378.4	3.7701		378.4	2.47555		378.4	8.56625
									378.6	7.96161		378.6	0.192418		378.6	-0.256628		378.6	8.18547		378.6	7.56438		378.6	3.14785		378.6	1.98932		378.6	3.29752		378.6	3.77091		378.6	2.47574		378.6	8.56622
									378.8	7.9602		378.8	0.192445		378.8	-0.256479		378.8	8.18548		378.8	7.56393		378.8	3.14739		378.8	1.98921		378.8	3.29643		378.8	3.77119		378.8	2.47633		378.8	8.56629
									379	7.95908		379	0.19238		379	-0.256206		379	8.18425		379	7.56317		379	3.14743		379	1.98907		379	3.2963		379	3.77042		379	2.47642		379	8.56705
									379.2	7.95831		379.2	0.192027		379.2	-0.256145		379.2	8.1841		379.2	7.56267		379.2	3.14727		379.2	1.98868		379.2	3.29586		379.2	3.77099		379.2	2.47612		379.2	8.56781
									379.4	7.95853		379.4	0.193077		379.4	-0.257023		379.4	8.18497		379.4	7.56286		379.4	3.14733		379.4	1.98849		379.4	3.29761		379.4	3.77138		379.4	2.47552		379.4	8.56716
									379.6	7.95773		379.6	0.193903		379.6	-0.256897		379.6	8.18544		379.6	7.56334		379.6	3.14802		379.6	1.99002		379.6	3.29815		379.6	3.77036		379.6	2.47585		379.6	8.56579
									379.8	7.95778		379.8	0.192335		379.8	-0.257863		379.8	8.18487		379.8	7.56243		379.8	3.14887		379.8	1.99066		379.8	3.29886		379.8	3.76963		379.8	2.47499		379.8	8.56631
									380	7.95721		380	0.192108		380	-0.257596		380	8.18474		380	7.56201		380	3.14925		380	1.99013		380	3.29881		380	3.76984		380	2.47668		380	8.56619
									380.2	7.95695		380.2	0.192701		380.2	-0.257482		380.2	8.18436		380.2	7.5618		380.2	3.14906		380.2	1.99036		380.2	3.29933		380.2	3.76913		380.2	2.47698		380.2	8.56444
									380.4	7.95732		380.4	0.191864		380.4	-0.257431		380.4	8.18158		380.4	7.56264		380.4	3.14958		380.4	1.99047		380.4	3.29896		380.4	3.7692		380.4	2.47861		380.4	8.56519
									380.6	7.95816		380.6	0.19155		380.6	-0.258271		380.6	8.1803		380.6	7.56305		380.6	3.15032		380.6	1.99109		380.6	3.29879		380.6	3.76958		380.6	2.47873		380.6	8.56614
									380.8	7.95864		380.8	0.193493		380.8	-0.257256		380.8	8.18039		380.8	7.56216		380.8	3.15054		380.8	1.99045		380.8	3.29912		380.8	3.7702		380.8	2.47963		380.8	8.56548
									381	7.95946		381	0.193775		381	-0.257218		381	8.18002		381	7.56262		381	3.14954		381	1.9906		381	3.29994		381	3.77095		381	2.47946		381	8.56422
									381.2	7.95842		381.2	0.192729		381.2	-0.257572		381.2	8.17918		381.2	7.56215		381.2	3.14975		381.2	1.99014		381.2	3.2997		381.2	3.7721		381.2	2.48013		381.2	8.56393
									381.4	7.95761		381.4	0.192595		381.4	-0.256774		381.4	8.17996		381.4	7.56101		381.4	3.14994		381.4	1.99		381.4	3.29957		381.4	3.77204		381.4	2.47962		381.4	8.5641
									381.6	7.95729		381.6	0.192372		381.6	-0.256369		381.6	8.1803		381.6	7.55991		381.6	3.14902		381.6	1.98962		381.6	3.30095		381.6	3.77201		381.6	2.4798		381.6	8.56355
									381.8	7.95701		381.8	0.192128		381.8	-0.256601		381.8	8.1794		381.8	7.55993		381.8	3.14881		381.8	1.98996		381.8	3.30116		381.8	3.77201		381.8	2.48051		381.8	8.56329
									382	7.95629		382	0.191456		382	-0.257045		382	8.179		382	7.56002		382	3.14838		382	1.99049		382	3.3012		382	3.77194		382	2.48022		382	8.56497
									382.2	7.95715		382.2	0.19199		382.2	-0.256295		382.2	8.17896		382.2	7.56022		382.2	3.14896		382.2	1.99016		382.2	3.30172		382.2	3.77085		382.2	2.47985		382.2	8.56537
									382.4	7.9559		382.4	0.192234		382.4	-0.256773		382.4	8.17921		382.4	7.56048		382.4	3.14991		382.4	1.99027		382.4	3.30087		382.4	3.77052		382.4	2.48016		382.4	8.56488
									382.6	7.95377		382.6	0.192566		382.6	-0.256687		382.6	8.17871		382.6	7.56079		382.6	3.14962		382.6	1.99003		382.6	3.29959		382.6	3.77044		382.6	2.48089		382.6	8.56447
									382.8	7.95384		382.8	0.191802		382.8	-0.256244		382.8	8.17967		382.8	7.56079		382.8	3.15103		382.8	1.99031		382.8	3.29984		382.8	3.77005		382.8	2.48136		382.8	8.56421
									383	7.9545		383	0.192879		383	-0.256283		383	8.17887		383	7.56026		383	3.15238		383	1.99027		383	3.29958		383	3.76955		383	2.48124		383	8.56335
									383.2	7.9531		383.2	0.193218		383.2	-0.256218		383.2	8.17819		383.2	7.55956		383.2	3.15239		383.2	1.99106		383.2	3.2991		383.2	3.77006		383.2	2.48343		383.2	8.56394
									383.4	7.9537		383.4	0.192589		383.4	-0.255284		383.4	8.17703		383.4	7.55923		383.4	3.15147		383.4	1.98902		383.4	3.29983		383.4	3.77001		383.4	2.48312		383.4	8.56339
									383.6	7.95384		383.6	0.192586		383.6	-0.255547		383.6	8.17684		383.6	7.55836		383.6	3.15222		383.6	1.98919		383.6	3.30094		383.6	3.77017		383.6	2.48313		383.6	8.56299
									383.8	7.95432		383.8	0.192591		383.8	-0.254854		383.8	8.1759		383.8	7.55844		383.8	3.1514		383.8	1.98887		383.8	3.30028		383.8	3.76978		383.8	2.48235		383.8	8.56353
									384	7.95244		384	0.191851		384	-0.254493		384	8.17618		384	7.55805		384	3.15081		384	1.98889		384	3.30083		384	3.76963		384	2.4828		384	8.56299
									384.2	7.95257		384.2	0.191415		384.2	-0.254322		384.2	8.17467		384.2	7.55879		384.2	3.15123		384.2	1.9884		384.2	3.30113		384.2	3.77015		384.2	2.48138		384.2	8.56256
									384.4	7.95258		384.4	0.19057		384.4	-0.254611		384.4	8.1742		384.4	7.55939		384.4	3.15083		384.4	1.99074		384.4	3.30222		384.4	3.77089		384.4	2.48139		384.4	8.56234
									384.6	7.95362		384.6	0.190993		384.6	-0.254424		384.6	8.17341		384.6	7.56013		384.6	3.14998		384.6	1.9904		384.6	3.30241		384.6	3.77168		384.6	2.48238		384.6	8.56369
									384.8	7.95255		384.8	0.191007		384.8	-0.255464		384.8	8.17224		384.8	7.56026		384.8	3.14956		384.8	1.99084		384.8	3.30271		384.8	3.77196		384.8	2.48138		384.8	8.56219
									385	7.95374		385	0.191008		385	-0.254806		385	8.17194		385	7.55933		385	3.15118		385	1.99054		385	3.30201		385	3.77235		385	2.48238		385	8.56369
									385.2	7.95416		385.2	0.190039		385.2	-0.254176		385.2	8.17322		385.2	7.55904		385.2	3.1513		385.2	1.99077		385.2	3.30197		385.2	3.77153		385.2	2.48207		385.2	8.56283
									385.4	7.95392		385.4	0.190879		385.4	-0.254364		385.4	8.17256		385.4	7.55797		385.4	3.15264		385.4	1.99002		385.4	3.30129		385.4	3.77126		385.4	2.48322		385.4	8.56173
									385.6	7.95282		385.6	0.189324		385.6	-0.254987		385.6	8.17254		385.6	7.55725		385.6	3.15366		385.6	1.99114		385.6	3.30015		385.6	3.77075		385.6	2.48156		385.6	8.56001
									385.8	7.95149		385.8	0.189938		385.8	-0.255507		385.8	8.1733		385.8	7.5572		385.8	3.15326		385.8	1.99103		385.8	3.30008		385.8	3.77133		385.8	2.48265		385.8	8.56129
									386	7.95071		386	0.18848		386	-0.25576		386	8.17335		386	7.55751		386	3.15187		386	1.99185		386	3.29972		386	3.77184		386	2.48079		386	8.55989
									386.2	7.95044		386.2	0.19055		386.2	-0.256969		386.2	8.17157		386.2	7.55666		386.2	3.15215		386.2	1.99264		386.2	3.29941		386.2	3.77187		386.2	2.48153		386.2	8.55961
									386.4	7.94988		386.4	0.19085		386.4	-0.256765		386.4	8.1714		386.4	7.55625		386.4	3.15193		386.4	1.99314		386.4	3.29939		386.4	3.77247		386.4	2.4808		386.4	8.56114
									386.6	7.9501		386.6	0.191544		386.6	-0.255869		386.6	8.17111		386.6	7.55609		386.6	3.15144		386.6	1.99268		386.6	3.29993		386.6	3.77207		386.6	2.48169		386.6	8.56143
									386.8	7.9518		386.8	0.191551		386.8	-0.255091		386.8	8.16999		386.8	7.55554		386.8	3.15249		386.8	1.99302		386.8	3.30061		386.8	3.77128		386.8	2.48139		386.8	8.56013
									387	7.95214		387	0.191826		387	-0.255861		387	8.16892		387	7.5556		387	3.15258		387	1.99303		387	3.30101		387	3.77079		387	2.48139		387	8.5599
									387.2	7.95209		387.2	0.190009		387.2	-0.254692		387.2	8.16965		387.2	7.55488		387.2	3.15177		387.2	1.9926		387.2	3.3006		387.2	3.77197		387.2	2.4811		387.2	8.56038
									387.4	7.95175		387.4	0.189518		387.4	-0.254184		387.4	8.16935		387.4	7.55475		387.4	3.15125		387.4	1.99242		387.4	3.30057		387.4	3.77156		387.4	2.481		387.4	8.56013
									387.6	7.95115		387.6	0.189582		387.6	-0.253677		387.6	8.16846		387.6	7.55445		387.6	3.15136		387.6	1.99219		387.6	3.30104		387.6	3.77186		387.6	2.48143		387.6	8.55968
									387.8	7.95049		387.8	0.189111		387.8	-0.254623		387.8	8.16767		387.8	7.55489		387.8	3.1504		387.8	1.99157		387.8	3.30032		387.8	3.77284		387.8	2.48128		387.8	8.56098
									388	7.94884		388	0.190347		388	-0.252193		388	8.16773		388	7.55488		388	3.15128		388	1.99092		388	3.29981		388	3.77299		388	2.48361		388	8.56121
									388.2	7.94755		388.2	0.190936		388.2	-0.252557		388.2	8.16789		388.2	7.55592		388.2	3.1524		388.2	1.99249		388.2	3.30056		388.2	3.77243		388.2	2.48295		388.2	8.56045
									388.4	7.94818		388.4	0.191734		388.4	-0.252783		388.4	8.16777		388.4	7.5566		388.4	3.15245		388.4	1.9922		388.4	3.29988		388.4	3.77161		388.4	2.48442		388.4	8.56026
									388.6	7.94853		388.6	0.191751		388.6	-0.25354		388.6	8.16731		388.6	7.55544		388.6	3.15302		388.6	1.99299		388.6	3.29969		388.6	3.77261		388.6	2.48362		388.6	8.56014
									388.8	7.94716		388.8	0.190862		388.8	-0.253414		388.8	8.16609		388.8	7.55459		388.8	3.15447		388.8	1.99382		388.8	3.30111		388.8	3.77366		388.8	2.48368		388.8	8.55956
									389	7.94818		389	0.19116		389	-0.254911		389	8.16578		389	7.55369		389	3.15451		389	1.9942		389	3.30212		389	3.77461		389	2.4832		389	8.55892
									389.2	7.94887		389.2	0.191731		389.2	-0.255546		389.2	8.16416		389.2	7.55256		389.2	3.1532		389.2	1.99331		389.2	3.30185		389.2	3.77396		389.2	2.48386		389.2	8.55915
									389.4	7.94846		389.4	0.191391		389.4	-0.255302		389.4	8.16402		389.4	7.55162		389.4	3.15404		389.4	1.99403		389.4	3.30163		389.4	3.7745		389.4	2.48282		389.4	8.55774
									389.6	7.94871		389.6	0.191289		389.6	-0.254616		389.6	8.16464		389.6	7.55203		389.6	3.15322		389.6	1.99289		389.6	3.30156		389.6	3.77381		389.6	2.48399		389.6	8.55809
									389.8	7.94953		389.8	0.192467		389.8	-0.254841		389.8	8.16511		389.8	7.55328		389.8	3.15343		389.8	1.99266		389.8	3.29955		389.8	3.77207		389.8	2.48465		389.8	8.55807
									390	7.94924		390	0.191079		390	-0.254937		390	8.16418		390	7.55354		390	3.15301		390	1.99393		390	3.3001		390	3.77205		390	2.48502		390	8.55815
									390.2	7.94827		390.2	0.190368		390.2	-0.254236		390.2	8.16375		390.2	7.55352		390.2	3.15364		390.2	1.99391		390.2	3.30067		390.2	3.77165		390.2	2.48609		390.2	8.55812
									390.4	7.94891		390.4	0.189862		390.4	-0.254719		390.4	8.1627		390.4	7.55337		390.4	3.15314		390.4	1.99379		390.4	3.30174		390.4	3.77114		390.4	2.48604		390.4	8.55929
									390.6	7.94804		390.6	0.189022		390.6	-0.255425		390.6	8.16089		390.6	7.55383		390.6	3.1542		390.6	1.9946		390.6	3.30183		390.6	3.77009		390.6	2.48607		390.6	8.5589
									390.8	7.94727		390.8	0.189172		390.8	-0.254158		390.8	8.16143		390.8	7.55284		390.8	3.15325		390.8	1.99516		390.8	3.30282		390.8	3.77048		390.8	2.48643		390.8	8.55824
									391	7.94642		391	0.18944		391	-0.253805		391	8.16153		391	7.55247		391	3.1536		391	1.99424		391	3.3017		391	3.77014		391	2.48634		391	8.55979
									391.2	7.94712		391.2	0.190211		391.2	-0.253304		391.2	8.16276		391.2	7.55297		391.2	3.15395		391.2	1.99507		391.2	3.30103		391.2	3.77087		391.2	2.48595		391.2	8.55929
									391.4	7.94642		391.4	0.190416		391.4	-0.253752		391.4	8.16169		391.4	7.55257		391.4	3.15445		391.4	1.9946		391.4	3.30123		391.4	3.77184		391.4	2.48707		391.4	8.55801
									391.6	7.94634		391.6	0.191343		391.6	-0.253183		391.6	8.16237		391.6	7.55287		391.6	3.15375		391.6	1.99559		391.6	3.30099		391.6	3.77271		391.6	2.48769		391.6	8.55846
									391.8	7.94657		391.8	0.191058		391.8	-0.253848		391.8	8.16199		391.8	7.55185		391.8	3.15342		391.8	1.99528		391.8	3.30038		391.8	3.77306		391.8	2.488		391.8	8.55877
									392	7.94702		392	0.191405		392	-0.253721		392	8.16065		392	7.5517		392	3.15272		392	1.99486		392	3.30135		392	3.77298		392	2.48924		392	8.55671
									392.2	7.94742		392.2	0.19115		392.2	-0.254229		392.2	8.15874		392.2	7.55176		392.2	3.15176		392.2	1.99456		392.2	3.30106		392.2	3.773		392.2	2.48887		392.2	8.55706
									392.4	7.94717		392.4	0.191843		392.4	-0.254034		392.4	8.15953		392.4	7.55195		392.4	3.15149		392.4	1.9951		392.4	3.30074		392.4	3.77253		392.4	2.48845		392.4	8.55698
									392.6	7.94656		392.6	0.191195		392.6	-0.254814		392.6	8.1598		392.6	7.55026		392.6	3.15205		392.6	1.99525		392.6	3.3005		392.6	3.77225		392.6	2.4887		392.6	8.55622
									392.8	7.94648		392.8	0.192057		392.8	-0.254718		392.8	8.15928		392.8	7.55114		392.8	3.15168		392.8	1.99546		392.8	3.30029		392.8	3.77183		392.8	2.48854		392.8	8.55648
									393	7.9473		393	0.191601		393	-0.255968		393	8.16011		393	7.55128		393	3.15186		393	1.99698		393	3.29963		393	3.77199		393	2.48642		393	8.55622
									393.2	7.94644		393.2	0.191532		393.2	-0.256548		393.2	8.16004		393.2	7.55094		393.2	3.15286		393.2	1.99704		393.2	3.30126		393.2	3.77252		393.2	2.48713		393.2	8.55606
									393.4	7.94583		393.4	0.190718		393.4	-0.256179		393.4	8.15976		393.4	7.55089		393.4	3.15347		393.4	1.99649		393.4	3.30188		393.4	3.77295		393.4	2.48804		393.4	8.55639
									393.6	7.94609		393.6	0.191504		393.6	-0.255391		393.6	8.15976		393.6	7.55137		393.6	3.15269		393.6	1.99591		393.6	3.30183		393.6	3.77293		393.6	2.48707		393.6	8.5553
									393.8	7.946		393.8	0.190048		393.8	-0.254584		393.8	8.15846		393.8	7.55168		393.8	3.15318		393.8	1.99636		393.8	3.3035		393.8	3.77215		393.8	2.48747		393.8	8.55497
									394	7.94462		394	0.190536		394	-0.253478		394	8.15801		394	7.55216		394	3.15391		394	1.995		394	3.30448		394	3.77156		394	2.48951		394	8.55503
									394.2	7.94468		394.2	0.190179		394.2	-0.252922		394.2	8.15782		394.2	7.55136		394.2	3.15385		394.2	1.99518		394.2	3.30313		394.2	3.76989		394.2	2.49011		394.2	8.55455
									394.4	7.94517		394.4	0.190905		394.4	-0.252732		394.4	8.15835		394.4	7.55155		394.4	3.15275		394.4	1.99607		394.4	3.30288		394.4	3.76837		394.4	2.48894		394.4	8.55464
									394.6	7.94481		394.6	0.190392		394.6	-0.253224		394.6	8.15732		394.6	7.55213		394.6	3.15368		394.6	1.99513		394.6	3.30293		394.6	3.76804		394.6	2.48936		394.6	8.55559
									394.8	7.94579		394.8	0.190967		394.8	-0.254358		394.8	8.15771		394.8	7.5506		394.8	3.15413		394.8	1.99521		394.8	3.30238		394.8	3.76858		394.8	2.48951		394.8	8.55486
									395	7.94586		395	0.190714		395	-0.253234		395	8.15641		395	7.54996		395	3.15337		395	1.99534		395	3.30185		395	3.76885		395	2.48951		395	8.55499
									395.2	7.94542		395.2	0.190698		395.2	-0.253688		395.2	8.15678		395.2	7.55025		395.2	3.15329		395.2	1.99549		395.2	3.30262		395.2	3.77087		395.2	2.49019		395.2	8.55484
									395.4	7.94543		395.4	0.189919		395.4	-0.253818		395.4	8.15546		395.4	7.54882		395.4	3.15386		395.4	1.99579		395.4	3.30214		395.4	3.7717		395.4	2.49119		395.4	8.55457
									395.6	7.94541		395.6	0.189636		395.6	-0.254091		395.6	8.15416		395.6	7.5485		395.6	3.15369		395.6	1.99728		395.6	3.30206		395.6	3.77115		395.6	2.4926		395.6	8.55401
									395.8	7.94303		395.8	0.189712		395.8	-0.253817		395.8	8.15504		395.8	7.54836		395.8	3.15389		395.8	1.99711		395.8	3.30225		395.8	3.77118		395.8	2.49317		395.8	8.55373
									396	7.94313		396	0.190034		396	-0.255762		396	8.15451		396	7.54697		396	3.15491		396	1.99708		396	3.30248		396	3.77009		396	2.49356		396	8.55323
									396.2	7.94249		396.2	0.189399		396.2	-0.254939		396.2	8.15428		396.2	7.5473		396.2	3.15484		396.2	1.99678		396.2	3.30285		396.2	3.76848		396.2	2.49254		396.2	8.55288
									396.4	7.94026		396.4	0.189681		396.4	-0.254637		396.4	8.15307		396.4	7.54867		396.4	3.15494		396.4	1.99731		396.4	3.30325		396.4	3.76875		396.4	2.49264		396.4	8.55271
									396.6	7.94029		396.6	0.190291		396.6	-0.253925		396.6	8.15327		396.6	7.54693		396.6	3.15433		396.6	1.99544		396.6	3.3033		396.6	3.77001		396.6	2.49166		396.6	8.5535
									396.8	7.94129		396.8	0.189741		396.8	-0.253245		396.8	8.15133		396.8	7.54744		396.8	3.15429		396.8	1.9956		396.8	3.30359		396.8	3.7702		396.8	2.49229		396.8	8.55355
									397	7.94092		397	0.188738		397	-0.252545		397	8.1523		397	7.54774		397	3.1545		397	1.99628		397	3.30281		397	3.77057		397	2.49246		397	8.55401
									397.2	7.94113		397.2	0.189176		397.2	-0.253646		397.2	8.15145		397.2	7.54615		397.2	3.15581		397.2	1.99609		397.2	3.30219		397.2	3.77082		397.2	2.49322		397.2	8.55395
									397.4	7.94239		397.4	0.188189		397.4	-0.253674		397.4	8.15277		397.4	7.54509		397.4	3.15553		397.4	1.99553		397.4	3.3024		397.4	3.77001		397.4	2.49524		397.4	8.55383
									397.6	7.94221		397.6	0.187937		397.6	-0.253791		397.6	8.15194		397.6	7.54595		397.6	3.15569		397.6	1.99671		397.6	3.30308		397.6	3.77025		397.6	2.49576		397.6	8.55268
									397.8	7.9421		397.8	0.188393		397.8	-0.254313		397.8	8.15248		397.8	7.54495		397.8	3.15626		397.8	1.99683		397.8	3.30262		397.8	3.77101		397.8	2.49562		397.8	8.55282
									398	7.94148		398	0.18873		398	-0.254145		398	8.152		398	7.54517		398	3.1556		398	1.99661		398	3.3034		398	3.77118		398	2.49533		398	8.55325
									398.2	7.94079		398.2	0.188782		398.2	-0.253694		398.2	8.15171		398.2	7.5456		398.2	3.15379		398.2	1.99678		398.2	3.30429		398.2	3.77211		398.2	2.49501		398.2	8.55373
									398.4	7.94107		398.4	0.189022		398.4	-0.253345		398.4	8.14964		398.4	7.54541		398.4	3.15352		398.4	1.99671		398.4	3.30344		398.4	3.77304		398.4	2.49293		398.4	8.5534
									398.6	7.94218		398.6	0.18854		398.6	-0.252849		398.6	8.14993		398.6	7.54575		398.6	3.15436		398.6	1.99871		398.6	3.30318		398.6	3.77299		398.6	2.4928		398.6	8.55461
									398.8	7.94112		398.8	0.188347		398.8	-0.253122		398.8	8.14941		398.8	7.54696		398.8	3.1543		398.8	1.99757		398.8	3.3031		398.8	3.77166		398.8	2.49308		398.8	8.55392
									399	7.94038		399	0.187767		399	-0.253209		399	8.14825		399	7.54702		399	3.15398		399	1.9982		399	3.30295		399	3.77147		399	2.4935		399	8.55247
									399.2	7.94133		399.2	0.188074		399.2	-0.253398		399.2	8.14826		399.2	7.54685		399.2	3.15438		399.2	1.99849		399.2	3.30268		399.2	3.77114		399.2	2.49314		399.2	8.55149
[truncated: 103 more rows]

## Sheet: Extended Data Fig 2c
Extended Data Fig. 2c: In vitro interaction analysis of purified protein SctQ and YopO using by crosskining-purification and biolayer Interferometry

## Sheet: Extended Data Fig 2d
Extended Data Fig. 2d: In vitro interaction analysis of purified protein SctQ and YopO using by crosskining-purification and biolayer Interferometry
Exp. 1	30 min crosslinking		Avg. intensity	Bg-corr.	Normalized binding (% crosslinked)
	background	1	18.515
Interaction His-YopO - SctQ-Flag	input	2	26.204	7.689
	output	3	19.477	0.962	0.125114
Interaction His-YopO - EGFP-Flag	input	4	65.103	46.588
	output	5	19.293	0.778	0.0166996
Interaction SctQ-Flag - EGFP-His	input	6	54.204	35.689
	output	7	18.923	0.408	0.0114321
Exp. 2	1 h crosslinking
	background	8	3.246
Interaction His-YopO - SctQ-Flag	input	9	54.831	51.585
	output	10	14.651	11.405	0.221091
Interaction His-YopO - EGFP-Flag	input	11	87.861	84.615
	output	12	14.332	11.086	0.131017
Interaction SctQ-Flag - EGFP-His	input	13	66.393	63.147
	output	14	12.419	9.173	0.145264
Exp. 3	2 h crosslinking
	background	15	18.454
Interaction His-YopO - SctQ-Flag	input	16	36.494	18.04
	output	17	29.878	11.424	0.633259
Interaction His-YopO - EGFP-Flag	input	18	96.675	78.221
	output	19	28.225	9.771	0.124915
Interaction SctQ-Flag - EGFP-His	input	20	67.523	49.069
	output	21	19.411	0.957	0.0195031
	30 min	60 min	120 min
EGFP-Flag - His-YopO	0.0166996	0.131017	0.124915
Flag-SctQ - His-YopO	0.125114	0.221091	0.633259
Flag-SctQ - EGFP-His	0.0114321	0.145264	0.0195031
