# Supplementary material for: Cytosolic sorting platform complexes shuttle type III secretion system effectors to the injectisome in Yersinia enterocolitica
Source: Nat Microbiol. 2024 Jan 3;9(1):185–99. doi: 10.1038/s41564-023-01545-1 (PMC10769875; doi:10.1038/s41564-023-01545-1)
Supplement: Supplementary file 11 — Source data quantification for determination of the stoichiometry of SctQ and SctL per injectisome. [file 41564_2023_1545_MOESM11_ESM.xlsx]

## Sheet: Extended Data Fig 3a
Extended Data Fig. 3a: Determination of the stoichiometry of SctQ and SctL per injectisome
live cells
SctL						SctQ
data			fit			data			fit
bin begin	counts		bin begin	counts		bin begin	counts		bin begin	counts
0	0		0	0		0	0		0	0
1	0		1	0		2	1		2	1
2	7		2	22		4	18		4	14
3	51		3	45		6	51		6	45
4	73		4	61		8	59		8	65
5	52		5	59		10	50		10	48
6	33		6	42		12	23		12	18
7	32		7	21		14	20		14	3
8	9		8	8		16	11		16	0
9	9		9	2		18	6		18	0
10	4		10	0		20	5		20	0
11	4		11	0		22	3		22	0
12	8		12	0		24	4		24	0

## Sheet: Extended Data Fig 3b
Extended Data Figure 3b: Determination of the stoichiometry of SctQ and SctL per injectisome
fixed cells
SctL
						SctQ
data			fit
						data			fit
bin begin	counts		bin begin	counts
0	0		0	63		bin begin	counts		bin begin	counts
1	66		1	65		0	6		0	28
2	31		2	31		2	104		2	85
3	8		3	9		4	48		4	60
4	7		4	1		6	21		6	15
5	2		5	0		8	9		8	1
6	2		6	0		10	2		10	0
7	0		7	0		12	4		12	0
8	0		8	0		14	3		14	0
9	0		9	0		16	0		16	0
10	0		10	0		18	0		18	0
11	0		11	0		20	1		20	0
12	0		12	0
